# Supplementary material for: Interstitial lung disease in a veterans affairs regional network; a retrospective cohort study
Source: PLoS One. 2021 Mar 18;16(3):e0247316. doi: 10.1371/journal.pone.0247316 (PMC7971476; doi:10.1371/journal.pone.0247316)
Supplement: S1 Data — (CSV) [file pone.0247316.s001.csv]

patientgender	Sta3n	SiteAbbrev	PatientRace	hrctscanild	PPIRx	CorticoRx	RheumRx	ImmunoRx	AntifibroticRx	O2InitialDx	O2LastVisit	O2Any	Bronchoscopy	DiagnosisICD9	DiagnosisHeightInches	DiagnosisWeightPounds	DiagnosisBMI	TobaccoExposure	TobaccoExposureName	stroke	lungcancer	mac	RheumArthritis	copd	asthma	cad	BiopsyType	Deceased	MixedCTDisease	Scleroderma	afib	akeratosis	auto	chf	collagenvasculardisease	dermatomyositis	dm	envi	eosinpneu	gerd	hiv	lupus	malnutrition	melanoma	mi	obesity	polymyositis	psoriasis	pulmhypertension
Male	Durham	VISN6	Black	Yes	Yes	No	No	No	No	No	Yes	Yes	Yes	508.1	66	150	24.207	2	Ever	Yes	Yes	No	Yes	Yes	No	No	Surgery	Yes	No	No	No	No	No	No	No	No	Yes	No	No	No	No	No	No	No	No	No	No	No	No
Female	Durham	VISN6	Black	Yes	Yes	Yes	No	No	No	No	No	No	No	516.34	69	180	26.578	1	Current	No	No	No	No	Yes	No	No	Not Done	No	No	No	Yes	No	No	No	No	No	No	No	No	No	No	No	No	No	No	No	No	No	No
Male	Durham	VISN6	Black	Yes	Yes	No	No	No	No	No	No	No	No	516.8	73	184	24.273	1	Current	No	No	No	No	Yes	No	No	Not Done	No	No	No	No	No	No	No	No	No	Yes	No	No	No	No	No	No	No	No	No	No	No	No
Male	Durham	VISN6	White	Yes	Yes	Yes	No	No	No	No	Yes	Yes	Yes	516.31	70	167	23.959	1	Current	No	Yes	No	No	Yes	No	Yes	Surgery	Yes	No	No	No	No	No	Yes	No	No	Yes	No	No	No	No	No	No	No	Yes	No	No	No	No
Male	Durham	VISN6	White	Yes	Yes	No	No	No	No	No	No	No	No	515.0	72	214	29.02	2	Ever	No	No	No	No	No	No	No	Not Done	No	No	No	No	No	No	No	No	No	No	No	No	No	No	No	No	No	No	Yes	No	No	No
Male	Durham	VISN6	White	Yes	Yes	No	No	No	No	No	No	No	Yes	515.0	70	150	21.52	1	Current	Yes	Yes	No	No	Yes	No	Yes	Surgery	Yes	No	No	No	No	No	No	No	No	No	No	No	No	No	No	Yes	No	No	No	No	No	No
Male	Durham	VISN6	White	Yes	Yes	Yes	No	No	No	Yes	Yes	Yes	Yes	516.36	66	173	27.919	2	Ever	No	No	No	Yes	Yes	No	No	TBBX	Yes	No	No	No	No	No	No	No	No	No	No	No	No	No	No	No	No	No	No	No	No	No
Male	Durham	VISN6	White	No	Yes	No	No	No	No	No	No	No	No	518.89	70	176	25.25	3	Never	No	No	No	No	No	No	No	Not Done	Yes	No	No	Yes	No	No	No	No	No	No	No	No	No	No	No	No	No	No	No	No	No	No
Male	Durham	VISN6	Black	Yes	Yes	No	No	No	No	No	No	No	Yes	518.89	68	190	28.886	1	Current	No	No	No	No	No	Yes	No	Not Done	No	No	No	No	No	No	No	No	No	Yes	No	No	No	No	No	No	No	No	No	No	No	No
Male	Durham	VISN6	White	Yes	Yes	No	No	No	No	No	No	No	Yes	515.0	72	219	29.698	1	Current	No	Yes	No	No	No	No	No	TBBX	Yes	No	No	No	No	No	No	No	No	Yes	No	No	No	No	No	No	No	No	No	No	No	No
Male	Durham	VISN6	Black	Yes	Yes	Yes	No	No	No	No	Yes	Yes	No	515.0	74	270	34.662	2	Ever	No	No	No	No	Yes	No	Yes	Not Done	Yes	No	No	Yes	No	No	Yes	No	No	Yes	No	No	No	No	No	No	No	No	Yes	No	No	Yes
Male	Durham	VISN6	Black	Yes	Yes	No	No	No	No	No	No	No	No	516.8	73	208	27.439	2	Ever	No	No	No	No	No	No	Yes	Not Done	Yes	No	No	No	No	No	No	No	No	No	No	No	No	No	No	No	No	Yes	No	No	No	No
Male	Durham	VISN6	Black	Yes	Yes	No	No	No	No	No	No	No	No	518.89	66	160	25.821	1	Current	Yes	Yes	No	No	No	No	No	Surgery	Yes	No	No	No	No	No	No	No	No	No	No	No	No	No	No	No	No	No	No	No	No	Yes
Male	Durham	VISN6	White	Yes	Yes	Yes	No	No	No	Yes	Yes	Yes	No	515.0	71	223	31.098	2	Ever	Yes	No	No	No	Yes	No	Yes	Not Done	Yes	No	No	Yes	No	No	No	No	No	Yes	No	No	No	No	No	No	No	No	No	No	Yes	No
Male	Durham	VISN6	Black	Yes	Yes	No	No	No	No	No	No	No	No	515.0	71	183	25.52	2	Ever	No	No	No	No	No	No	No	Not Done	No	No	No	No	No	No	No	No	No	No	No	No	No	No	No	No	No	No	No	No	No	No
Male	Durham	VISN6	Black	Yes	No	No	No	No	No	No	No	No	No	-2	71	222	30.959	2	Ever	No	No	No	No	No	No	No	Not Done	Yes	No	No	No	No	No	No	No	No	Yes	No	No	No	No	No	No	No	No	Yes	No	No	No
Male	Durham	VISN6	White	Yes	Yes	No	No	No	Yes	No	Yes	Yes	No	516.31	69	188	27.759	2	Ever	No	No	Yes	No	No	No	No	Surgery	Yes	No	No	No	No	No	No	No	No	No	No	No	No	No	No	No	No	No	No	No	No	No
Male	Durham	VISN6	Other	Yes	No	Yes	No	No	No	Yes	Yes	Yes	No	516.31	65	167	27.787	2	Ever	No	No	No	No	Yes	No	Yes	Not Done	Yes	No	No	No	No	No	No	No	No	No	No	No	No	No	No	No	No	No	No	No	No	No
Male	Durham	VISN6	White	Yes	Yes	No	No	No	No	No	No	No	No	516.31	71	168	23.428	1	Current	No	No	Yes	No	Yes	No	Yes	Not Done	Yes	No	No	No	No	No	No	No	No	No	No	No	No	No	No	No	No	No	No	No	No	No
Male	Durham	VISN6	White	Yes	Yes	No	No	No	No	No	No	No	No	515.0	70	185	26.541	3	Never	No	No	No	No	No	No	Yes	Not Done	No	No	No	No	Yes	No	No	No	No	No	No	No	No	No	No	No	No	No	Yes	No	No	No
Male	Durham	VISN6	White	Yes	Yes	No	No	No	No	No	No	No	No	515.0	74	201	25.804	2	Ever	No	No	No	No	Yes	No	No	Not Done	No	No	No	No	No	No	No	No	No	No	No	No	No	No	No	No	No	No	No	No	No	No
Male	Durham	VISN6	Black	Yes	Yes	Yes	No	Yes	No	No	Yes	Yes	No	515.0	74	171	21.952	2	Ever	No	No	No	No	Yes	No	No	Not Done	Yes	No	No	No	No	No	Yes	No	No	Yes	No	No	No	No	No	Yes	No	No	No	No	No	Yes
Male	Durham	VISN6	Black	Yes	Yes	Yes	No	No	No	No	No	No	Yes	515.0	78	240	27.731	2	Ever	No	No	No	No	Yes	No	No	TBBX	No	No	No	No	No	No	No	No	No	No	No	No	No	No	No	No	No	No	No	No	No	No
Male	Durham	VISN6	Black	Yes	No	Yes	Yes	Yes	No	No	No	No	No	515.0	70	233	33.428	2	Ever	No	No	No	Yes	No	No	No	Not Done	No	No	No	No	No	No	No	No	No	Yes	No	No	No	No	No	No	No	No	Yes	No	No	No
Male	Durham	VISN6	Black	Yes	Yes	No	No	No	No	No	No	No	No	516.31	70	234	33.571	2	Ever	No	No	No	No	No	Yes	No	Surgery	No	No	No	No	No	No	No	No	No	Yes	No	No	No	No	No	No	No	No	No	No	No	No
Male	Durham	VISN6	Black	Yes	No	No	No	No	No	No	Yes	Yes	No	515.0	69	249	36.766	2	Ever	No	No	No	No	No	No	No	Not Done	Yes	No	No	No	No	No	No	No	No	Yes	No	No	No	No	No	No	No	No	No	No	No	No
Male	Durham	VISN6	Black	Yes	No	Yes	No	No	No	No	Yes	Yes	No	135	70	232	33.284	3	Never	No	No	No	No	No	No	No	Not Done	No	No	No	No	No	No	Yes	No	No	No	No	No	No	No	No	No	No	No	No	No	No	Yes
Male	Durham	VISN6	White	No	Yes	No	No	No	No	Yes	Yes	Yes	No	515.0	72	200	27.121	2	Ever	No	No	Yes	No	Yes	No	No	Not Done	Yes	No	No	Yes	No	No	Yes	No	No	No	No	No	No	No	No	No	No	No	No	No	No	Yes
Male	Durham	VISN6	White	Yes	Yes	No	No	No	No	No	No	No	No	515.0	71	253	35.282	3	Never	No	No	No	No	No	No	No	Not Done	No	No	No	No	No	No	No	No	No	Yes	No	No	No	No	No	No	No	No	No	No	No	No
Male	Durham	VISN6	White	No	No	No	No	No	No	No	No	No	No	515.0	69	180	26.578	2	Ever	Yes	No	No	No	Yes	No	No	Not Done	Yes	No	No	No	No	No	No	No	No	No	No	No	No	No	No	No	No	No	No	No	No	No
Male	Durham	VISN6	Black	Yes	Yes	No	No	No	No	No	No	No	No	515.0	74	176	22.594	3	Never	No	No	No	No	No	No	No	Not Done	No	No	No	No	No	No	No	No	No	No	No	No	No	No	No	No	No	No	No	No	No	No
Male	Durham	VISN6	White	Yes	Yes	No	No	No	No	Yes	Yes	Yes	No	516.8	68	138	20.98	2	Ever	No	No	No	No	Yes	No	Yes	Not Done	Yes	No	No	Yes	No	No	Yes	No	No	No	No	No	No	No	No	No	No	No	No	No	No	No
Male	Durham	VISN6	White	Yes	Yes	No	No	No	No	No	No	No	No	515.0	62	170	31.09	3	Never	No	No	No	No	No	No	No	Not Done	Yes	No	No	Yes	No	No	No	No	No	No	No	No	No	No	No	No	No	No	No	No	No	No
Male	Durham	VISN6	Black	Yes	No	No	No	No	No	No	No	No	Yes	515.0	72	217	29.427	2	Ever	No	No	No	No	No	Yes	No	TBBX	No	No	No	No	No	No	No	No	No	No	No	No	No	No	No	No	No	No	No	No	No	No
Male	Durham	VISN6	White	Yes	Yes	No	No	No	No	No	Yes	Yes	No	516.31	72	198	26.85	2	Ever	No	No	No	No	No	No	Yes	Surgery	Yes	No	No	No	Yes	No	No	No	No	Yes	No	No	No	No	No	No	No	No	No	No	No	No
Male	Durham	VISN6	White	Yes	Yes	No	No	No	No	No	No	No	No	501	70	219	31.419	2	Ever	No	No	No	No	Yes	No	No	Not Done	No	No	No	No	Yes	No	No	No	No	No	No	No	No	No	No	No	No	No	No	No	No	No
Male	Durham	VISN6	Black	No	No	Yes	No	No	No	No	No	No	No	518.89	68	172	26.149	2	Ever	No	No	No	No	No	No	No	Not Done	No	No	No	No	No	No	No	No	No	No	No	No	No	No	No	No	No	No	No	No	No	No
Male	Durham	VISN6	Black	Yes	Yes	No	No	No	No	No	No	No	Yes	515.0	67	197	30.851	2	Ever	No	Yes	No	No	No	No	No	Surgery	No	No	No	No	No	No	No	No	No	No	No	No	No	No	No	No	No	No	No	No	No	No
Male	Durham	VISN6	White	Yes	Yes	Yes	No	No	No	Yes	Yes	Yes	No	516.31	73	193	25.46	2	Ever	Yes	No	No	No	No	No	Yes	Not Done	Yes	No	No	No	No	No	Yes	No	No	Yes	No	No	No	No	No	No	No	Yes	No	No	No	No
Male	Durham	VISN6	White	Yes	Yes	Yes	No	No	No	Yes	Yes	Yes	Yes	516.30	68	144	21.892	2	Ever	No	Yes	No	No	No	No	No	TBBX	Yes	No	Yes	No	No	No	No	No	No	No	No	No	No	No	No	No	No	No	No	No	No	Yes
Male	Durham	VISN6	White	Yes	Yes	No	No	No	No	No	No	No	No	516.31	69	222	32.78	2	Ever	No	No	No	No	No	No	Yes	Not Done	Yes	No	No	No	No	No	No	No	No	No	No	No	No	No	No	No	No	No	No	No	No	No
Male	Durham	VISN6	Black	Yes	Yes	No	No	No	No	No	No	No	No	516.34	68	137	20.828	1	Current	No	No	No	No	No	No	No	Surgery	Yes	No	No	No	No	No	No	No	No	No	No	No	No	No	No	No	No	No	No	No	No	No
Male	Durham	VISN6	White	Yes	Yes	No	No	No	No	Yes	Yes	Yes	No	516.30	66	150	24.207	1	Current	No	No	No	No	Yes	No	No	Not Done	Yes	No	No	Yes	No	No	No	No	No	No	No	No	No	No	No	No	No	No	No	No	No	Yes
Male	Durham	VISN6	White	Yes	Yes	No	No	No	No	No	No	No	No	516.8	71	182	25.381	1	Current	No	No	Yes	No	No	No	Yes	Not Done	Yes	No	No	Yes	No	No	Yes	No	No	Yes	No	No	No	No	No	No	No	No	No	No	No	No
Male	Durham	VISN6	White	Yes	No	Yes	No	No	No	Yes	Yes	Yes	Yes	495.9	72	188	25.494	2	Ever	No	Yes	No	No	No	No	No	TBBX	Yes	No	No	No	No	No	No	No	No	Yes	No	No	No	No	No	No	No	No	No	No	No	No
Male	Durham	VISN6	Black	Yes	Yes	Yes	No	No	No	Yes	Yes	Yes	Yes	515.0	68	231	35.119	2	Ever	No	No	No	No	Yes	No	No	TBBX	No	No	No	Yes	No	No	Yes	No	No	Yes	No	No	No	No	No	No	No	No	Yes	No	No	No
Male	Durham	VISN6	White	Yes	No	No	No	No	No	No	No	No	No	515.0	68	143	21.74	1	Current	Yes	No	No	No	No	No	Yes	Not Done	Yes	No	No	No	No	No	No	No	No	Yes	No	No	No	No	No	No	No	No	No	No	No	No
Male	Durham	VISN6	White	Yes	Yes	No	No	No	No	No	Yes	Yes	Yes	516.31	75	182	22.745	2	Ever	No	No	No	No	No	No	Yes	TBBX	Yes	No	No	No	No	No	No	No	No	No	No	No	No	No	No	No	No	Yes	No	No	No	No
Male	Durham	VISN6	Black	Yes	Yes	No	No	No	No	No	Yes	Yes	No	508.1	69	244	36.028	2	Ever	No	No	No	No	Yes	No	No	Not Done	No	No	No	No	No	No	No	No	No	No	No	No	No	No	No	No	No	No	No	No	No	No
Male	Durham	VISN6	Black	Yes	Yes	No	No	No	No	No	No	No	No	516.8	69	168	24.806	2	Ever	No	No	No	No	Yes	No	Yes	Not Done	Yes	No	No	No	No	No	No	No	No	No	No	No	No	No	No	No	No	No	No	No	No	No
Male	Durham	VISN6	Black	Yes	Yes	No	No	No	No	No	Yes	Yes	No	516.36	71	170	23.707	2	Ever	No	Yes	No	No	No	No	No	Surgery	Yes	No	No	No	No	No	No	No	No	No	No	No	No	Yes	No	No	No	No	No	No	No	No
Male	Durham	VISN6	Black	Yes	No	Yes	No	No	No	No	Yes	Yes	No	515.0	69	144	21.262	1	Current	No	No	No	No	No	No	No	Not Done	No	No	No	No	No	Yes	No	No	No	No	No	No	No	No	No	No	No	No	No	No	No	No
Male	Durham	VISN6	Black	Yes	No	No	No	No	No	No	No	No	No	-2	64	144	24.714	1	Current	No	No	No	No	Yes	No	No	Not Done	Yes	No	No	No	No	No	Yes	No	No	No	No	No	No	Yes	No	No	No	No	No	No	No	No
Male	Durham	VISN6	White	Yes	Yes	No	No	No	No	No	Yes	Yes	No	516.31	70	196	28.12	2	Ever	No	No	No	No	No	No	No	Not Done	Yes	No	No	No	No	No	No	No	No	No	No	No	No	No	No	No	No	No	No	No	No	No
Male	Durham	VISN6	White	Yes	Yes	Yes	No	Yes	No	Yes	Yes	Yes	No	516.8	73	205	27.043	2	Ever	No	No	No	No	Yes	No	Yes	Surgery	Yes	No	No	Yes	No	No	No	No	No	No	No	No	No	No	No	No	No	No	No	No	No	No
Male	Durham	VISN6	White	Yes	No	No	No	No	No	No	No	No	No	515.0	68	140	21.284	1	Current	No	No	No	No	No	No	No	Not Done	No	No	No	No	No	No	No	No	No	No	No	No	No	No	No	No	No	No	No	No	No	No
Male	Durham	VISN6	White	Yes	No	No	No	No	No	No	No	No	No	515.0	69	225	33.223	1	Current	No	No	No	No	No	No	No	Not Done	No	No	No	No	No	No	No	No	No	Yes	No	No	No	No	No	No	No	No	No	No	No	No
Male	Durham	VISN6	White	Yes	Yes	No	No	No	No	No	No	No	No	516.31	72	203	27.528	2	Ever	No	No	Yes	No	Yes	No	Yes	Not Done	Yes	No	No	No	Yes	No	No	No	No	No	No	No	No	No	No	No	No	No	No	No	No	No
Male	Durham	VISN6	Black	Yes	Yes	No	No	No	No	No	No	No	No	518.89	72	221	29.969	1	Current	No	No	No	No	No	No	No	Not Done	No	No	No	No	No	No	No	No	No	No	No	No	No	No	No	No	No	No	No	No	No	No
Male	Durham	VISN6	White	Yes	No	Yes	No	No	No	Yes	Yes	Yes	No	516.31	72	285	38.648	2	Ever	No	No	No	No	Yes	No	Yes	Not Done	Yes	No	No	No	No	No	No	No	No	Yes	Yes	No	No	No	No	No	No	No	Yes	No	No	No
Female	Durham	VISN6	Black	Yes	No	Yes	No	Yes	No	No	No	No	No	515.0	65	165	27.454	3	Never	No	No	No	No	No	No	No	Not Done	No	No	No	No	No	No	No	No	Yes	No	No	No	No	No	No	No	No	No	No	No	No	No
Male	Durham	VISN6	Black	Yes	Yes	No	No	No	No	No	Yes	Yes	No	515.0	66	176	28.404	2	Ever	No	No	No	Yes	No	No	Yes	Not Done	No	No	No	Yes	No	No	Yes	No	No	Yes	No	No	No	No	No	No	No	No	No	No	No	Yes
Male	Durham	VISN6	White	Yes	Yes	Yes	Yes	No	No	No	No	No	No	515.0	71	174	24.265	3	Never	No	No	No	Yes	No	No	No	Not Done	Yes	No	No	No	Yes	No	No	No	No	Yes	No	No	No	No	No	No	No	No	No	No	No	No
Male	Durham	VISN6	Black	No	Yes	No	No	No	No	No	No	No	No	518.89	72	190	25.765	3	Never	No	No	No	No	No	No	No	Not Done	No	No	No	No	No	No	No	No	No	No	No	No	No	No	No	No	No	No	No	No	No	No
Male	Durham	VISN6	Black	Yes	No	No	No	No	No	Yes	Yes	Yes	Yes	515.0	68	113	17.179	2	Ever	No	No	No	No	Yes	No	No	Not Done	No	No	No	No	No	No	No	No	No	No	No	No	No	Yes	No	No	No	No	No	No	No	Yes
Male	Durham	VISN6	Black	Yes	Yes	Yes	Yes	Yes	No	No	Yes	Yes	No	515.0	74	305	39.155	1	Current	No	No	No	Yes	Yes	No	No	Surgery	Yes	No	No	No	No	No	No	No	No	No	No	No	No	No	No	No	No	No	Yes	No	No	No
Male	Durham	VISN6	White	Yes	No	Yes	Yes	No	No	No	No	No	No	-2	70	161	23.098	2	Ever	No	No	Yes	No	No	No	Yes	Not Done	No	No	No	Yes	No	No	No	No	No	Yes	No	No	No	No	No	No	No	No	No	No	No	No
Male	Durham	VISN6	White	Yes	Yes	Yes	No	No	No	No	Yes	Yes	No	515.0	69	190	28.055	2	Ever	No	Yes	No	No	Yes	No	No	TBBX	Yes	No	No	No	No	No	No	No	No	Yes	No	No	No	No	No	No	No	No	No	No	No	No
Male	Durham	VISN6	White	No	Yes	No	No	No	No	No	No	No	No	516.8	69	194	28.645	3	Never	No	No	No	No	No	No	No	Not Done	Yes	No	No	No	No	No	No	No	No	No	No	No	No	No	No	No	No	No	No	No	No	No
Male	Durham	VISN6	White	No	Yes	No	No	No	No	No	Yes	Yes	No	516.8	68	196	29.798	3	Never	No	No	No	No	No	No	Yes	Not Done	Yes	No	No	Yes	No	No	No	No	No	No	No	No	No	No	No	No	No	No	No	No	No	No
Male	Durham	VISN6	Black	Yes	No	Yes	No	No	No	No	Yes	Yes	Yes	516.8	73	292	38.52	3	Never	No	No	No	No	No	Yes	No	TBBX	Yes	No	No	Yes	No	No	No	No	No	No	No	No	No	No	No	No	No	No	Yes	No	No	No
Female	Durham	VISN6	White	Yes	Yes	Yes	Yes	No	No	No	No	No	No	515.0	62	198	36.21	2	Ever	No	No	No	No	No	No	No	Not Done	No	No	Yes	No	No	No	No	No	No	No	No	No	No	No	Yes	No	No	No	Yes	No	No	Yes
Male	Durham	VISN6	White	Yes	Yes	No	No	No	No	No	No	No	No	516.8	70	133	19.081	2	Ever	No	No	No	No	No	No	Yes	Not Done	Yes	No	No	No	No	No	No	No	No	No	No	No	No	No	No	No	No	No	No	No	Yes	No
Male	Durham	VISN6	White	Yes	No	No	No	No	No	No	No	No	No	516.31	65	130	21.63	2	Ever	No	No	No	No	No	No	Yes	Not Done	Yes	No	No	No	No	No	No	No	No	No	No	No	No	No	No	No	No	No	No	No	No	Yes
Male	Durham	VISN6	White	Yes	Yes	No	No	No	No	No	Yes	Yes	No	501	72	249	33.766	2	Ever	No	No	No	No	No	No	No	Not Done	Yes	No	No	No	No	No	Yes	No	No	Yes	Yes	No	Yes	No	No	No	No	No	No	No	No	No
Male	Durham	VISN6	White	Yes	Yes	Yes	No	No	No	No	No	No	No	516.8	67	145	22.707	3	Never	Yes	No	No	No	Yes	No	Yes	Not Done	Yes	No	No	No	No	No	No	No	No	No	No	No	No	No	No	No	No	No	No	No	No	No
Male	Durham	VISN6	White	Yes	Yes	Yes	No	No	No	No	Yes	Yes	No	516.32	73	215	28.362	1	Current	No	No	No	No	No	No	Yes	TBBX	Yes	No	No	Yes	No	No	No	No	No	Yes	No	No	No	No	No	No	No	No	No	No	No	No
Male	Durham	VISN6	White	Yes	Yes	No	No	No	No	No	No	No	Yes	515.0	70	125	17.933	1	Current	No	No	No	No	No	No	Yes	Not Done	Yes	No	No	No	No	No	No	No	No	No	No	No	No	No	No	No	No	No	No	No	No	No
Male	Durham	VISN6	White	No	Yes	No	No	No	No	No	No	No	No	515.0	69	200	29.531	2	Ever	No	No	No	No	Yes	No	No	Not Done	Yes	No	No	Yes	No	No	No	No	No	No	No	No	No	No	No	No	No	No	No	No	No	No
Male	Durham	VISN6	White	Yes	No	No	No	No	No	No	No	No	No	501	70	161	23.098	2	Ever	No	No	Yes	No	No	No	No	Not Done	Yes	No	No	No	No	No	No	No	No	No	Yes	No	No	No	No	No	No	No	No	No	No	No
Male	Durham	VISN6	Black	Yes	Yes	No	No	No	No	No	No	No	No	516.8	68	197	29.95	2	Ever	No	No	No	No	Yes	No	Yes	Not Done	No	No	No	No	No	No	No	No	No	No	No	No	No	No	No	No	No	No	No	No	No	No
Male	Durham	VISN6	White	Yes	No	Yes	Yes	Yes	No	No	No	No	Yes	515.0	65	196	32.612	2	Ever	No	No	No	Yes	No	No	No	Not Done	No	No	No	No	No	No	No	No	No	No	No	No	No	No	No	No	No	No	No	No	No	No
Male	Durham	VISN6	Black	Yes	Yes	Yes	No	No	No	No	No	No	No	518.89	66	150	24.207	1	Current	No	No	No	No	No	No	No	Not Done	Yes	No	No	No	No	No	No	No	No	No	No	No	No	No	No	No	No	No	No	No	No	No
Male	Durham	VISN6	White	Yes	Yes	Yes	No	No	No	No	No	No	No	516.32	76	281	34.2	2	Ever	No	No	No	No	No	No	Yes	Surgery	No	No	No	No	No	No	No	No	No	No	No	No	No	No	No	No	No	No	No	No	No	No
Male	Durham	VISN6	White	No	No	No	No	No	No	No	No	No	No	-2	72	220	29.834	2	Ever	No	No	No	No	No	No	No	Not Done	Yes	No	No	No	No	No	Yes	No	No	Yes	No	No	No	No	No	No	No	No	Yes	No	No	No
Male	Durham	VISN6	Black	Yes	Yes	No	No	Yes	No	No	No	No	No	515.0	69	206	30.417	1	Current	Yes	No	No	No	Yes	No	No	Not Done	No	No	No	No	No	No	No	No	No	No	No	No	No	No	No	No	No	No	No	No	No	No
Male	Durham	VISN6	White	No	Yes	No	No	No	No	Yes	Yes	Yes	No	516.8	71	150	20.918	3	Never	No	No	No	No	No	No	Yes	Not Done	Yes	No	No	No	No	No	No	No	No	Yes	No	No	No	No	No	No	No	No	No	No	No	No
Male	Durham	VISN6	White	Yes	Yes	No	No	No	No	No	No	No	No	-2	68	180	27.365	1	Current	No	No	No	No	No	No	No	Surgery	No	No	No	No	No	No	No	No	No	No	No	No	No	No	No	No	No	No	No	No	No	No
Male	Durham	VISN6	White	Yes	No	Yes	Yes	Yes	No	No	Yes	Yes	Yes	515.0	70	188	26.972	2	Ever	No	No	No	Yes	No	No	No	Not Done	Yes	No	No	Yes	No	No	No	No	No	No	No	No	No	No	No	No	No	No	No	No	No	No
Male	Durham	VISN6	Black	Yes	Yes	No	No	No	No	No	No	No	No	515.0	69	125	18.457	2	Ever	No	No	No	No	Yes	No	No	Not Done	Yes	No	No	No	No	No	No	No	No	Yes	No	No	No	No	No	Yes	No	No	No	No	No	No
Male	Durham	VISN6	Black	Yes	Yes	No	No	No	No	Yes	No	Yes	Yes	516.36	66	174	28.081	1	Current	No	No	No	No	No	No	Yes	Surgery	No	No	No	No	No	No	Yes	No	No	No	No	No	No	No	No	No	No	No	No	No	No	No
Male	Durham	VISN6	Black	Yes	No	No	No	No	No	No	Yes	Yes	No	516.5	65	235	39.101	1	Current	No	No	No	No	No	No	No	Not Done	No	No	No	No	No	No	No	No	No	Yes	No	No	No	No	No	No	No	No	Yes	No	No	No
Male	Durham	VISN6	White	No	Yes	No	No	No	No	Yes	Yes	Yes	No	516.8	67	170	26.622	2	Ever	No	No	Yes	No	No	No	No	Not Done	Yes	No	No	No	No	No	Yes	No	No	No	No	No	No	No	No	No	No	No	No	No	No	No
Male	Durham	VISN6	White	No	Yes	Yes	No	No	No	Unknown	Yes	Yes	No	516.8	68	164	24.933	2	Ever	No	No	No	No	No	No	Yes	Not Done	No	No	No	No	No	No	No	No	No	No	No	No	Yes	No	No	No	No	No	No	No	No	No
Male	Durham	VISN6	White	Yes	Yes	No	No	No	No	No	Yes	Yes	No	516.31	71	220	30.68	2	Ever	Yes	No	No	No	Yes	No	No	Not Done	Yes	No	No	No	No	No	No	No	No	Yes	No	No	No	No	No	No	No	No	No	No	No	No
Female	Durham	VISN6	White	Yes	Yes	Yes	No	No	No	No	Yes	Yes	Yes	516.8	64	148	25.401	3	Never	No	No	Yes	No	No	No	No	Not Done	Yes	No	No	Yes	No	No	Yes	No	No	Yes	No	No	No	No	No	No	No	No	No	No	No	No
Male	Durham	VISN6	White	Yes	No	Yes	No	No	No	No	Yes	Yes	No	515.0	64	182	31.236	1	Current	No	Yes	No	No	Yes	No	No	Not Done	Yes	No	No	No	No	No	No	No	No	No	No	No	No	No	No	No	No	No	No	No	No	No
Male	Durham	VISN6	White	Yes	No	Yes	Yes	Yes	No	No	Yes	Yes	No	516.8	67	170	26.622	2	Ever	No	No	No	Yes	No	No	Yes	Not Done	Yes	No	No	No	No	No	No	No	No	No	No	No	No	No	No	No	No	No	No	No	No	No
Male	Durham	VISN6	White	No	Yes	No	No	No	No	No	No	No	No	518.89	66	168	27.112	2	Ever	No	No	Yes	No	No	No	No	Not Done	No	No	No	No	No	No	No	No	No	Yes	No	No	No	No	No	No	No	No	No	No	No	No
Male	Durham	VISN6	White	Yes	Yes	Yes	No	No	No	No	Yes	Yes	No	515.0	67	208	32.573	1	Current	Yes	No	No	No	Yes	No	No	Not Done	Yes	No	No	Yes	No	No	No	No	No	Yes	No	No	No	No	No	No	No	No	No	No	No	No
Male	Durham	VISN6	White	Yes	Yes	No	No	No	No	No	No	No	No	516.31	71	202	28.17	2	Ever	No	No	No	No	No	No	Yes	Not Done	Yes	No	No	No	No	No	No	No	No	No	No	No	No	No	No	No	No	No	No	No	No	No
Male	Durham	VISN6	White	Yes	Yes	No	No	No	No	No	Yes	Yes	No	516.31	71	170	23.707	1	Current	Yes	No	No	No	No	No	No	Not Done	Yes	No	No	No	No	No	No	No	No	No	No	No	No	No	No	No	No	No	No	No	No	No
Male	Durham	VISN6	White	No	Yes	Yes	No	No	No	Yes	Yes	Yes	Yes	515.0	67	194	30.381	1	Current	Yes	No	No	No	Yes	No	Yes	Not Done	Yes	No	No	No	No	No	Yes	No	No	Yes	No	No	No	No	No	No	No	No	Yes	No	No	No
Male	Durham	VISN6	Black	Yes	Yes	Yes	No	No	No	Yes	Yes	Yes	Yes	516.34	75	210	26.245	1	Current	No	No	No	No	Yes	No	No	Surgery	Yes	No	No	Yes	No	No	No	No	No	No	No	No	No	No	No	No	No	No	No	No	No	Yes
Male	Durham	VISN6	White	Yes	Yes	Yes	No	No	No	No	No	No	No	516.8	69	176	25.987	1	Current	No	No	Yes	No	Yes	No	No		No	No	No	No	No	No	No	No	No	Yes	No	No	No	No	No	No	No	No	Yes	No	No	No
Male	Durham	VISN6	White	Yes	Yes	No	Yes	No	No	No	No	No	No	515.0	68	164	24.933	1	Current	No	No	No	Yes	No	No	No	Not Done	Yes	No	No	No	No	No	No	No	No	Yes	No	No	No	No	No	No	No	No	Yes	No	No	No
Male	Durham	VISN6	White	Yes	Yes	Yes	No	No	No	No	No	No	Yes	501	69	191	28.202	2	Ever	No	Yes	No	No	Yes	No	No	Not Done	Yes	No	No	Yes	No	No	No	No	No	No	Yes	No	No	No	No	No	No	No	No	No	No	Yes
Male	Durham	VISN6	White	Yes	Yes	Yes	No	No	No	No	Yes	Yes	Yes	515.0	68	180	27.365	2	Ever	No	No	Yes	No	Yes	No	No	TBBX	Yes	No	No	Yes	No	No	Yes	No	No	Yes	No	No	No	No	No	No	No	Yes	No	No	No	No
Male	Durham	VISN6	White	Yes	No	No	No	No	No	No	Yes	Yes	No	516.30	69	215	31.746	2	Ever	No	No	No	No	No	No	No	Not Done	Yes	No	No	No	No	No	No	No	No	Yes	No	No	No	No	No	No	No	No	No	No	No	No
Male	Durham	VISN6	White	Yes	Yes	Yes	No	No	No	No	Yes	Yes	Yes	516.31	67	185	28.971	2	Ever	Yes	No	No	No	No	No	Yes	TBBX	Yes	No	No	Yes	Yes	No	No	No	No	Yes	No	No	No	No	No	No	No	No	No	No	No	No
Male	Durham	VISN6	White	Yes	Yes	Yes	No	No	No	No	No	No	No	515.0	74	228	29.27	2	Ever	Yes	No	No	No	No	No	No	Surgery	Yes	No	No	Yes	No	No	No	No	No	No	No	No	No	No	No	No	No	No	No	No	No	No
Male	Durham	VISN6	White	Yes	No	No	No	No	No	No	No	No	No	516.8	65	149	24.792	3	Never	No	No	No	No	No	No	Yes	Not Done	Yes	No	No	No	No	No	No	No	No	No	No	No	No	No	No	No	No	No	No	No	No	No
Male	Durham	VISN6	Black	Yes	Yes	No	No	No	No	No	No	No	Yes	515.0	71	257	35.84	2	Ever	No	No	No	No	No	Yes	Yes	TBBX	No	No	No	No	No	No	No	No	No	Yes	No	No	No	No	No	No	No	No	Yes	No	No	No
Male	Durham	VISN6	Black	Yes	Yes	No	No	No	No	No	No	No	Yes	515.0	73	170	22.426	1	Current	No	Yes	No	No	Yes	No	Yes	TBBX	Yes	No	No	No	No	No	No	No	No	No	No	No	No	No	No	No	No	No	No	No	No	No
Male	Durham	VISN6	White	Yes	No	Yes	Yes	No	No	No	No	No	No	515.0	70	184	26.398	3	Never	No	Yes	No	Yes	No	No	No	Not Done	No	No	No	No	No	No	No	No	No	No	No	No	No	No	No	No	No	No	No	No	No	No
Male	Durham	VISN6	White	Yes	Yes	Yes	No	No	No	No	No	No	Yes	495.9	67	172	26.936	2	Ever	No	No	No	No	No	No	Yes	TBBX	No	No	No	No	No	No	No	No	No	Yes	No	No	No	No	No	No	No	No	Yes	No	No	No
Male	Durham	VISN6	White	No	No	No	No	No	No	No	No	No	No	515.0	71	195	27.194	2	Ever	No	No	No	No	No	No	Yes	Surgery	Yes	No	No	No	No	No	No	No	No	No	No	No	No	No	No	No	No	No	No	No	No	No
Male	Durham	VISN6	Black	Yes	No	No	No	No	No	No	No	No	Yes	515.0	73	219	28.89	2	Ever	No	No	No	No	No	No	No	Not Done	Yes	No	No	No	No	No	No	No	No	Yes	No	No	No	No	No	No	No	No	No	No	No	No
Male	Durham	VISN6	White	No	No	No	No	Yes	No	Yes	Yes	Yes	No	515.0	68	160	24.325	3	Never	No	No	No	No	No	No	Yes	Not Done	Yes	Yes	No	No	No	No	No	No	No	No	No	No	No	No	No	No	No	No	No	No	No	Yes
Male	Durham	VISN6	Hispanic	Yes	No	No	No	No	No	No	Yes	Yes	No	515.0	65	150	24.958	2	Ever	Yes	No	No	No	No	No	No	Not Done	No	No	No	Yes	No	No	No	No	No	No	No	No	No	No	No	No	No	No	No	No	No	No
Male	Durham	VISN6	White	Yes	No	Yes	No	No	No	No	No	No	No	518.89	70	164	23.528	2	Ever	No	No	No	No	No	Yes	No	Not Done	Yes	No	No	Yes	No	No	No	No	No	No	No	No	No	No	No	No	No	No	No	No	No	No
Male	Durham	VISN6	White	No	No	No	No	No	No	No	No	No	No	515.0	74	233	29.912	2	Ever	No	No	No	No	No	No	No	Not Done	No	No	No	Yes	No	No	No	No	No	No	No	No	No	No	No	No	No	No	No	No	No	No
Male	Durham	VISN6	Hispanic	Yes	Yes	Yes	No	No	No	No	No	No	No	516.31	78	173	19.989	3	Never	No	No	No	No	No	No	No	Not Done	Yes	No	No	No	No	No	No	No	No	No	No	No	No	No	No	No	No	No	No	No	No	No
Male	Durham	VISN6	Black	Yes	Yes	No	No	No	No	No	No	No	Yes	518.89	71	238	33.19	3	Never	No	Yes	No	No	No	Yes	Yes	Surgery	Yes	No	No	No	No	No	No	No	No	Yes	No	No	No	No	No	No	No	No	No	No	No	No
Male	Durham	VISN6	White	Yes	Yes	No	No	No	No	No	No	No	No	-2	72	258	34.987	2	Ever	No	Yes	No	No	No	No	Yes	Not Done	Yes	No	No	Yes	No	No	No	No	No	Yes	No	No	No	No	No	No	No	No	No	No	No	No
Female	Durham	VISN6	White	Yes	Yes	Yes	Yes	Yes	No	No	No	No	No	515.0	70	167	23.959	2	Ever	No	No	No	No	No	No	No	Not Done	No	No	Yes	No	No	No	No	No	No	No	No	No	No	No	No	No	No	No	No	No	No	No
Male	Durham	VISN6	White	Yes	No	Yes	No	Yes	No	Yes	Yes	Yes	No	516.31	70	296	42.466	3	Never	No	No	No	No	No	No	Yes	Not Done	No	No	No	No	No	No	No	No	No	Yes	No	No	No	No	No	No	No	No	Yes	No	No	No
Male	Durham	VISN6	White	Yes	Yes	Yes	No	No	No	No	No	No	No	515.0	75	220	27.495	1	Current	No	No	No	No	Yes	No	No	Not Done	Yes	No	No	Yes	No	No	No	No	No	No	No	No	No	No	No	No	No	No	No	No	No	No
Male	Durham	VISN6	White	Yes	Yes	Yes	No	No	No	Yes	Yes	Yes	Yes	515.0	71	359	50.064	2	Ever	No	No	Yes	No	No	No	No	TBBX	Yes	No	No	No	No	No	No	No	No	Yes	No	No	No	No	No	No	No	No	Yes	No	No	No
Male	Durham	VISN6	White	Yes	No	No	No	No	No	No	No	No	No	518.89	69	178	26.283	3	Never	No	No	No	No	No	No	No	Not Done	Yes	No	No	Yes	No	No	No	No	No	No	No	No	No	No	No	No	No	No	No	No	No	No
Male	Durham	VISN6	White	No	Yes	No	No	No	No	Yes	Yes	Yes	No	516.31	67	145	22.707	2	Ever	Yes	No	No	No	No	No	Yes	Not Done	Yes	No	No	No	No	No	Yes	No	No	No	No	No	No	No	No	No	No	No	No	No	No	Yes
Male	Durham	VISN6	Black	Yes	Yes	No	No	No	No	No	No	No	No	-2	69	225	33.223	2	Ever	No	No	No	No	No	No	Yes	Not Done	Yes	No	No	Yes	No	No	Yes	No	No	Yes	No	No	No	No	No	No	No	No	No	No	No	No
Male	Durham	VISN6	White	No	Yes	No	No	No	No	Yes	Yes	Yes	No	495.9	70	188	26.972	2	Ever	No	No	No	No	Yes	No	No	Not Done	Yes	No	No	Yes	No	No	No	No	No	No	No	No	No	No	No	No	No	No	No	No	No	No
Male	Durham	VISN6	White	Yes	No	No	No	No	No	No	No	No	No	516.34	68	171	25.997	1	Current	No	No	No	No	No	No	No	Surgery	No	No	No	No	No	No	No	No	No	No	No	No	No	No	No	No	No	No	No	No	No	No
Male	Durham	VISN6	White	Yes	Yes	No	No	No	No	No	Yes	Yes	No	515.0	72	218	29.562	2	Ever	No	No	Yes	No	No	No	Yes	Not Done	Yes	No	No	No	No	No	No	No	No	No	No	No	No	No	No	No	No	No	No	No	Yes	No
Male	Durham	VISN6	White	No	No	No	No	No	No	No	No	No	No	515.0	64	155	26.602	2	Ever	No	No	No	No	No	No	No	Not Done	Yes	No	No	Yes	No	No	Yes	No	No	No	No	No	No	No	No	No	No	No	No	No	No	No
Male	Durham	VISN6	Black	No	Yes	No	No	No	No	Yes	Yes	Yes	No	508.1	68	190	28.886	1	Current	No	No	No	No	No	No	No	Not Done	No	No	No	No	No	No	No	No	No	Yes	No	No	No	No	No	No	No	No	No	No	No	No
Male	Durham	VISN6	White	Yes	Yes	No	No	No	No	No	No	No	No	516.31	71	191	26.636	2	Ever	No	No	No	No	No	No	No	Not Done	Yes	No	No	No	No	No	No	No	No	Yes	No	No	Yes	No	No	Yes	No	No	No	No	No	No
Male	Durham	VISN6	White	Yes	Yes	Yes	No	No	No	No	No	No	No	501	64	181	31.065	2	Ever	No	No	No	No	No	No	No	Not Done	No	No	No	No	No	No	No	No	No	No	Yes	No	No	No	No	No	No	No	No	No	No	No
Male	Durham	VISN6	White	Yes	Yes	No	No	No	No	No	Yes	Yes	No	516.34	70	191	27.402	1	Current	No	No	No	No	Yes	No	No	Surgery	Yes	No	No	No	No	No	No	No	No	No	No	No	No	No	No	No	No	No	No	No	No	No
Male	Durham	VISN6	White	No	No	Yes	No	No	No	No	Yes	Yes	No	515.0	69	160	23.625	2	Ever	No	No	No	Yes	Yes	No	Yes	Not Done	Yes	No	No	No	No	No	No	No	No	Yes	No	No	No	No	No	No	No	No	Yes	No	Yes	No
Male	Durham	VISN6	White	Yes	Yes	No	No	No	No	No	No	No	No	516.32	68	171	25.997	2	Ever	No	No	No	No	No	No	No	Not Done	Yes	No	No	No	No	No	No	No	No	No	No	No	No	No	No	No	No	No	No	No	No	No
Male	Durham	VISN6	White	Yes	Yes	Yes	No	Yes	No	No	No	No	No	-2	71	181	25.241	2	Ever	No	No	No	No	No	No	Yes	TBBX	Yes	No	No	Yes	No	No	No	No	No	Yes	No	No	No	No	No	No	No	No	No	No	No	No
Female	Durham	VISN6	White	Yes	Yes	No	No	No	No	No	No	No	No	135	64	268	45.997	1	Current	No	Yes	No	No	No	No	No	Not Done	No	No	No	No	No	No	No	No	No	No	No	No	No	No	No	No	No	No	No	No	No	No
Male	Durham	VISN6	Black	Yes	Yes	No	No	No	No	No	No	No	No	495.9	71	253	35.282	3	Never	No	No	No	No	Yes	No	No	TBBX	No	No	No	No	No	No	Yes	No	No	No	No	No	No	No	No	No	No	No	Yes	No	No	No
Male	Durham	VISN6	Black	Yes	Yes	No	No	No	No	No	Yes	Yes	No	515.0	79	233	26.245	2	Ever	No	No	No	No	Yes	No	No	Not Done	Yes	No	No	No	No	No	No	No	No	Yes	No	No	No	No	No	No	No	No	No	No	No	No
Male	Durham	VISN6	White	No	Yes	Yes	No	No	No	No	No	No	No	516.8	68	174	26.453	3	Never	Yes	No	No	No	No	No	Yes	TBBX	Yes	No	No	No	No	No	No	No	No	No	No	No	No	No	No	No	No	No	No	No	No	No
Male	Durham	VISN6	White	Yes	No	Yes	No	Yes	No	No	Yes	Yes	No	515.0	72	196	26.579	2	Ever	Yes	No	No	No	No	No	No	Not Done	Yes	No	No	Yes	No	No	No	No	No	Yes	No	No	No	No	No	No	No	No	No	No	No	No
Male	Durham	VISN6	White	Yes	Yes	No	No	No	No	Yes	Yes	Yes	Yes	508.1	70	139	19.942	2	Ever	No	Yes	No	No	Yes	No	No	Surgery	Yes	No	No	No	No	No	No	No	No	No	No	No	No	No	No	No	No	No	No	No	No	No
Male	Durham	VISN6	White	Yes	Yes	Yes	No	Yes	No	No	Yes	Yes	No	516.30	69	191	28.202	3	Never	No	No	No	No	No	No	Yes	Not Done	Yes	Yes	No	No	No	No	No	No	No	No	No	No	No	No	No	No	No	No	Yes	No	No	No
Male	Durham	VISN6	Black	Yes	No	No	No	No	No	Yes	Yes	Yes	No	515.0	72	227	30.783	2	Ever	Yes	No	No	No	No	No	No	TBBX	Yes	No	No	No	No	No	No	No	No	Yes	No	No	No	No	No	No	No	No	No	No	No	No
Male	Durham	VISN6	White	No	Yes	Yes	No	No	No	No	Yes	Yes	No	516.32	72	237	32.139	2	Ever	No	No	No	No	No	No	No	Not Done	Yes	No	No	No	No	No	No	No	No	Yes	No	No	No	No	No	No	No	No	Yes	No	No	Yes
Male	Durham	VISN6	White	Yes	Yes	No	No	No	No	No	No	No	No	516.30	70	223	31.993	1	Current	No	Yes	Yes	No	Yes	No	No	Surgery	No	No	No	No	No	No	No	No	No	No	No	No	No	No	No	No	No	No	No	No	No	No
Female	Durham	VISN6	Black	Yes	No	Yes	No	No	No	No	No	No	No	518.89	67	165	25.839	1	Current	No	Yes	No	No	Yes	No	No	Surgery	No	No	No	No	No	No	No	No	No	Yes	No	No	No	No	No	No	No	No	No	No	No	No
Male	Durham	VISN6	White	Yes	Yes	No	No	No	No	No	Yes	Yes	No	516.31	69	180	26.578	1	Current	No	No	No	No	Yes	No	Yes	Not Done	Yes	No	No	No	No	No	No	No	No	No	No	No	No	No	No	No	No	No	No	No	No	No
Male	Durham	VISN6	White	No	No	No	No	No	No	No	No	No	No	-2	66	180	29.049	1	Current	No	No	No	No	No	No	No	Not Done	No	No	No	No	No	No	No	No	No	Yes	No	No	No	No	No	No	No	No	Yes	No	No	No
Female	Durham	VISN6	White	No	No	Yes	Yes	No	No	No	No	No	No	515.0	64	161	27.632	2	Ever	Yes	No	No	Yes	No	No	No	Not Done	No	No	No	No	No	No	No	No	No	No	No	No	No	No	No	No	No	No	No	No	No	No
Male	Durham	VISN6	White	Yes	Yes	Yes	No	Yes	No	Yes	Unknown	Yes	Yes	516.33	62	140	25.603	2	Ever	No	No	No	No	No	No	No	Surgery	Yes	No	No	No	No	No	No	No	No	Yes	No	No	No	No	Yes	No	No	No	No	No	No	No
Male	Durham	VISN6	White	No	No	No	No	No	No	No	No	No	No	518.89	71	165	23.01	3	Never	No	No	No	No	No	No	No	Not Done	No	No	No	No	No	No	No	No	No	No	No	No	No	No	No	No	No	No	No	No	No	No
Male	Durham	VISN6	White	Yes	No	No	No	No	No	No	No	No	No	518.89	67	178	27.875	3	Never	No	No	No	No	No	No	No	Not Done	No	No	No	No	No	No	No	No	No	No	No	No	No	No	No	No	No	No	No	No	No	No
Male	Durham	VISN6	Black	Yes	No	No	No	No	No	No	No	No	No	515.0	66	199	32.115	2	Ever	No	No	No	No	Yes	No	No	Not Done	No	No	No	No	No	No	Yes	No	No	Yes	No	No	No	No	No	No	No	No	No	No	No	No
Male	Durham	VISN6	White	No	No	No	No	No	No	No	No	No	No	-2	68	188	28.582	2	Ever	No	No	No	No	No	No	Yes	Not Done	Yes	No	No	No	No	No	No	No	No	No	No	No	No	No	No	No	No	No	Yes	No	No	No
Male	Durham	VISN6	White	Yes	Yes	No	No	No	No	No	No	No	No	515.0	67	180	28.188	2	Ever	No	No	No	No	No	No	No	Surgery	No	No	No	No	Yes	No	No	No	No	Yes	No	No	No	No	No	No	No	No	Yes	No	No	No
Male	Durham	VISN6	Other	Yes	Yes	No	No	No	No	No	No	No	No	516.30	69	174	25.692	3	Never	No	No	No	No	No	No	No	Not Done	No	No	No	No	No	No	No	No	No	No	No	No	No	No	No	No	No	No	No	No	No	No
Male	Durham	VISN6	White	Yes	Yes	Yes	No	No	No	No	No	No	No	516.30	72	183	24.816	2	Ever	No	No	Yes	No	No	No	Yes	Not Done	No	No	No	No	No	No	No	No	No	No	No	No	No	No	No	No	No	No	No	No	No	No
Male	Durham	VISN6	Black	Yes	Yes	Yes	No	No	No	No	No	No	No	-2	56	165	36.988	2	Ever	No	No	No	No	No	No	Yes	Not Done	Yes	No	No	No	No	No	No	No	No	No	No	No	No	No	Yes	No	No	No	Yes	No	No	No
Male	Durham	VISN6	White	Yes	Yes	No	No	No	No	Yes	Yes	Yes	No	515.0	72	222	30.105	1	Current	No	No	No	No	Yes	No	No	Not Done	Yes	No	No	Yes	No	No	No	No	No	No	Yes	No	No	No	No	No	No	No	No	No	No	No
Male	Durham	VISN6	Black	No	No	No	No	No	No	No	No	No	No	518.89	68	172	26.149	3	Never	No	No	No	No	No	No	No	Not Done	No	No	No	No	No	No	No	No	No	No	No	No	No	No	No	No	No	No	No	No	No	No
Male	Durham	VISN6	White	Yes	Yes	No	Yes	No	No	No	No	No	No	501	70	212	30.415	2	Ever	No	No	No	Yes	No	No	Yes	Not Done	Yes	No	No	No	No	No	No	No	No	No	Yes	No	No	No	No	No	No	No	No	No	No	No
Male	Durham	VISN6	White	Yes	No	No	No	No	No	Yes	Yes	Yes	No	515.0	71	203	28.309	1	Current	No	No	No	No	Yes	No	Yes	Not Done	Yes	No	No	No	No	No	No	No	No	No	No	No	No	No	No	No	No	No	No	No	No	No
Male	Durham	VISN6	White	Yes	Yes	Yes	No	No	No	Yes	Yes	Yes	No	516.30	68	142	21.588	3	Never	No	No	No	No	No	No	Yes	Not Done	Yes	No	No	No	No	No	No	No	No	No	No	No	No	No	No	Yes	No	No	No	No	No	No
Male	Durham	VISN6	White	Yes	Yes	No	No	No	No	No	No	No	No	516.8	71	184	25.659	2	Ever	No	No	No	No	No	No	No	Surgery	Yes	No	No	No	No	No	No	No	No	No	No	No	No	No	No	No	No	No	No	No	No	No
Male	Durham	VISN6	White	Yes	No	Yes	No	Yes	No	No	Yes	Yes	No	515.0	69	220	32.484	2	Ever	No	No	No	Yes	No	No	No	Surgery	No	No	No	No	No	No	No	No	No	Yes	No	No	No	No	No	No	No	No	No	No	No	No
Male	Durham	VISN6	White	Yes	No	Yes	No	No	No	Yes	Yes	Yes	No	515.0	70	165	23.672	2	Ever	No	No	Yes	No	Yes	No	No	Not Done	Yes	No	No	Yes	No	No	No	No	No	No	No	No	No	No	No	No	No	No	No	No	No	Yes
Male	Durham	VISN6	Black	Yes	Yes	No	No	No	No	No	No	No	Yes	515.0	65	137	22.795	1	Current	No	No	No	No	Yes	No	No	TBBX	Yes	No	No	No	No	No	No	No	No	No	No	No	No	No	No	Yes	No	No	No	No	No	No
Male	Durham	VISN6	White	Yes	Yes	No	No	No	No	No	No	No	No	516.8	69	206	30.417	2	Ever	No	No	No	No	No	No	No	Not Done	Yes	No	No	Yes	No	No	No	No	No	No	No	No	No	No	No	No	No	No	No	No	No	No
Male	Durham	VISN6	White	Yes	Yes	Yes	No	No	No	Yes	Yes	Yes	No	516.31	74	219	28.114	2	Ever	No	No	No	No	Yes	No	No	Not Done	Yes	No	No	No	No	No	Yes	No	No	Yes	No	No	No	No	No	No	No	No	No	No	No	Yes
Male	Durham	VISN6	White	Yes	Yes	No	No	No	No	No	Yes	Yes	Yes	516.31	68	155	23.565	1	Current	No	Yes	No	No	Yes	No	Yes	Not Done	Yes	No	No	No	No	No	No	No	No	No	No	No	No	No	No	No	No	No	No	No	No	No
Male	Durham	VISN6	White	No	No	No	No	No	No	No	No	No	No	518.89	70	167	23.959	2	Ever	No	No	No	No	No	No	No	Not Done	No	No	No	No	No	No	No	No	No	No	No	No	No	No	No	No	No	No	No	No	No	No
Male	Durham	VISN6	White	Yes	Yes	No	No	No	No	No	No	No	No	515.0	70	228	32.711	1	Current	No	Yes	No	No	No	No	Yes	Surgery	Yes	No	No	No	No	No	Yes	No	No	Yes	No	No	No	No	No	No	No	No	No	No	No	No
Male	Durham	VISN6	Black	Yes	Yes	Yes	No	Yes	No	Yes	Yes	Yes	Yes	515.0	71	173	24.125	2	Ever	No	No	No	No	Yes	No	No	TBBX	No	No	No	No	No	No	No	No	No	Yes	No	No	No	No	No	No	No	No	No	No	No	No
Male	Durham	VISN6	Black	Yes	Yes	Yes	No	No	No	Yes	Yes	Yes	No	515.0	73	201	26.515	2	Ever	No	No	No	No	No	No	No	Not Done	Yes	No	No	No	No	No	Yes	No	No	Yes	No	No	No	No	No	No	No	No	No	No	No	No
Male	Durham	VISN6	White	Yes	Yes	Yes	No	No	No	No	No	No	No	518.89	71	160	22.313	1	Current	No	No	No	No	Yes	No	Yes	Not Done	No	No	No	No	No	No	No	No	No	No	No	No	No	No	No	No	No	No	No	No	No	No
Male	Durham	VISN6	White	Yes	Yes	Yes	No	Yes	No	No	Yes	Yes	No	515.0	72	213	28.884	3	Never	No	No	No	No	No	No	No	Not Done	No	No	No	No	No	No	No	No	No	No	No	No	No	No	No	No	No	No	Yes	No	No	No
Male	Durham	VISN6	Black	Yes	Yes	Yes	Yes	Yes	No	No	No	No	Yes	515.0	72	215	29.156	2	Ever	No	No	No	No	No	No	No	Surgery	Yes	No	No	No	No	No	No	No	Yes	No	No	No	No	No	Yes	No	No	No	No	No	No	No
Male	Durham	VISN6	Black	Yes	Yes	Yes	No	Yes	No	No	Yes	Yes	Yes	495.9	69	186	27.464	2	Ever	No	No	No	No	No	No	No	Surgery	Yes	No	No	No	No	No	No	No	No	Yes	No	No	No	No	No	No	No	No	No	No	No	No
Male	Durham	VISN6	Black	Yes	Yes	No	No	No	No	No	No	No	No	515.0	71	174	24.265	3	Never	No	No	No	No	No	No	No	Not Done	No	No	No	No	No	No	No	No	No	No	No	No	No	No	No	No	No	No	No	No	No	No
Male	Durham	VISN6	Black	Yes	Yes	No	Yes	No	No	No	Yes	Yes	No	515.0	69	248	36.619	1	Current	No	No	No	Yes	Yes	No	No	Not Done	No	No	No	No	No	No	No	No	Yes	Yes	No	No	No	No	No	No	No	No	Yes	No	No	No
Male	Durham	VISN6	Black	Yes	Yes	Yes	No	No	No	Yes	Yes	Yes	No	516.30	72	167	22.646	3	Never	Yes	No	No	No	Yes	No	No	TBBX	Yes	No	No	No	No	No	Yes	No	No	No	No	No	No	No	No	No	No	No	Yes	No	No	No
Male	Durham	VISN6	Black	Yes	Yes	Yes	No	No	No	Yes	Yes	Yes	No	516.32	70	230	32.997	1	Current	No	No	No	No	Yes	No	No	Not Done	Yes	No	No	No	No	No	No	No	No	Yes	No	No	No	No	No	No	No	No	Yes	No	No	No
Male	Durham	VISN6	White	Yes	Yes	Yes	Yes	Yes	No	No	Yes	Yes	No	515.0	69	153	22.591	2	Ever	No	No	No	No	Yes	No	Yes	Not Done	No	Yes	No	No	No	No	No	No	No	No	No	No	No	No	No	No	No	No	No	No	Yes	No
Male	Durham	VISN6	White	No	Yes	No	No	No	No	No	Yes	Yes	No	515.0	70	214	30.702	2	Ever	Yes	No	No	No	No	No	Yes	Not Done	No	No	No	No	No	No	No	No	No	Yes	No	No	No	No	No	No	No	No	Yes	No	No	No
Male	Durham	VISN6	White	Yes	Yes	Yes	No	No	No	No	No	No	No	515.0	72	255	34.58	3	Never	No	No	No	No	No	No	Yes	Not Done	No	No	No	Yes	No	No	No	No	No	No	Yes	No	No	No	No	No	No	No	Yes	No	No	No
Male	Durham	VISN6	Black	Yes	No	No	No	No	No	No	No	No	No	516.8	64	188	32.266	2	Ever	No	No	No	No	No	No	No	Not Done	Yes	No	No	No	No	No	No	No	No	Yes	No	No	No	No	No	No	No	No	No	No	No	No
Male	Durham	VISN6	White	Yes	Yes	No	No	No	No	No	No	No	No	515.0	68	193	29.342	1	Current	No	No	No	No	No	No	No	Not Done	No	No	No	No	No	No	No	No	No	No	No	No	No	Yes	No	Yes	No	No	No	No	No	No
Male	Durham	VISN6	White	Yes	Yes	No	No	No	No	No	No	No	No	515.0	69	192	28.35	2	Ever	No	No	No	No	Yes	Yes	No	Not Done	No	No	No	No	No	No	No	No	No	Yes	No	No	Yes	No	No	No	No	No	No	No	No	No
Male	Durham	VISN6	White	Yes	No	No	No	No	No	No	No	No	Yes	515.0	74	268	34.405	3	Never	No	No	No	No	No	Yes	No	Not Done	No	No	No	No	No	No	No	No	No	No	No	No	No	No	No	No	No	No	Yes	No	No	No
Male	Durham	VISN6	Black	Yes	Yes	No	No	No	No	No	No	No	No	516.31	75	152	18.996	1	Current	Yes	No	No	No	Yes	No	No	Surgery	No	No	No	No	No	Yes	No	No	No	No	No	No	No	No	No	No	No	No	No	No	No	No
Male	Durham	VISN6	White	Yes	No	No	Yes	No	No	No	No	No	No	515.0	66	144	23.239	2	Ever	Yes	No	No	No	No	No	Yes	Not Done	Yes	No	No	Yes	No	No	No	No	No	No	No	No	No	No	No	No	No	No	No	No	Yes	No
Male	Fayetteville	VISN6	White	Yes	Yes	Yes	No	No	No	No	No	No	No	515.0	67	170	26.622	2	Ever	No	No	No	No	Yes	No	No	Not Done	Yes	No	No	Yes	No	No	No	No	No	No	No	No	No	No	No	No	No	No	No	No	No	No
Male	Fayetteville	VISN6	White	Yes	Yes	Yes	No	No	No	No	No	No	No	-2	71	196	27.333	2	Ever	Yes	No	No	No	Yes	No	Yes	Not Done	Yes	No	No	No	No	No	No	No	No	No	No	No	No	No	No	No	No	No	No	No	No	No
Male	Fayetteville	VISN6	White	Yes	No	Yes	Yes	No	No	No	No	No	No	518.89	67	173	27.092	2	Ever	No	Yes	No	No	No	No	No	Not Done	No	No	No	No	No	No	No	No	No	No	No	No	No	No	No	No	No	No	No	No	No	No
Male	Fayetteville	VISN6	White	Yes	Yes	No	No	No	No	No	No	No	No	515.0	72	169	22.918	3	Never	No	No	No	No	Yes	No	No	Not Done	No	No	No	No	No	No	No	No	No	No	No	No	No	No	No	No	No	No	No	No	No	No
Male	Fayetteville	VISN6	White	No	Yes	No	No	No	No	Unknown	Yes	Yes	No	516.8	73	267	35.222	3	Never	No	No	No	No	No	No	Yes	Not Done	Yes	No	No	Yes	No	No	Yes	No	No	No	No	No	No	No	No	No	No	No	No	No	No	No
Male	Fayetteville	VISN6	White	Yes	Yes	Yes	No	No	No	Unknown	Yes	Yes	No	515.0	65	215	35.773	2	Ever	No	No	No	No	Yes	No	Yes	Not Done	Yes	No	No	No	No	No	No	No	No	Yes	No	No	Yes	No	No	No	No	No	No	No	No	No
Male	Fayetteville	VISN6	White	Yes	No	Yes	Yes	No	No	No	No	No	No	515.0	65	157	26.123	1	Current	No	Yes	No	No	No	No	Yes	Not Done	No	No	No	No	No	No	No	No	No	No	No	No	No	No	No	No	No	No	No	No	No	No
Male	Fayetteville	VISN6	White	No	Yes	Yes	No	No	No	No	No	No	No	516.8	68	140	21.284	3	Never	No	No	No	No	No	No	No	Not Done	Yes	No	No	Yes	No	No	No	No	No	Yes	No	No	No	No	No	No	No	No	No	No	No	No
Male	Fayetteville	VISN6	White	Yes	No	No	No	No	No	No	No	No	No	516.31	70	188	26.972	3	Never	No	No	No	No	No	No	Yes	Not Done	No	No	No	No	No	No	No	No	No	No	No	No	No	No	No	No	No	No	No	No	Yes	No
Male	Fayetteville	VISN6	White	Yes	No	No	No	No	No	No	No	No	No	515.0	68	175	26.605	2	Ever	No	No	No	No	No	No	Yes	Not Done	No	No	No	Yes	No	No	No	No	No	No	No	No	No	No	No	No	No	No	No	No	No	No
Male	Fayetteville	VISN6	Black	Yes	Yes	No	No	No	No	No	No	No	No	-2	71	140	19.523	2	Ever	No	No	No	No	Yes	No	No	Not Done	Yes	No	No	No	No	No	No	No	No	Yes	No	No	No	No	No	No	No	No	No	No	No	No
Male	Fayetteville	VISN6	Black	Yes	Yes	No	No	No	No	No	No	No	No	-2	70	220	31.563	-999	Unknown	No	No	No	No	No	No	No	Not Done	Yes	No	No	No	No	No	No	No	No	Yes	No	No	No	No	No	No	No	No	No	No	No	No
Male	Fayetteville	VISN6	White	Yes	Yes	Yes	No	Yes	No	No	Yes	Yes	No	515.0	71	250	34.864	2	Ever	No	No	No	No	Yes	No	No	Not Done	No	No	No	No	No	No	No	No	No	Yes	No	No	No	No	No	No	No	No	Yes	No	No	No
Female	Fayetteville	VISN6	Black	Yes	No	Yes	No	No	No	No	No	No	No	515.0	64	180	30.893	3	Never	No	No	No	No	Yes	No	No	Not Done	No	No	No	No	No	No	No	No	No	No	No	No	No	No	No	No	No	No	Yes	No	No	No
Male	Fayetteville	VISN6	White	No	Yes	No	No	No	No	Unknown	Yes	Yes	No	515.0	66	162	26.144	2	Ever	No	No	No	No	No	No	No	Not Done	Yes	No	No	No	No	No	No	No	No	No	No	No	No	No	No	No	No	No	No	No	No	No
Male	Fayetteville	VISN6	White	Yes	No	Yes	No	No	No	No	No	No	No	516.8	67	155	24.273	3	Never	No	No	No	No	No	No	No	Not Done	Yes	No	No	No	No	No	No	No	No	No	No	No	Yes	No	No	No	No	No	No	No	No	No
Female	Fayetteville	VISN6	White	Yes	Yes	Yes	No	No	No	No	No	No	No	-2	67	157	24.586	3	Never	No	No	No	No	No	No	No	Not Done	No	No	No	No	No	No	No	No	No	No	No	No	No	No	No	No	No	No	No	No	No	No
Male	Fayetteville	VISN6	White	Yes	No	No	No	No	No	No	Yes	Yes	Yes	516.8	71	176	24.544	2	Ever	No	Yes	No	No	No	No	Yes	Surgery	Yes	No	No	No	No	No	No	No	No	No	No	No	No	No	No	No	No	No	No	No	No	No
Male	Fayetteville	VISN6	Unknown	No	No	No	No	No	No	No	Yes	Yes	No	516.31	73	249	32.848	2	Ever	No	No	No	No	No	No	Yes	Not Done	No	No	No	No	No	No	No	No	No	No	No	No	No	No	No	No	No	No	No	No	No	No
Male	Fayetteville	VISN6	White	Yes	Yes	Yes	No	Yes	No	Unknown	Yes	Yes	No	515.0	72	310	42.038	2	Ever	No	No	No	No	Yes	No	No	Not Done	Yes	No	No	Yes	No	No	No	No	No	Yes	No	No	No	No	No	No	No	No	No	No	No	Yes
Female	Fayetteville	VISN6	Black	Yes	No	No	No	No	No	No	No	No	No	515.0	64	124	21.282	1	Current	No	No	No	No	No	No	No	Not Done	No	No	No	No	No	No	No	No	No	No	No	No	No	No	No	No	No	No	No	No	No	No
Male	Fayetteville	VISN6	White	No	Yes	No	No	Yes	No	No	No	No	No	515.0	65	160	26.622	2	Ever	No	No	No	No	No	No	Yes	Not Done	No	No	No	No	No	No	No	No	No	No	No	No	No	No	No	No	No	No	No	No	No	No
Male	Fayetteville	VISN6	White	Yes	Yes	Yes	No	No	No	No	Yes	Yes	No	515.0	68	145	22.044	1	Current	No	No	No	No	Yes	No	No	Not Done	Yes	No	No	No	No	No	No	No	No	No	No	No	No	No	No	No	No	No	No	No	No	No
Male	Fayetteville	VISN6	White	Yes	No	Yes	No	No	No	No	No	No	No	495.9	73	219	28.89	2	Ever	No	No	No	No	No	No	Yes	Not Done	No	No	No	No	No	No	No	No	No	Yes	No	No	No	No	No	No	No	No	No	No	Yes	No
Male	Fayetteville	VISN6	White	Yes	Yes	Yes	No	No	No	Unknown	Yes	Yes	No	515.0	68	257	39.072	2	Ever	No	No	No	No	Yes	No	No	Not Done	Yes	No	No	No	No	No	Yes	No	No	Yes	No	No	No	No	No	No	No	No	Yes	No	No	Yes
Male	Fayetteville	VISN6	White	Yes	Yes	Yes	No	No	No	Yes	Yes	Yes	Yes	515.0	74	188	24.135	1	Current	No	No	No	No	Yes	No	No	TBBX	No	No	No	No	No	No	No	No	No	No	No	No	No	No	No	No	No	No	No	No	Yes	No
Male	Fayetteville	VISN6	Unknown	Yes	No	Yes	No	No	No	No	No	No	No	515.0	68	201	30.558	1	Current	No	No	No	No	Yes	No	Yes	Not Done	No	No	No	No	No	No	No	No	No	No	No	No	No	No	No	No	No	No	No	No	No	No
Male	Fayetteville	VISN6	White	No	No	No	No	No	No	No	No	No	No	515.0	65	146	24.293	2	Ever	No	No	No	No	No	No	No	Not Done	Yes	No	No	Yes	No	No	No	No	No	No	No	No	No	No	No	No	No	No	No	No	No	No
Male	Fayetteville	VISN6	White	Yes	Yes	No	No	No	Yes	Unknown	Yes	Yes	No	516.31	71	171	23.847	2	Ever	Yes	No	No	No	Yes	No	Yes	Not Done	Yes	No	No	No	No	No	No	No	No	No	No	No	No	No	No	No	No	No	No	No	No	No
Male	Fayetteville	VISN6	White	No	No	No	No	No	No	No	Yes	Yes	No	516.8	72	203	27.528	3	Never	Yes	No	No	No	No	No	No	Not Done	Yes	No	No	No	No	No	No	No	No	No	No	No	No	No	No	No	No	No	No	No	No	No
Male	Fayetteville	VISN6	White	Yes	No	No	No	No	No	No	No	No	No	515.0	72	199	26.986	3	Never	Yes	No	No	No	No	No	No	Not Done	No	No	No	No	No	No	No	No	No	Yes	No	No	No	No	No	No	No	No	No	No	No	No
Male	Fayetteville	VISN6	Black	Yes	No	No	No	No	No	No	Yes	Yes	No	515.0	71	138	19.244	3	Never	No	No	No	No	Yes	No	Yes	Not Done	Yes	No	No	No	No	No	No	No	No	No	No	No	No	No	No	No	No	No	No	No	No	No
Male	Fayetteville	VISN6	Black	No	Yes	Yes	No	Yes	No	Yes	Yes	Yes	No	515.0	68	165	25.085	2	Ever	No	No	No	No	No	No	No	Not Done	No	No	No	No	No	No	No	No	No	No	No	No	No	No	Yes	No	No	No	No	No	No	No
Male	Fayetteville	VISN6	White	Yes	Yes	Yes	No	No	No	Unknown	Yes	Yes	No	515.0	73	239	31.528	2	Ever	No	No	No	No	Yes	No	Yes	Not Done	Yes	No	No	No	No	No	No	No	No	Yes	No	No	No	No	No	No	No	Yes	No	No	Yes	No
Male	Fayetteville	VISN6	Other	Yes	Yes	No	No	No	No	No	No	No	No	515.0	77	215	25.492	3	Never	No	No	No	No	No	No	No	Not Done	No	No	No	No	No	No	No	No	No	No	No	No	No	No	No	No	No	No	No	No	No	No
Male	Fayetteville	VISN6	White	Yes	Yes	Yes	No	No	No	Yes	Yes	Yes	No	516.31	71	181	25.241	2	Ever	Yes	No	No	No	Yes	No	Yes	Not Done	Yes	No	No	No	No	No	Yes	No	No	Yes	No	No	No	No	No	No	No	No	No	No	No	No
Male	Fayetteville	VISN6	Black	Yes	Yes	No	No	No	No	No	No	No	No	515.0	69	186	27.464	-999	Unknown	No	No	No	No	No	No	No	Not Done	No	No	No	No	No	No	No	No	No	No	No	No	No	No	No	No	No	No	No	No	No	No
Male	Fayetteville	VISN6	White	Yes	Yes	No	No	No	No	No	No	No	No	515.0	68	230	34.967	2	Ever	No	No	No	No	Yes	No	Yes	Not Done	No	No	No	Yes	No	No	No	No	No	No	No	No	No	No	No	No	No	No	No	No	No	Yes
Male	Fayetteville	VISN6	White	Yes	Yes	No	No	No	No	No	No	No	No	515.0	74	258	33.121	2	Ever	No	No	No	No	No	No	No	Not Done	No	No	No	No	No	No	No	No	No	No	No	No	No	No	No	No	No	No	Yes	No	No	No
Male	Fayetteville	VISN6	Black	Yes	No	Yes	Yes	No	No	Yes	Yes	Yes	No	515.0	66	260	41.96	2	Ever	No	No	No	No	No	No	No	Not Done	No	No	No	No	No	No	No	No	No	Yes	No	No	No	No	No	No	No	No	Yes	No	No	Yes
Male	Fayetteville	VISN6	White	Yes	Yes	Yes	No	No	No	Unknown	Yes	Yes	No	516.34	76	282	34.322	1	Current	No	No	No	No	Yes	No	No	Not Done	No	No	No	No	No	No	No	No	No	No	No	No	No	No	No	No	No	No	Yes	No	No	No
Male	Fayetteville	VISN6	White	Yes	Yes	Yes	No	No	No	No	Yes	Yes	No	518.89	73	368	48.546	3	Never	No	No	No	No	No	Yes	Yes	Not Done	No	No	No	No	No	No	No	No	No	Yes	No	No	No	No	No	No	No	No	No	No	No	No
Male	Fayetteville	VISN6	White	No	Yes	No	No	No	No	No	No	No	No	516.8	72	210	28.478	2	Ever	Yes	No	No	No	Yes	No	Yes	Not Done	Yes	No	No	No	No	No	Yes	No	No	No	No	No	No	No	No	No	No	No	Yes	No	No	No
Male	Fayetteville	VISN6	White	Yes	Yes	Yes	No	No	No	No	No	No	No	515.0	68	197	29.95	2	Ever	No	No	No	No	Yes	No	No	Not Done	No	No	No	No	No	No	No	No	No	No	No	No	Yes	No	No	No	No	No	No	No	No	No
Male	Fayetteville	VISN6	White	Yes	No	No	No	No	No	No	Yes	Yes	No	515.0	71	259	36.119	2	Ever	No	No	No	No	Yes	No	No	Not Done	No	No	No	No	No	No	No	No	No	Yes	No	No	No	No	No	No	No	No	Yes	No	No	No
Male	Fayetteville	VISN6	Black	Yes	No	No	No	No	No	No	No	No	No	518.89	67	203	31.79	1	Current	No	No	Yes	No	Yes	No	No	Not Done	No	No	No	Yes	No	No	No	No	No	Yes	No	No	No	No	No	No	No	No	No	No	No	No
Male	Fayetteville	VISN6	White	Yes	Yes	No	No	No	No	No	Yes	Yes	No	515.0	71	195	27.194	2	Ever	No	No	No	No	Yes	No	No	Not Done	No	No	No	No	No	No	No	No	No	Yes	No	No	No	No	No	No	No	No	No	No	No	No
Male	Fayetteville	VISN6	White	Yes	No	No	No	No	No	No	No	No	No	515.0	72	184	24.952	2	Ever	Yes	No	No	No	No	No	No	Not Done	No	No	No	No	No	No	No	No	No	No	No	No	No	No	No	No	No	No	No	No	No	No
Male	Fayetteville	VISN6	White	Yes	Yes	No	No	No	No	No	No	No	No	515.0	65	138	22.961	1	Current	No	No	No	No	Yes	No	No	Not Done	No	No	No	No	No	No	No	No	No	No	No	No	No	No	No	No	No	No	No	No	No	No
Male	Fayetteville	VISN6	White	Yes	No	No	No	No	No	No	No	No	No	518.89	67	167	26.153	1	Current	No	No	No	No	Yes	No	Yes	Not Done	No	No	No	No	No	No	No	No	No	No	No	No	No	No	No	No	No	No	No	No	No	No
Male	Fayetteville	VISN6	White	Yes	Yes	Yes	No	No	No	No	No	No	No	515.0	71	160	22.313	2	Ever	No	No	No	No	Yes	Yes	Yes	Not Done	Yes	No	No	Yes	No	No	No	No	No	No	No	No	No	No	No	No	No	No	No	No	No	No
Male	Fayetteville	VISN6	Hispanic	No	No	Yes	No	No	No	No	No	No	No	-2	65	164	27.288	3	Never	No	No	No	No	No	No	No	Not Done	No	No	No	No	No	No	No	No	No	No	No	No	No	No	Yes	No	No	No	No	No	No	No
Male	Fayetteville	VISN6	White	No	Yes	No	No	No	No	No	Yes	Yes	No	516.31	71	195	27.194	2	Ever	No	No	No	No	No	No	No	Not Done	No	No	No	No	No	No	No	No	No	No	No	No	No	No	No	No	No	No	No	No	No	No
Male	Fayetteville	VISN6	White	No	No	No	No	No	No	No	No	No	No	515.0	74	201	25.804	2	Ever	No	No	Yes	No	No	No	Yes	Not Done	No	No	No	No	No	No	No	No	No	No	No	No	No	No	No	No	No	No	No	No	No	No
Male	Fayetteville	VISN6	White	Yes	No	Yes	No	No	No	No	Yes	Yes	No	515.0	68	205	31.166	2	Ever	No	No	No	No	Yes	No	No	Not Done	Yes	No	No	No	No	No	Yes	No	No	No	No	No	No	No	No	No	No	No	No	No	No	No
Male	Fayetteville	VISN6	White	Yes	Yes	No	No	No	No	No	No	No	No	515.0	70	238	34.145	2	Ever	No	No	No	No	No	No	Yes	Not Done	Yes	No	No	Yes	No	No	No	No	No	Yes	No	No	No	No	No	No	No	No	No	No	No	No
Male	Fayetteville	VISN6	White	Yes	Yes	Yes	No	No	No	No	Yes	Yes	No	516.8	68	163	24.781	3	Never	No	No	No	No	No	No	Yes	Not Done	Yes	No	No	No	No	No	Yes	No	No	No	No	No	No	No	No	No	No	No	No	No	No	No
Male	Fayetteville	VISN6	Hispanic	Yes	Yes	Yes	No	No	No	No	Yes	Yes	No	516.8	69	188	27.759	2	Ever	Yes	No	No	No	No	Yes	No	Not Done	Yes	No	No	No	No	No	No	No	No	No	No	No	No	No	No	No	No	No	No	No	No	Yes
Male	Fayetteville	VISN6	White	No	No	No	No	No	No	No	No	No	No	516.31	67	153	23.96	3	Never	No	No	No	No	No	Yes	No	Not Done	No	No	No	No	No	No	No	No	No	No	No	No	No	No	No	No	No	No	No	No	No	No
Male	Fayetteville	VISN6	White	Yes	Yes	No	No	No	No	No	No	No	No	515.0	68	141	21.436	1	Current	No	No	No	No	Yes	No	No	Not Done	No	No	No	No	No	No	No	No	No	No	No	No	No	No	No	No	No	No	No	No	No	No
Male	Fayetteville	VISN6	White	No	No	No	No	No	No	No	No	No	No	515.0	72	389	52.752	3	Never	No	No	No	No	No	No	No	Not Done	No	No	No	Yes	No	No	Yes	No	No	No	No	No	No	No	No	No	No	No	Yes	No	Yes	No
Female	Fayetteville	VISN6	Black	Yes	Yes	No	No	No	No	No	No	No	No	515.0	62	173	31.638	2	Ever	No	No	No	No	Yes	Yes	No	Not Done	No	No	No	No	No	No	No	No	No	Yes	No	No	No	No	No	No	No	No	Yes	No	No	No
Male	Fayetteville	VISN6	White	Yes	Yes	Yes	No	No	No	No	No	No	No	515.0	69	207	30.565	2	Ever	No	No	No	No	Yes	No	No	Not Done	No	No	No	No	No	No	Yes	No	No	Yes	No	No	No	No	No	No	No	No	Yes	No	No	No
Male	Fayetteville	VISN6	White	Yes	No	Yes	No	No	No	No	Yes	Yes	No	515.0	68	178	27.061	2	Ever	No	No	No	No	No	No	No	Not Done	Yes	No	No	Yes	No	No	No	No	No	No	No	No	No	No	No	No	No	No	No	No	No	No
Male	Fayetteville	VISN6	White	Yes	Yes	Yes	No	No	No	No	No	No	No	515.0	72	185	25.087	2	Ever	No	No	No	No	No	No	No	Not Done	Yes	No	No	Yes	No	No	Yes	No	No	Yes	No	No	No	No	No	No	No	No	No	No	No	No
Male	Fayetteville	VISN6	White	Yes	Yes	No	No	No	No	No	No	No	No	-2	66	180	29.049	3	Never	No	No	No	No	No	Yes	No	Not Done	Yes	No	No	No	No	No	No	No	No	No	No	No	No	No	No	No	No	No	No	No	No	No
Male	Fayetteville	VISN6	White	Yes	No	No	No	No	No	No	Yes	Yes	No	515.0	68	212	32.23	2	Ever	No	No	No	No	Yes	No	No	Not Done	No	No	No	No	No	No	Yes	No	No	Yes	No	No	No	No	No	No	No	No	No	No	No	No
Male	Fayetteville	VISN6	Black	No	No	No	No	No	No	No	No	No	No	515.0	71	222	30.959	3	Never	No	No	No	No	No	No	No	Not Done	No	No	No	No	No	No	No	No	No	No	No	No	No	No	No	No	No	No	No	No	No	No
Male	Fayetteville	VISN6	White	Yes	Yes	Yes	No	No	No	No	Yes	Yes	No	515.0	70	202	28.98	2	Ever	No	No	No	No	Yes	Yes	No	Not Done	No	No	No	No	No	No	No	No	No	No	No	No	No	No	No	No	No	No	No	No	No	No
Male	Fayetteville	VISN6	White	Yes	Yes	Yes	No	No	No	No	Yes	Yes	No	515.0	70	205	29.411	2	Ever	No	No	No	No	Yes	No	No	Not Done	Yes	No	No	No	No	No	No	No	No	No	No	No	No	No	No	No	No	No	Yes	No	No	No
Male	Fayetteville	VISN6	White	Yes	Yes	No	No	No	No	Yes	Yes	Yes	No	515.0	70	193	27.689	2	Ever	No	No	No	No	Yes	No	Yes	Not Done	Yes	No	No	No	No	No	Yes	No	No	No	No	No	No	No	No	No	No	No	No	No	No	No
Male	Fayetteville	VISN6	Black	Yes	Yes	No	No	No	No	No	No	No	No	-2	69	174	25.692	2	Ever	No	No	No	No	Yes	No	No	Not Done	No	No	No	No	No	No	Yes	No	No	No	No	No	No	No	No	No	No	No	No	No	No	No
Female	Fayetteville	VISN6	Black	Yes	No	No	No	No	No	No	No	No	No	-2	66	181	29.21	1	Current	No	No	No	No	No	No	No	Not Done	No	No	No	No	No	No	No	No	No	No	No	No	No	No	No	No	No	No	No	No	No	No
Male	Fayetteville	VISN6	White	Yes	No	Yes	No	No	No	No	No	No	No	515.0	64	174	29.863	2	Ever	No	No	No	No	Yes	No	No	Not Done	Yes	No	No	Yes	No	No	No	No	No	No	No	No	No	No	No	No	No	No	No	No	No	No
Male	Fayetteville	VISN6	Black	Yes	No	No	No	No	No	No	No	No	No	-2	75	356	44.492	-999	Unknown	No	No	No	No	No	No	Yes	Not Done	No	No	No	No	No	No	No	No	No	No	No	No	No	No	No	No	No	No	Yes	No	No	No
Male	Fayetteville	VISN6	White	Yes	Yes	No	No	No	No	No	No	No	No	515.0	73	213	28.098	-999	Unknown	No	No	No	No	No	No	No	Not Done	Yes	No	No	No	No	No	No	No	No	No	No	No	No	No	No	No	No	No	No	No	No	No
Male	Fayetteville	VISN6	Unknown	Yes	No	Yes	Yes	Yes	No	Unknown	Yes	Yes	No	516.8	70	184	26.398	2	Ever	No	No	No	No	No	No	No	Not Done	Yes	No	No	No	No	No	No	No	No	No	No	No	No	No	No	No	No	No	No	No	No	No
Male	Fayetteville	VISN6	Black	No	Yes	No	No	No	No	No	No	No	No	-2	66	213	34.375	-999	Unknown	No	No	No	No	No	No	No	Not Done	Yes	No	No	No	No	No	No	No	No	No	No	No	No	No	No	No	No	No	No	No	No	No
Male	Fayetteville	VISN6	Black	Yes	Yes	No	No	No	No	No	Yes	Yes	No	515.0	72	187	25.358	2	Ever	No	No	No	No	No	No	No	Not Done	Yes	No	No	No	No	No	No	No	No	Yes	No	No	No	No	No	No	No	No	No	No	No	No
Female	Fayetteville	VISN6	White	Yes	Yes	No	No	No	No	No	No	No	No	518.89	72	194	26.308	3	Never	No	No	No	No	No	No	No	Not Done	No	No	No	No	No	No	No	No	No	No	No	No	No	No	No	No	No	No	No	No	No	No
Male	Fayetteville	VISN6	Black	Yes	Yes	Yes	No	No	No	No	No	No	No	515.0	74	190	24.391	3	Never	No	No	No	No	No	No	No	Not Done	No	No	No	Yes	No	No	No	No	No	Yes	No	No	No	No	No	Yes	No	No	No	No	No	No
Male	Fayetteville	VISN6	White	Yes	Yes	Yes	No	No	No	No	No	No	No	518.89	71	225	31.377	1	Current	Yes	Yes	No	No	No	No	Yes	Not Done	No	No	No	No	No	No	No	No	No	Yes	No	No	No	No	No	No	No	No	No	No	No	No
Male	Fayetteville	VISN6	White	Yes	Yes	Yes	No	No	No	No	No	No	No	515.0	69	181	26.726	2	Ever	Yes	No	Yes	No	Yes	No	Yes	Not Done	Yes	No	No	No	No	No	No	No	No	Yes	No	No	No	No	No	No	No	No	No	No	No	No
Male	Fayetteville	VISN6	Black	Yes	Yes	Yes	No	No	No	Yes	Yes	Yes	No	515.0	67	199	31.164	2	Ever	No	No	No	No	Yes	No	Yes	Not Done	Yes	No	No	No	No	No	No	No	No	No	No	No	No	No	No	No	No	No	No	No	No	No
Male	Fayetteville	VISN6	White	Yes	Yes	No	No	No	No	No	No	No	No	-2	73	300	39.575	2	Ever	No	No	No	No	Yes	No	Yes	Not Done	No	No	No	No	No	No	No	No	No	Yes	No	No	No	No	No	No	No	No	Yes	No	No	No
Male	Fayetteville	VISN6	White	Yes	Yes	No	No	No	No	No	No	No	No	515.0	68	270	41.048	2	Ever	No	No	Yes	No	No	No	Yes	Not Done	No	No	No	No	No	No	No	No	No	Yes	No	No	No	No	No	No	No	No	Yes	No	No	No
Male	Fayetteville	VISN6	White	Yes	Yes	Yes	No	No	No	No	No	No	No	515.0	71	226	31.517	-999	Unknown	No	No	No	No	Yes	No	No	Not Done	No	No	No	No	No	No	No	No	No	Yes	No	No	No	No	No	No	No	No	No	No	No	No
Male	Fayetteville	VISN6	Black	Yes	No	Yes	No	No	No	No	No	No	No	515.0	75	248	30.994	1	Current	Yes	No	No	Yes	Yes	No	Yes	Not Done	Yes	No	No	Yes	No	No	Yes	No	No	Yes	No	No	No	No	No	No	No	No	Yes	No	No	Yes
Male	Fayetteville	VISN6	Black	Yes	Yes	No	No	No	No	No	No	No	No	-2	70	125	17.933	2	Ever	No	No	No	No	Yes	No	No	Not Done	No	No	No	No	No	No	No	No	No	No	No	No	No	No	No	No	No	No	No	No	No	No
Male	Fayetteville	VISN6	White	No	No	No	No	No	No	No	No	No	No	515.0	66	162	26.144	2	Ever	No	No	No	No	Yes	No	Yes	Not Done	Yes	No	No	No	No	No	No	No	No	No	No	No	No	No	No	No	No	No	No	No	No	No
Male	Fayetteville	VISN6	Black	Yes	No	Yes	No	No	No	No	No	No	No	515.0	67	162	25.37	2	Ever	No	No	No	No	No	No	No	Not Done	No	No	No	No	No	No	No	No	No	No	No	No	No	No	No	No	No	No	No	No	No	No
Male	Fayetteville	VISN6	Hispanic	Yes	Yes	No	No	No	No	No	No	No	No	515.0	67	161	25.213	2	Ever	No	No	No	No	Yes	No	No	Not Done	No	No	No	No	No	No	No	No	No	No	No	No	No	No	No	No	No	No	No	No	No	No
Male	Fayetteville	VISN6	White	Yes	Yes	Yes	No	No	No	No	No	No	No	515.0	71	134	18.687	2	Ever	No	No	No	No	Yes	No	Yes	Not Done	Yes	No	No	No	No	No	No	No	No	No	No	No	No	No	No	No	No	No	No	No	No	No
Male	Fayetteville	VISN6	Black	Yes	No	No	No	No	No	No	No	No	No	515.0	70	195	27.976	2	Ever	No	No	No	No	No	No	No	Not Done	No	No	No	No	No	No	No	No	No	Yes	No	No	No	No	No	No	No	No	No	No	No	No
Male	Fayetteville	VISN6	Black	No	Yes	Yes	No	No	No	No	No	No	No	-2	70	183	26.254	3	Never	No	No	No	No	No	No	No	Not Done	No	No	No	No	No	No	No	No	No	No	No	No	No	No	No	No	No	No	No	No	No	No
Female	Fayetteville	VISN6	Black	Yes	No	Yes	No	No	No	No	Yes	Yes	No	516.34	62	155	28.346	1	Current	Yes	No	No	No	Yes	No	Yes	Not Done	No	No	No	No	No	No	No	No	No	Yes	No	No	No	No	No	No	No	No	No	No	No	Yes
Male	Fayetteville	VISN6	White	Yes	Yes	No	No	No	No	No	No	No	No	515.0	64	154	26.431	3	Never	No	No	Yes	No	No	No	Yes	Not Done	No	No	No	No	No	No	No	No	No	No	No	No	No	No	No	No	No	No	No	No	No	No
Male	Fayetteville	VISN6	White	Yes	Yes	Yes	No	No	No	No	No	No	No	518.89	67	199	31.164	3	Never	No	No	No	No	No	No	No	Not Done	No	No	No	No	No	No	No	No	No	No	No	No	No	No	No	No	No	No	Yes	No	No	No
Female	Fayetteville	VISN6	Other	Yes	No	Yes	No	Yes	No	Yes	Yes	Yes	No	516.31	62	220	40.234	2	Ever	No	No	No	No	No	No	No	Not Done	No	No	No	No	No	No	No	No	No	Yes	No	No	No	No	No	No	No	No	No	No	No	No
Male	Fayetteville	VISN6	White	Yes	Yes	Yes	No	No	No	No	No	No	No	515.0	70	252	36.154	2	Ever	No	No	No	No	Yes	No	Yes	Not Done	No	No	No	No	No	No	No	No	No	No	No	No	No	No	No	No	No	No	Yes	No	No	No
Male	Fayetteville	VISN6	Black	Yes	Yes	Yes	No	No	No	No	No	No	No	-2	67	159	24.9	3	Never	No	No	No	No	Yes	Yes	No	Not Done	No	No	No	No	No	No	No	No	No	No	No	No	Yes	No	No	No	No	No	No	No	No	No
Male	Fayetteville	VISN6	White	Yes	No	No	No	No	No	No	Yes	Yes	No	515.0	72	242	32.817	1	Current	No	No	No	No	Yes	No	No	Not Done	No	No	No	Yes	No	No	Yes	No	No	No	No	No	No	No	No	No	No	No	Yes	No	No	No
Male	Fayetteville	VISN6	White	Yes	Yes	Yes	No	No	No	No	No	No	No	515.0	68	148	22.5	1	Current	No	No	No	No	Yes	No	No	Not Done	No	No	No	No	No	No	No	No	No	No	No	No	No	No	No	No	No	Yes	No	No	No	No
Male	Fayetteville	VISN6	White	Yes	Yes	Yes	No	No	No	No	No	No	No	518.89	69	160	23.625	3	Never	No	No	No	No	No	No	No	Not Done	No	No	No	No	No	No	No	No	No	No	No	No	No	No	No	No	No	No	No	No	No	No
Male	Fayetteville	VISN6	Black	Yes	No	No	No	No	No	No	No	No	No	515.0	75	215	26.87	1	Current	No	No	No	No	Yes	No	No	Not Done	No	No	No	No	No	No	No	No	No	No	No	No	No	No	No	No	No	No	No	No	No	No
Male	Fayetteville	VISN6	Black	Yes	No	Yes	No	No	No	No	No	No	No	515.0	74	184	23.621	1	Current	No	No	No	No	No	No	No	Not Done	No	No	No	No	No	No	No	No	No	No	No	No	No	No	No	No	No	No	No	No	No	No
Female	Fayetteville	VISN6	Black	Yes	No	Yes	Yes	No	No	Yes	Yes	Yes	No	515.0	70	229	32.854	2	Ever	No	No	No	No	No	Yes	No	Not Done	No	No	No	No	No	No	No	No	No	No	No	No	No	No	No	No	No	No	No	No	No	Yes
Male	Fayetteville	VISN6	Other	No	No	No	No	No	No	No	No	No	No	-2	70	220	31.563	3	Never	No	No	No	No	Yes	Yes	No	Not Done	No	No	No	No	No	No	No	No	No	Yes	No	No	No	No	No	No	No	No	No	No	No	No
Male	Fayetteville	VISN6	White	Yes	No	Yes	No	No	No	No	No	No	No	515.0	73	217	28.626	1	Current	No	No	No	No	Yes	No	Yes	Not Done	No	No	No	No	No	No	No	No	No	Yes	No	No	No	No	No	No	No	No	No	No	No	No
Male	Fayetteville	VISN6	Hispanic	Yes	Yes	Yes	No	No	No	No	No	No	No	518.89	65	156	25.956	1	Current	No	No	No	No	No	No	Yes	Not Done	Yes	No	No	No	No	No	No	No	No	No	No	No	No	No	No	No	No	No	No	No	No	No
Female	Fayetteville	VISN6	Black	Yes	Yes	Yes	No	No	No	No	No	No	No	515.0	69	228	33.666	2	Ever	No	No	No	No	Yes	No	No	Not Done	No	No	No	No	No	No	No	No	No	Yes	No	No	No	No	No	No	No	No	No	No	No	No
Male	Fayetteville	VISN6	Black	Yes	Yes	Yes	No	No	No	No	No	No	No	515.0	72	175	23.731	3	Never	No	No	No	No	Yes	No	No	Not Done	No	No	No	No	No	No	No	No	No	No	No	No	No	No	No	No	No	No	No	No	No	No
Male	Fayetteville	VISN6	Black	Yes	No	Yes	No	No	No	Yes	Yes	Yes	No	515.0	67	186	29.128	2	Ever	No	No	No	No	Yes	No	No	Not Done	Yes	No	No	No	No	No	Yes	No	No	Yes	No	No	No	No	No	No	No	No	No	No	No	Yes
Male	Fayetteville	VISN6	Black	Yes	No	No	No	No	No	No	No	No	No	515.0	71	329	45.881	3	Never	No	No	No	No	No	No	No	Not Done	No	No	No	No	No	No	No	No	No	Yes	No	No	No	No	No	No	No	No	Yes	No	No	No
Male	Fayetteville	VISN6	Black	Yes	Yes	Yes	No	No	No	No	No	No	No	515.0	71	222	30.959	2	Ever	Yes	No	No	No	Yes	No	No	Not Done	Yes	No	No	Yes	No	No	Yes	No	No	Yes	No	No	No	No	No	No	No	No	Yes	No	No	No
Male	Fayetteville	VISN6	Black	Yes	Yes	Yes	No	No	No	No	No	No	No	515.0	70	209	29.985	2	Ever	No	No	No	No	Yes	No	Yes	Not Done	Yes	No	No	No	No	No	No	No	No	Yes	No	No	No	No	No	No	No	No	No	No	No	No
Male	Fayetteville	VISN6	White	Yes	No	No	No	No	No	No	No	No	No	516.8	72	226	30.647	2	Ever	No	No	No	No	Yes	No	Yes	Not Done	No	No	No	No	No	No	No	No	No	Yes	No	No	No	No	No	No	No	No	No	No	No	No
Male	Fayetteville	VISN6	White	Yes	Yes	No	No	No	No	No	No	No	No	515.0	69	175	25.84	2	Ever	No	No	No	No	Yes	No	No	Not Done	Yes	No	No	No	No	No	No	No	No	No	No	No	No	No	No	No	No	No	Yes	No	No	Yes
Male	Fayetteville	VISN6	Black	No	No	No	No	No	No	No	No	No	No	-2	64	261	44.795	-999	Unknown	No	No	No	No	No	No	No	Not Done	Yes	No	No	No	No	No	No	No	No	No	No	No	No	No	No	No	No	No	Yes	No	No	No
Male	Fayetteville	VISN6	White	Yes	No	No	No	No	No	No	No	No	No	515.0	72	219	29.698	1	Current	Yes	No	No	No	No	No	Yes	Not Done	No	No	No	Yes	No	No	No	No	No	No	No	No	No	No	No	No	No	No	No	No	No	No
Male	Fayetteville	VISN6	Black	Yes	Yes	Yes	No	No	No	No	No	No	No	518.89	70	194	27.833	1	Current	No	No	No	No	No	Yes	Yes	Not Done	No	No	No	No	No	No	Yes	No	No	No	No	No	No	No	No	No	No	No	No	No	No	No
Male	Fayetteville	VISN6	White	Yes	No	Yes	No	No	No	No	No	No	No	-2	70	182	26.111	3	Never	No	No	No	No	No	No	No	Not Done	No	No	No	No	No	No	No	No	No	No	No	No	No	No	No	No	No	No	No	No	No	No
Male	Fayetteville	VISN6	Black	Yes	Yes	Yes	No	No	No	No	No	No	No	515.0	72	202	27.393	3	Never	No	No	No	No	No	No	No	Not Done	Yes	No	No	No	No	No	No	No	No	No	No	No	No	No	No	No	No	No	No	No	No	No
Female	Fayetteville	VISN6	Black	Yes	Yes	No	No	No	No	No	No	No	No	518.89	65	207	34.442	3	Never	No	No	No	No	No	No	No	Not Done	No	No	No	No	No	No	No	No	No	Yes	No	No	No	No	No	No	No	No	No	No	No	No
Male	Fayetteville	VISN6	Black	Yes	No	No	No	No	No	No	No	No	No	515.0	69	230	33.961	3	Never	No	No	No	No	No	No	No	Not Done	No	No	No	Yes	No	No	No	No	No	No	No	No	No	No	No	No	No	No	No	No	No	No
Male	Fayetteville	VISN6	White	Yes	Yes	Yes	No	No	No	No	Yes	Yes	No	516.8	70	172	24.676	2	Ever	No	No	No	No	Yes	No	No	Not Done	Yes	No	No	No	No	No	No	No	No	No	No	No	No	No	No	No	No	No	No	No	No	Yes
Female	Fayetteville	VISN6	Black	Yes	Yes	No	No	No	No	No	No	No	No	518.89	64	177	30.378	3	Never	No	No	No	No	No	No	No	Not Done	No	No	No	No	No	No	No	No	No	No	No	No	No	No	No	No	No	No	Yes	No	No	No
Male	Fayetteville	VISN6	White	Yes	Yes	Yes	No	Yes	No	No	Yes	Yes	No	515.0	69	235	34.699	2	Ever	No	No	No	No	Yes	No	No	Not Done	Yes	Yes	No	No	No	No	No	No	No	Yes	No	No	No	No	No	No	No	No	Yes	No	No	No
Male	Fayetteville	VISN6	Black	Yes	No	No	No	No	No	No	No	No	No	518.89	70	197	28.263	3	Never	No	No	No	No	No	No	No	Not Done	No	No	No	No	No	No	No	No	No	No	No	No	No	No	No	No	No	No	No	No	No	No
Male	Fayetteville	VISN6	Black	Yes	Yes	No	No	No	No	No	No	No	No	515.0	68	195	29.646	2	Ever	No	No	No	No	Yes	No	Yes	Not Done	No	No	No	Yes	No	No	No	No	No	No	No	No	No	No	No	No	No	Yes	Yes	No	No	No
Male	Fayetteville	VISN6	Other	Yes	No	No	No	No	No	No	No	No	No	515.0	71	172	23.986	-999	Unknown	No	No	No	No	No	No	No	Not Done	Yes	No	No	No	No	No	No	No	No	Yes	No	No	No	No	No	No	No	No	No	No	No	No
Male	Fayetteville	VISN6	White	Yes	Yes	Yes	No	No	No	Unknown	Yes	Yes	No	515.0	72	215	29.156	2	Ever	No	No	No	No	Yes	No	Yes	Not Done	Yes	No	No	Yes	No	No	No	No	No	No	No	No	No	No	No	No	No	No	No	No	No	No
Male	Fayetteville	VISN6	Black	Yes	Yes	No	No	Yes	No	Yes	Yes	Yes	No	515.0	72	186	25.223	1	Current	No	No	No	No	Yes	No	Yes	Not Done	Yes	No	No	No	No	No	Yes	No	No	Yes	No	No	No	No	No	No	No	No	No	No	No	No
Male	Fayetteville	VISN6	White	Yes	No	Yes	No	No	No	No	No	No	No	515.0	71	235	32.772	1	Current	No	No	No	No	No	No	No	Not Done	No	No	No	No	No	No	No	No	No	No	No	No	No	No	No	No	No	No	No	No	No	No
Male	Fayetteville	VISN6	Black	Yes	Yes	No	No	No	No	No	No	No	No	515.0	69	151	22.296	2	Ever	No	Yes	No	No	No	No	Yes	Not Done	Yes	No	No	No	No	No	No	No	No	Yes	No	No	No	No	No	No	No	No	No	No	No	No
Male	Fayetteville	VISN6	Black	Yes	Yes	No	No	No	No	No	No	No	No	515.0	67	134	20.985	2	Ever	No	Yes	No	No	Yes	No	Yes	Not Done	Yes	No	No	No	No	No	No	No	No	No	No	No	No	No	No	No	No	No	No	No	No	No
Male	Fayetteville	VISN6	White	Yes	Yes	No	No	No	No	No	No	No	No	515.0	68	228	34.663	2	Ever	No	No	No	No	Yes	No	Yes	Not Done	No	No	No	No	No	No	No	No	No	Yes	No	No	No	No	No	No	No	No	Yes	No	No	No
Male	Fayetteville	VISN6	Hispanic	Yes	No	No	No	No	No	No	No	No	No	515.0	68	174	26.453	1	Current	No	No	No	No	Yes	No	No	Not Done	Yes	No	No	No	No	No	No	No	No	No	No	No	No	No	No	No	No	No	No	No	No	No
Male	Fayetteville	VISN6	White	Yes	No	No	No	No	No	No	No	No	No	501	70	173	24.82	2	Ever	No	No	No	No	No	No	Yes	Not Done	No	No	No	Yes	No	No	No	No	No	No	No	No	No	No	No	No	No	No	No	No	No	No
Male	Fayetteville	VISN6	White	Yes	Yes	No	No	No	No	No	No	No	No	515.0	68	224	34.055	2	Ever	No	Yes	No	No	No	No	No	Surgery	No	No	No	No	No	No	No	No	No	Yes	No	No	No	No	No	No	No	No	No	No	No	No
Male	Fayetteville	VISN6	White	Yes	Yes	No	No	No	No	No	No	No	No	518.89	68	197	29.95	3	Never	No	No	No	No	Yes	No	Yes	Not Done	No	No	No	Yes	No	No	No	No	No	No	No	No	No	No	No	No	No	No	No	No	No	No
Male	Fayetteville	VISN6	White	No	Yes	Yes	No	No	No	No	No	No	No	-2	66	185	29.856	1	Current	No	No	No	No	No	No	No	Not Done	Yes	No	No	No	No	No	No	No	No	No	No	No	No	No	No	No	No	No	No	No	No	No
Male	Fayetteville	VISN6	Black	Yes	Yes	Yes	No	No	No	No	No	No	No	518.89	74	215	27.601	3	Never	No	No	No	No	Yes	No	No	Not Done	No	No	No	No	No	No	No	No	No	No	No	No	No	No	No	No	No	No	No	No	No	No
Male	Fayetteville	VISN6	White	Yes	Yes	Yes	No	No	No	No	No	No	No	518.89	68	205	31.166	3	Never	No	No	No	No	No	No	Yes	Not Done	Yes	No	No	No	No	No	Yes	No	No	Yes	No	No	No	No	No	No	No	Yes	No	No	No	No
Male	Fayetteville	VISN6	White	Yes	No	No	No	No	No	Unknown	Yes	Yes	No	515.0	71	192	26.775	2	Ever	Yes	No	Yes	No	Yes	No	Yes	Not Done	Yes	No	No	No	No	No	No	No	No	Yes	No	No	No	No	No	No	No	No	No	No	No	No
Male	Fayetteville	VISN6	White	Yes	Yes	No	No	No	No	No	No	No	No	515.0	73	271	35.75	2	Ever	No	No	No	No	No	No	No	Not Done	No	No	No	No	No	No	No	No	No	Yes	No	No	Yes	No	No	No	No	No	Yes	No	No	No
Male	Fayetteville	VISN6	White	Yes	Yes	No	No	No	No	No	No	No	No	518.89	66	227	36.634	3	Never	No	No	No	No	No	No	Yes	Not Done	No	No	No	No	No	No	No	No	No	Yes	No	No	No	No	No	No	No	No	No	No	No	No
Male	Fayetteville	VISN6	White	Yes	Yes	No	No	No	No	No	No	No	No	515.0	66	154	24.853	2	Ever	Yes	No	No	No	No	No	No	Not Done	No	No	No	No	No	No	Yes	No	No	No	No	No	No	No	No	No	No	No	No	No	No	No
Male	Fayetteville	VISN6	White	Yes	Yes	Yes	No	No	No	No	No	No	No	515.0	63	130	23.025	1	Current	No	No	No	No	Yes	No	No	Not Done	No	No	No	No	No	No	No	No	No	No	No	No	No	No	No	No	No	No	No	No	No	No
Male	Fayetteville	VISN6	White	Yes	Yes	Yes	No	No	No	Yes	Yes	Yes	No	516.8	67	200	31.321	2	Ever	No	No	No	No	No	No	No	Not Done	Yes	No	No	No	No	No	Yes	No	No	Yes	No	No	No	No	No	No	No	No	Yes	No	No	No
Male	Fayetteville	VISN6	Other	Yes	No	Yes	No	No	No	No	Yes	Yes	No	516.31	70	214	30.702	2	Ever	No	No	No	No	No	No	No	Not Done	Yes	No	No	No	No	No	No	No	No	No	No	No	No	No	No	No	No	No	No	No	No	No
Male	Fayetteville	VISN6	White	Yes	Yes	Yes	No	No	No	No	No	No	No	515.0	75	196	24.495	2	Ever	No	Yes	No	No	Yes	No	No	Surgery	No	No	No	Yes	No	No	No	No	No	No	No	No	No	No	No	No	No	No	No	No	No	No
Male	Fayetteville	VISN6	White	Yes	No	No	No	No	No	Unknown	Yes	Yes	No	515.0	70	169	24.246	2	Ever	No	No	No	No	No	No	Yes	Not Done	Yes	No	No	Yes	No	No	No	No	No	Yes	No	No	No	No	No	No	No	Yes	Yes	No	No	No
Male	Fayetteville	VISN6	White	Yes	No	No	No	No	No	No	No	No	No	515.0	68	225	34.207	2	Ever	No	No	No	No	No	No	No	Not Done	Yes	No	No	Yes	No	No	No	No	No	Yes	No	No	No	No	No	No	No	No	No	No	No	No
Male	Fayetteville	VISN6	Unknown	Yes	No	No	No	No	No	No	No	No	No	516.8	68	143	21.74	2	Ever	No	No	No	No	Yes	Yes	Yes	Not Done	Yes	No	No	No	No	No	No	No	No	No	No	No	No	No	No	No	No	Yes	No	No	No	No
Male	Fayetteville	VISN6	White	Yes	Yes	No	No	No	No	No	No	No	No	518.89	73	220	29.022	2	Ever	No	No	No	No	No	No	No	Not Done	Yes	No	No	No	No	No	No	No	No	No	No	No	No	No	No	No	No	No	No	No	No	No
Male	Fayetteville	VISN6	White	Yes	No	No	No	No	No	No	No	No	No	515.0	69	234	34.551	2	Ever	No	No	No	No	No	No	Yes	Not Done	Yes	No	No	No	No	No	No	No	No	Yes	No	No	No	No	No	No	No	No	Yes	No	No	No
Male	Fayetteville	VISN6	White	Yes	Yes	Yes	No	No	No	No	No	No	No	518.89	69	274	40.458	3	Never	No	No	No	No	No	No	No	Not Done	No	No	No	No	No	No	No	No	No	No	No	No	No	No	No	No	No	No	No	No	No	No
Male	Fayetteville	VISN6	Black	Yes	No	No	No	No	No	No	No	No	No	515.0	75	190	23.745	1	Current	No	No	No	No	No	No	No	TBBX	No	No	No	No	No	No	No	No	No	No	No	No	No	Yes	No	No	No	No	No	No	No	No
Male	Fayetteville	VISN6	White	Yes	No	No	No	No	No	No	No	No	No	518.89	68	153	23.261	-999	Unknown	Yes	No	No	No	Yes	No	No	Surgery	No	No	No	No	No	No	No	No	No	No	No	No	No	No	No	No	No	No	No	No	No	No
Male	Fayetteville	VISN6	Black	Yes	No	No	No	No	No	No	No	No	No	518.89	74	322	41.337	2	Ever	No	No	No	No	No	No	No	Not Done	No	No	No	No	No	No	No	No	No	Yes	No	No	No	No	No	No	No	No	No	No	No	No
Male	Fayetteville	VISN6	White	Yes	Yes	Yes	No	No	Yes	No	Yes	Yes	No	516.31	77	275	32.606	3	Never	No	No	No	No	No	No	Yes	Not Done	No	No	No	Yes	No	No	No	No	No	Yes	No	No	No	No	No	No	No	No	No	No	No	No
Male	Fayetteville	VISN6	Unknown	No	No	No	No	No	No	No	No	No	No	516.8	69	187	27.612	-999	Unknown	No	No	No	No	No	No	Yes	Not Done	Yes	No	No	Yes	No	No	No	No	No	No	No	No	No	No	No	No	No	No	No	No	No	No
Male	Fayetteville	VISN6	White	Yes	No	No	No	No	No	No	No	No	No	515.0	69	154	22.739	2	Ever	No	No	No	No	Yes	No	Yes	Not Done	Yes	No	No	No	No	No	Yes	No	No	No	No	No	No	No	No	No	No	Yes	No	No	No	No
Male	Fayetteville	VISN6	Black	Yes	No	Yes	No	No	No	No	No	No	No	-2	70	289	41.462	1	Current	No	No	No	No	Yes	Yes	No	Not Done	No	No	No	No	No	No	No	No	No	No	No	No	No	No	No	No	No	No	Yes	No	No	No
Male	Fayetteville	VISN6	White	Yes	No	No	No	No	No	No	Yes	Yes	No	516.8	70	200	28.693	3	Never	No	No	No	No	No	No	Yes	Not Done	No	No	No	No	No	No	No	No	No	No	No	No	No	No	No	No	No	No	No	No	No	No
Male	Fayetteville	VISN6	White	Yes	No	No	No	No	No	No	No	No	No	515.0	68	167	25.389	2	Ever	No	No	No	No	Yes	No	No	Not Done	No	No	No	No	No	No	No	No	No	Yes	No	No	No	No	No	No	No	No	No	No	No	No
Male	Fayetteville	VISN6	Black	Yes	Yes	No	No	No	No	No	No	No	No	518.89	73	222	29.286	1	Current	Yes	No	No	No	Yes	No	Yes	Not Done	No	No	No	No	No	No	No	No	No	No	No	No	No	No	No	No	No	No	No	No	No	No
Male	Fayetteville	VISN6	White	Yes	Yes	No	No	No	No	No	No	No	No	501	74	198	25.418	-999	Unknown	No	No	No	No	Yes	No	Yes	Not Done	Yes	No	No	No	No	No	No	No	No	No	Yes	No	No	No	No	No	No	No	No	No	No	No
Male	Fayetteville	VISN6	White	Yes	Yes	Yes	No	No	No	Yes	Yes	Yes	No	515.0	72	180	24.409	2	Ever	No	No	Yes	No	Yes	No	No	Not Done	No	No	No	No	No	No	No	No	No	No	Yes	No	No	No	No	No	No	No	No	No	No	No
Male	Asheville	VISN6	White	Yes	No	No	No	No	No	No	Yes	Yes	No	515.0	68	180	27.365	2	Ever	No	No	Yes	No	No	No	Yes	Not Done	Yes	No	No	No	No	No	No	No	No	No	No	No	No	No	No	No	No	No	No	No	No	No
Male	Asheville	VISN6	White	Yes	Yes	No	No	No	No	No	No	No	No	518.89	68	175	26.605	2	Ever	No	No	No	No	No	No	No	Not Done	Yes	No	No	Yes	No	No	Yes	No	No	Yes	No	No	No	No	No	No	No	No	Yes	No	No	No
Male	Asheville	VISN6	White	Yes	Yes	No	No	No	No	No	No	No	No	515.0	69	128	18.9	2	Ever	No	No	No	No	No	No	Yes	Not Done	Yes	No	No	Yes	No	No	Yes	No	No	Yes	No	No	No	No	No	No	No	Yes	No	No	No	No
Female	Asheville	VISN6	White	Yes	Yes	No	No	No	No	No	No	No	No	516.8	61	150	28.339	3	Never	No	No	Yes	No	No	No	Yes	Not Done	Yes	No	No	Yes	No	No	Yes	No	No	No	No	No	Yes	No	No	No	No	No	No	No	No	No
Male	Asheville	VISN6	White	Yes	Yes	No	No	No	No	No	No	No	No	515.0	68	207	31.47	3	Never	No	No	No	No	No	No	Yes	Not Done	Yes	No	No	No	No	No	No	No	No	No	No	No	No	No	No	No	No	No	No	No	No	No
Male	Asheville	VISN6	White	Yes	Yes	Yes	No	No	No	Yes	Yes	Yes	No	515.0	72	140	18.985	1	Current	No	No	No	No	Yes	No	Yes	Not Done	Yes	No	No	Yes	No	No	No	No	No	No	No	No	No	No	No	No	No	No	No	No	No	No
Male	Asheville	VISN6	White	Yes	Yes	No	No	No	No	No	No	No	No	515.0	70	191	27.402	1	Current	No	No	No	No	No	No	Yes	Not Done	Yes	No	No	No	No	No	No	No	No	No	No	No	No	No	No	No	No	No	No	No	No	No
Male	Asheville	VISN6	White	Yes	No	No	No	No	No	No	No	No	No	518.89	69	186	27.464	2	Ever	Yes	No	No	No	No	No	No	Not Done	No	No	No	No	No	No	No	No	No	No	No	No	No	No	No	No	No	No	No	No	No	No
Male	Asheville	VISN6	White	No	Yes	No	No	No	No	Unknown	Yes	Yes	No	516.8	69	213	31.451	3	Never	No	No	No	No	No	No	No	Not Done	No	No	No	No	No	No	No	No	No	No	No	No	No	No	No	No	No	No	No	No	No	No
Male	Asheville	VISN6	White	No	Yes	No	No	No	No	No	No	No	No	-2	66	218	35.182	1	Current	No	No	No	No	No	No	No	Not Done	No	No	No	No	No	No	No	No	No	No	No	No	No	No	No	No	No	No	No	No	No	No
Male	Asheville	VISN6	White	Yes	No	No	No	No	No	No	No	No	No	518.89	73	180	23.745	2	Ever	No	No	No	No	No	No	Yes	Not Done	Yes	No	No	Yes	No	No	No	No	No	Yes	No	No	No	No	No	No	No	No	No	No	No	No
Male	Asheville	VISN6	White	Yes	No	No	No	No	No	Yes	Yes	Yes	No	516.8	67	160	25.056	2	Ever	No	No	No	No	No	No	Yes	Not Done	Yes	No	No	No	No	No	No	No	No	No	No	No	No	No	No	No	No	No	No	No	No	No
Male	Asheville	VISN6	White	Yes	Yes	No	No	No	No	Yes	Yes	Yes	No	515.0	71	164	22.87	1	Current	No	No	No	No	Yes	No	No	Not Done	Yes	No	No	No	No	No	No	No	No	No	No	No	No	No	No	No	No	No	No	No	No	No
Male	Asheville	VISN6	White	Yes	Yes	Yes	No	No	No	No	Yes	Yes	No	515.0	73	170	22.426	1	Current	No	Yes	No	No	Yes	No	Yes	Not Done	Yes	No	No	No	No	No	Yes	No	No	Yes	No	No	No	No	No	No	No	No	No	No	No	No
Male	Asheville	VISN6	Black	Yes	No	No	No	No	No	No	No	No	No	516.8	75	239	29.869	2	Ever	No	No	No	No	No	No	Yes	Not Done	Yes	No	No	No	No	No	No	No	No	Yes	No	No	No	No	No	No	No	No	No	No	No	No
Male	Asheville	VISN6	White	Yes	No	No	No	No	No	No	Yes	Yes	No	518.89	70	198	28.406	1	Current	No	No	Yes	No	No	No	No	Not Done	Yes	No	No	No	No	No	No	No	No	Yes	No	No	No	No	No	No	No	No	No	No	No	No
Male	Asheville	VISN6	White	Yes	No	Yes	No	No	No	No	Yes	Yes	No	515.0	73	305	40.235	2	Ever	No	No	Yes	No	Yes	No	Yes	Not Done	Yes	No	No	No	No	No	Yes	No	No	Yes	No	No	No	No	No	No	No	No	Yes	No	No	No
Male	Asheville	VISN6	White	Yes	No	No	No	No	No	Yes	Yes	Yes	No	516.31	68	180	27.365	2	Ever	Yes	No	Yes	No	No	No	No	Not Done	Yes	No	No	No	No	No	Yes	No	No	No	No	No	No	No	No	No	No	No	Yes	No	No	No
Male	Asheville	VISN6	White	No	No	No	No	No	No	No	No	No	No	515.0	65	205	34.11	3	Never	No	No	No	No	No	No	Yes	Not Done	No	No	No	No	No	No	No	No	No	Yes	No	No	No	No	No	No	No	No	Yes	No	No	No
Male	Asheville	VISN6	White	Yes	Yes	No	No	No	No	No	No	No	No	515.0	70	154	22.094	2	Ever	No	No	No	No	Yes	No	Yes	Not Done	Yes	No	No	No	No	No	No	No	No	No	No	No	No	No	No	No	No	No	No	No	No	Yes
Male	Asheville	VISN6	White	Yes	Yes	No	No	No	No	No	No	No	No	515.0	71	218	30.401	2	Ever	No	No	Yes	No	Yes	No	No	Not Done	Yes	No	No	No	No	No	No	No	No	No	Yes	No	No	No	No	No	No	No	No	No	No	No
Male	Asheville	VISN6	White	Yes	No	No	No	No	No	No	No	No	No	515.0	73	270	35.618	2	Ever	Yes	No	No	No	Yes	No	Yes	Not Done	Yes	No	No	No	No	No	Yes	No	No	Yes	No	No	No	No	No	No	No	No	No	No	No	No
Male	Asheville	VISN6	White	Yes	No	Yes	No	No	No	No	Yes	Yes	No	516.31	72	230	31.19	2	Ever	No	No	No	No	No	No	No	Not Done	Yes	No	No	No	No	No	No	No	No	No	No	No	No	No	No	No	No	No	No	No	No	No
Male	Asheville	VISN6	White	Yes	Yes	No	No	No	No	No	Yes	Yes	No	516.8	77	225	26.678	3	Never	No	No	No	No	No	Yes	No	Not Done	No	No	No	Yes	No	No	No	No	No	No	No	No	Yes	No	No	No	No	No	No	No	No	No
Male	Asheville	VISN6	White	Yes	Yes	No	No	No	No	No	No	No	No	518.89	72	211	28.613	2	Ever	No	Yes	Yes	No	No	No	No	Not Done	Yes	No	No	No	No	No	No	No	No	No	No	No	No	No	No	No	No	No	No	No	No	No
Male	Asheville	VISN6	White	Yes	Yes	No	No	No	Yes	No	Yes	Yes	No	516.8	71	202	28.17	2	Ever	No	No	No	No	No	No	Yes	Not Done	No	No	No	Yes	No	No	No	No	No	No	No	No	No	No	No	No	No	No	No	No	No	Yes
Male	Asheville	VISN6	White	Yes	Yes	No	No	No	No	Unknown	Yes	Yes	No	-2	72	215	29.156	2	Ever	No	No	No	No	Yes	No	Yes	Not Done	No	No	No	No	No	No	Yes	No	No	No	No	No	Yes	No	No	No	No	No	Yes	No	No	No
Male	Asheville	VISN6	White	Yes	Yes	Yes	No	Yes	No	No	No	No	No	518.89	70	259	37.158	2	Ever	No	No	Yes	No	No	No	No	Not Done	No	No	No	No	No	No	No	No	No	No	No	No	No	No	No	No	No	No	Yes	No	No	No
Male	Asheville	VISN6	White	Yes	Yes	No	No	No	No	No	No	No	No	518.89	65	191	31.78	3	Never	No	No	No	No	No	No	No	Not Done	No	No	No	No	No	No	No	No	No	No	No	No	No	No	No	No	No	No	Yes	No	No	No
Male	Asheville	VISN6	White	No	No	No	No	No	No	No	No	No	No	518.89	67	150	23.49	3	Never	Yes	No	No	No	No	No	Yes	Not Done	Yes	No	No	Yes	No	No	No	No	No	No	No	No	No	No	No	No	No	No	No	No	No	No
Male	Asheville	VISN6	White	Yes	No	No	No	No	No	No	No	No	No	-2	74	215	27.601	2	Ever	Yes	No	No	No	Yes	No	Yes	Not Done	No	No	No	No	No	No	No	No	No	No	No	No	No	No	No	No	No	No	No	No	Yes	No
Male	Asheville	VISN6	White	Yes	Yes	No	No	No	No	No	Yes	Yes	No	501	67	242	37.898	2	Ever	No	No	No	No	Yes	No	No	Not Done	Yes	No	No	No	No	No	No	No	No	Yes	Yes	No	No	No	No	No	No	No	Yes	No	No	No
Male	Asheville	VISN6	White	Yes	No	No	No	No	No	No	No	No	No	-2	65	140	23.294	2	Ever	No	No	No	No	No	No	Yes	Not Done	Yes	No	No	Yes	No	No	Yes	No	No	No	No	No	No	No	No	No	No	No	No	No	No	No
Male	Asheville	VISN6	White	Yes	Yes	No	No	No	No	No	No	No	No	518.89	74	200	25.675	2	Ever	No	No	No	No	No	No	Yes	Not Done	No	No	No	Yes	No	No	No	No	No	Yes	No	No	No	No	No	No	No	No	No	No	No	No
Male	Asheville	VISN6	White	Yes	Yes	No	No	No	No	No	No	No	No	518.89	69	173	25.544	3	Never	No	No	No	No	No	No	No	Not Done	No	No	No	No	No	No	No	No	No	No	No	No	No	No	No	No	No	No	Yes	No	No	No
Male	Asheville	VISN6	White	Yes	Yes	Yes	No	No	No	No	Yes	Yes	No	515.0	66	195	31.47	2	Ever	No	No	No	No	Yes	No	Yes	Not Done	No	No	No	No	No	No	No	No	No	No	No	No	No	No	No	No	No	No	No	No	No	No
Male	Asheville	VISN6	White	Yes	Yes	No	No	No	No	No	No	No	No	518.89	74	211	27.087	2	Ever	No	No	No	No	No	No	No	Not Done	No	No	No	No	No	No	No	No	No	No	No	No	No	No	No	No	No	No	No	No	No	No
Male	Asheville	VISN6	White	Yes	No	No	No	No	No	No	Yes	Yes	No	515.0	68	167	25.389	2	Ever	Yes	No	No	No	Yes	No	Yes	Not Done	Yes	No	No	Yes	No	No	Yes	No	No	No	No	No	No	No	No	No	No	No	No	No	No	No
Male	Asheville	VISN6	White	Yes	Yes	Yes	No	No	No	Yes	Yes	Yes	No	515.0	72	170	23.053	2	Ever	No	Yes	No	No	Yes	No	No	Surgery	Yes	No	No	No	No	No	No	No	No	Yes	No	No	No	No	No	No	No	No	No	No	No	No
Male	Asheville	VISN6	White	No	Yes	Yes	No	No	No	Yes	Yes	Yes	No	516.8	71	218	30.401	3	Never	No	No	No	No	No	No	No	Not Done	Yes	No	No	Yes	No	No	Yes	No	No	No	No	No	No	No	No	No	No	No	No	No	No	No
Male	Asheville	VISN6	White	No	No	No	No	No	No	No	No	No	No	518.89	70	225	32.28	3	Never	No	No	No	No	No	No	Yes	Not Done	No	No	No	Yes	No	No	No	No	No	No	No	No	No	No	No	No	No	No	No	No	No	No
Male	Asheville	VISN6	White	No	Yes	No	No	No	No	No	No	No	No	-2	68	175	26.605	3	Never	Yes	No	No	No	No	No	Yes	Not Done	No	No	No	Yes	No	No	No	No	No	No	No	No	No	No	No	No	No	No	No	No	No	No
Male	Asheville	VISN6	White	Yes	No	Yes	No	No	No	No	No	No	No	516.8	67	120	18.792	1	Current	No	No	No	No	No	No	Yes	Not Done	Yes	No	No	No	No	No	No	No	No	No	No	No	No	No	No	No	No	Yes	No	No	No	No
Male	Asheville	VISN6	White	Yes	No	No	No	No	No	No	No	No	No	515.0	73	173	22.822	2	Ever	No	No	No	No	Yes	No	No	Not Done	No	No	No	Yes	No	No	No	No	No	No	No	No	No	No	No	No	No	No	No	No	No	No
Male	Asheville	VISN6	White	No	No	No	No	No	No	No	No	No	No	518.89	68	199	30.254	3	Never	No	No	No	No	No	No	No	Not Done	Yes	No	No	No	No	No	No	No	No	No	No	No	No	No	No	No	No	No	No	No	No	No
Male	Asheville	VISN6	White	Yes	Yes	Yes	No	No	No	No	Yes	Yes	No	518.89	70	188	26.972	3	Never	Yes	No	No	No	No	No	No	Not Done	Yes	No	No	Yes	No	No	Yes	No	No	Yes	Yes	No	No	No	No	No	No	No	No	No	No	Yes
Male	Asheville	VISN6	White	No	No	No	No	No	No	No	No	No	No	518.89	66	150	24.207	2	Ever	No	No	No	No	No	No	No	Not Done	No	No	No	No	No	No	No	No	No	No	No	No	No	No	No	No	No	No	No	No	No	No
Male	Asheville	VISN6	White	Yes	Yes	No	No	No	No	Yes	Yes	Yes	No	516.8	75	242	30.244	2	Ever	No	No	No	No	Yes	No	Yes	Not Done	Yes	No	No	No	No	No	No	No	No	Yes	No	No	No	No	No	No	No	No	Yes	No	No	No
Male	Asheville	VISN6	White	Yes	Yes	Yes	No	No	No	No	Yes	Yes	No	515.0	70	188	26.972	2	Ever	No	No	Yes	No	Yes	No	No	Not Done	Yes	No	No	No	No	No	No	No	No	Yes	No	No	No	No	No	No	No	No	No	No	No	Yes
Male	Asheville	VISN6	White	No	Yes	No	No	No	No	Yes	Yes	Yes	No	516.8	69	268	39.572	3	Never	No	No	No	No	Yes	No	No	Not Done	Yes	No	No	Yes	No	No	Yes	No	No	Yes	No	No	No	No	No	No	No	No	Yes	No	No	Yes
Male	Asheville	VISN6	White	Yes	Yes	Yes	No	No	No	No	Yes	Yes	No	515.0	72	199	26.986	2	Ever	No	No	No	No	Yes	No	Yes	Not Done	Yes	No	No	Yes	No	No	Yes	No	No	Yes	No	No	No	No	No	No	No	No	No	No	No	No
Male	Asheville	VISN6	White	Yes	Yes	No	No	No	No	No	Yes	Yes	No	515.0	75	270	33.744	2	Ever	No	Yes	No	No	Yes	No	No	TBBX	Yes	No	No	Yes	No	No	No	No	No	Yes	No	No	No	No	No	No	No	No	No	No	No	Yes
Male	Asheville	VISN6	White	No	No	No	No	No	No	No	Yes	Yes	No	516.31	72	218	29.562	3	Never	Yes	No	No	No	No	No	No	Not Done	No	No	No	No	No	No	No	No	No	No	No	No	No	No	No	No	No	No	No	No	No	No
Male	Asheville	VISN6	White	Yes	No	No	No	No	No	No	No	No	No	515.0	68	144	21.892	2	Ever	Yes	No	Yes	No	No	No	No	Not Done	No	No	No	No	No	No	No	No	No	Yes	No	No	No	No	No	No	No	No	No	No	No	No
Male	Asheville	VISN6	White	Yes	Yes	No	No	No	No	No	No	No	No	516.8	69	234	34.551	2	Ever	No	No	Yes	No	Yes	No	Yes	Not Done	Yes	No	No	No	No	No	Yes	No	No	Yes	No	No	No	No	No	No	No	No	Yes	No	No	No
Male	Asheville	VISN6	White	Yes	No	Yes	No	No	No	Yes	Yes	Yes	No	515.0	74	294	37.743	2	Ever	No	No	No	No	Yes	No	Yes	Not Done	Yes	No	No	No	No	No	Yes	No	No	Yes	No	No	No	No	No	No	No	No	Yes	No	No	No
Male	Asheville	VISN6	White	No	No	No	No	No	No	No	No	No	No	518.89	72	223	30.24	1	Current	No	No	Yes	No	Yes	No	No	Not Done	No	No	No	No	No	No	No	No	No	Yes	No	No	No	No	No	No	No	No	No	No	No	No
Male	Asheville	VISN6	White	Yes	Yes	No	No	No	No	No	No	No	No	518.89	71	202	28.17	2	Ever	No	No	No	No	No	No	No	TBBX	No	No	No	No	No	No	No	No	No	No	No	No	No	No	No	No	No	No	No	No	No	No
Male	Asheville	VISN6	White		Yes	No	No	No	No	Yes	No	Yes	No	515.0	67	221	34.609	3	Never	Yes	No	No	No	No	No	Yes	Not Done	No	No	No	Yes	No	No	Yes	No	No	Yes	No	No	No	No	No	No	No	No	Yes	No	No	No
Male	Asheville	VISN6	White	Yes	Yes	Yes	Yes	No	No	No	No	No	No	515.0	72	192	26.037	1	Current	No	No	No	Yes	Yes	No	No	Not Done	Yes	No	No	No	No	No	No	No	No	No	No	No	No	No	No	No	No	No	No	No	No	No
Male	Asheville	VISN6	White	No	Yes	Yes	No	Yes	No	No	No	No	No	516.8	71	257	35.84	-999	Unknown	No	Yes	No	No	No	No	Yes	Not Done	Yes	No	No	Yes	No	No	No	No	No	Yes	No	No	No	No	No	No	No	No	Yes	No	No	No
Male	Asheville	VISN6	White	Yes	Yes	Yes	No	No	No	No	Yes	Yes	No	515.0	71	277	38.629	2	Ever	No	Yes	No	No	No	No	No	Surgery	Yes	No	No	No	No	No	No	No	No	Yes	No	No	No	No	No	No	No	No	Yes	No	No	No
Male	Asheville	VISN6	White	Yes	Yes	No	No	No	No	Yes	Yes	Yes	No	501	69	275	40.605	2	Ever	No	No	Yes	No	Yes	No	No	Surgery	No	No	No	No	No	No	No	No	No	No	Yes	No	No	No	No	No	No	No	No	No	No	No
Male	Asheville	VISN6	White	Yes	Yes	No	No	No	No	No	No	No	No	518.89	70	214	30.702	2	Ever	No	No	No	No	No	No	Yes	Not Done	Yes	No	No	No	No	No	No	No	No	No	No	No	No	No	No	No	No	No	Yes	No	No	No
Male	Asheville	VISN6	White	Yes	Yes	No	No	No	No	No	No	No	Yes	516.8	69	154	22.739	2	Ever	No	No	No	No	Yes	Yes	Yes	TBBX	No	No	No	No	No	No	No	No	No	Yes	No	No	No	No	No	No	No	No	No	No	No	No
Female	Asheville	VISN6	White	Yes	Yes	Yes	No	No	No	No	No	No	No	515.0	66	222	35.827	1	Current	No	No	No	No	Yes	No	No	Surgery	No	No	No	No	No	No	No	No	No	Yes	No	No	No	No	No	No	No	No	Yes	No	No	No
Male	Asheville	VISN6	White	Yes	Yes	No	No	No	No	No	No	No	No	518.89	70	125	17.933	1	Current	No	No	Yes	No	Yes	No	No	Not Done	No	No	No	No	No	No	No	No	No	Yes	No	No	No	No	No	No	No	No	No	No	No	No
Female	Asheville	VISN6	White	Yes	No	No	No	No	No	No	No	No	No	518.89	63	114	20.191	2	Ever	No	No	No	No	Yes	No	No	Not Done	No	No	No	No	No	No	No	No	No	No	No	No	No	No	No	No	No	No	No	No	No	No
Male	Asheville	VISN6	White	Yes	No	No	No	No	No	No	No	No	No	518.89	73	213	28.098	2	Ever	No	Yes	No	No	No	No	No	Surgery	No	No	No	No	No	No	No	No	No	No	No	No	No	No	No	No	No	No	No	No	No	No
Male	Asheville	VISN6	White	Yes	No	No	No	No	No	No	No	No	No	515.0	66	154	24.853	2	Ever	Yes	Yes	Yes	No	Yes	No	No	Surgery	Yes	No	No	Yes	No	No	No	No	No	No	No	No	No	No	No	No	No	No	No	No	No	No
Male	Asheville	VISN6	White	Yes	Yes	Yes	No	No	No	No	No	No	No	501	73	225	29.681	2	Ever	No	No	No	No	Yes	No	No	Not Done	No	No	No	No	No	No	No	No	No	No	Yes	No	Yes	No	No	No	No	No	Yes	No	No	No
Male	Asheville	VISN6	White	Yes	No	No	No	No	No	No	No	No	No	518.89	66	171	27.597	2	Ever	No	No	No	No	No	No	Yes	Not Done	Yes	No	No	Yes	No	No	No	No	No	Yes	No	No	No	No	No	No	No	No	No	No	No	No
Male	Asheville	VISN6	White	No	Yes	No	No	No	No	No	No	No	No	515.0	73	191	25.196	2	Ever	No	No	No	No	Yes	No	No	Not Done	No	No	No	No	No	No	Yes	No	No	No	No	No	No	No	No	No	No	No	No	No	No	No
Male	Asheville	VISN6	White	No	No	No	No	No	No	No	Yes	Yes	No	515.0	69	211	31.155	2	Ever	Yes	No	Yes	No	Yes	No	Yes	Not Done	Yes	No	No	Yes	No	No	Yes	No	No	No	No	No	No	No	No	No	No	No	Yes	No	No	No
Male	Asheville	VISN6	White	Yes	Yes	Yes	Yes	No	No	No	No	No	Yes	515.0	71	220	30.68	1	Current	No	No	No	Yes	No	No	No	TBBX	Yes	No	No	No	No	No	No	No	No	No	No	No	No	No	No	No	No	No	No	No	No	No
Male	Asheville	VISN6	Black	Yes	No	No	No	No	No	No	No	No	No	518.89	69	145	21.41	1	Current	No	No	No	No	Yes	No	No	Not Done	Yes	No	No	No	No	No	No	No	No	Yes	No	No	No	No	No	No	No	No	No	No	No	No
Male	Asheville	VISN6	White	Yes	Yes	Yes	No	No	No	No	No	No	No	518.89	70	206	29.554	2	Ever	No	No	No	No	Yes	Yes	Yes	Not Done	No	No	No	No	No	No	No	No	No	No	No	No	No	No	No	No	No	No	No	No	No	No
Male	Asheville	VISN6	White	No	No	No	No	No	No	No	No	No	No	-2	66	148	23.885	2	Ever	Yes	No	No	No	No	No	No	Not Done	Yes	No	No	Yes	No	No	No	No	No	Yes	No	No	No	No	No	No	No	No	No	No	No	No
Male	Asheville	VISN6	White	Yes	Yes	No	No	No	No	No	No	No	No	516.30	70	188	26.972	2	Ever	No	Yes	No	No	No	No	No	Not Done	Yes	No	No	No	No	No	No	No	No	No	No	No	No	No	No	Yes	No	No	No	No	No	No
Male	Asheville	VISN6	White	Yes	No	Yes	No	Yes	No	No	Yes	Yes	No	-2	72	247	33.495	3	Never	No	No	No	No	No	No	No	TBBX	Yes	No	No	No	No	No	No	No	No	Yes	No	No	No	No	No	No	No	No	No	No	No	No
Male	Asheville	VISN6	White	Yes	No	No	No	No	No	No	Yes	Yes	No	-2	65	283	47.088	3	Never	No	No	No	No	No	No	No	Not Done	Yes	No	No	No	No	No	Yes	No	No	Yes	No	No	No	No	No	No	No	No	Yes	No	No	No
Male	Asheville	VISN6	White	Yes	Yes	No	No	No	No	No	No	No	No	518.89	68	167	25.389	3	Never	No	No	No	No	No	No	No	Not Done	No	No	No	No	No	No	No	No	No	No	No	No	No	No	No	No	No	No	No	No	No	No
Male	Asheville	VISN6	White	Yes	No	Yes	No	No	No	Yes	Yes	Yes	No	516.8	68	160	24.325	2	Ever	No	No	No	No	No	No	Yes	Not Done	Yes	No	No	No	No	No	No	No	No	Yes	No	No	No	No	No	No	No	No	No	No	No	No
Male	Asheville	VISN6	Black	Yes	Yes	Yes	Yes	Yes	No	No	No	No	No	515.0	72	202	27.393	2	Ever	No	Yes	No	No	No	No	No	Surgery	Yes	No	No	No	No	No	No	No	Yes	Yes	No	No	No	No	No	No	No	No	No	No	No	No
Male	Asheville	VISN6	White	Yes	No	No	No	No	No	No	No	No	No	515.0	66	140	22.594	2	Ever	No	No	No	No	No	No	No	Not Done	Yes	No	No	Yes	No	No	No	No	No	No	No	No	No	No	No	No	No	No	No	No	No	No
Male	Asheville	VISN6	White	No	No	Yes	No	Yes	No	No	No	No	No	516.8	71	200	27.891	3	Never	No	No	No	No	No	No	No	Not Done	No	No	No	Yes	No	No	Yes	No	No	No	No	No	No	No	No	No	No	No	No	No	No	No
Male	Asheville	VISN6	White	Yes	No	Yes	No	No	No	Yes	Yes	Yes	No	516.8	69	216	31.894	2	Ever	No	No	Yes	No	Yes	No	No	Not Done	Yes	No	No	No	No	No	No	No	No	No	No	No	No	No	No	No	No	No	No	No	No	No
Male	Asheville	VISN6	White	Yes	No	No	No	No	No	No	No	No	Yes	515.0	71	182	25.381	3	Never	No	No	Yes	No	No	No	Yes	TBBX	No	No	No	No	No	No	No	No	No	Yes	No	No	No	No	No	No	No	No	No	No	No	No
Male	Asheville	VISN6	White	Yes	Yes	No	No	No	No	Yes	No	Yes	No	518.89	70	195	27.976	2	Ever	No	No	No	No	No	No	Yes	Not Done	Yes	No	No	No	No	No	No	No	No	No	No	No	No	No	No	No	No	No	No	No	Yes	No
Male	Asheville	VISN6	White	Yes	No	No	No	No	No	Unknown	Yes	Yes	No	515.0	69	216	31.894	2	Ever	No	No	No	No	Yes	No	No	Not Done	Yes	No	No	No	No	No	No	No	No	No	No	No	No	No	No	No	No	No	No	No	No	No
Female	Asheville	VISN6	White	Yes	Yes	No	No	No	No	No	No	No	No	518.89	66	150	24.207	3	Never	No	No	No	No	No	No	No	Not Done	No	No	No	Yes	No	No	No	No	No	No	No	No	No	No	No	No	No	No	No	No	No	No
Male	Asheville	VISN6	White	Yes	No	No	No	No	No	No	No	No	No	515.0	76	198	24.098	2	Ever	No	No	No	No	No	No	Yes	Not Done	No	No	No	No	No	No	No	No	No	No	No	No	No	No	No	No	No	No	No	No	No	No
Male	Asheville	VISN6	White	Yes	Yes	No	No	No	No	No	No	No	No	518.89	68	252	38.312	1	Current	No	No	No	No	No	No	No	Not Done	No	No	No	No	No	No	No	No	No	No	No	No	No	No	No	No	No	No	No	No	Yes	No
Male	Asheville	VISN6	White	Yes	Yes	Yes	No	No	No	No	Yes	Yes	No	516.8	72	177	24.002	2	Ever	No	No	No	No	Yes	No	Yes	Not Done	Yes	No	No	Yes	No	No	Yes	No	No	Yes	No	No	No	No	No	No	No	No	No	No	No	No
Male	Asheville	VISN6	Unknown	Yes	Yes	Yes	No	No	No	No	No	No	No	518.89	74	148	19	1	Current	No	No	No	No	Yes	No	Yes	Not Done	Yes	No	No	No	No	No	Yes	No	No	No	No	No	No	No	No	No	No	No	No	No	No	No
Male	Asheville	VISN6	White	Yes	Yes	Yes	No	No	No	No	Yes	Yes	No	518.89	72	230	31.19	2	Ever	No	No	No	No	Yes	Yes	No	Not Done	No	No	No	No	No	No	No	No	No	No	No	No	No	No	No	No	No	No	Yes	No	No	No
Male	Asheville	VISN6	White	Yes	Yes	No	No	No	No	No	No	No	No	516.8	67	160	25.056	3	Never	No	No	No	No	No	No	No	Not Done	No	No	No	Yes	No	No	No	No	No	Yes	No	No	No	No	No	No	No	No	No	No	No	No
Male	Asheville	VISN6	White	Yes	Yes	Yes	No	No	No	No	Yes	Yes	No	518.89	71	224	31.238	2	Ever	No	No	No	No	Yes	No	Yes	Not Done	Yes	No	No	Yes	No	No	No	No	No	No	No	No	No	No	No	No	No	No	No	No	No	No
Male	Asheville	VISN6	White	No	No	No	No	No	No	No	No	No	No	518.89	67	280	43.849	3	Never	No	No	No	No	No	No	Yes	Not Done	No	No	No	No	No	No	Yes	No	No	Yes	No	No	No	No	No	No	No	No	Yes	No	No	No
Male	Asheville	VISN6	White	No	Yes	No	No	Yes	No	No	Yes	Yes	No	516.8	68	209	31.774	3	Never	No	No	No	No	No	No	No	Not Done	Yes	No	No	No	No	No	Yes	No	No	Yes	No	No	No	No	No	No	No	No	Yes	No	No	Yes
Male	Asheville	VISN6	White	No	No	No	No	No	No	No	No	No	No	518.89	69	160	23.625	2	Ever	No	No	No	No	No	No	No	Not Done	No	No	No	No	No	No	No	No	No	No	No	No	No	No	No	No	No	No	No	No	No	No
Male	Asheville	VISN6	White	Yes	Yes	No	No	No	No	No	No	No	No	515.0	70	170	24.389	2	Ever	No	No	No	No	No	No	Yes	Not Done	No	No	No	Yes	No	No	No	No	No	No	Yes	No	No	No	No	No	No	No	No	No	No	No
Male	Asheville	VISN6	White	Yes	Yes	No	No	No	No	No	No	No	No	518.89	69	181	26.726	2	Ever	No	No	Yes	No	No	No	No	Not Done	No	No	No	No	No	No	No	No	No	No	No	No	No	No	No	No	No	No	No	No	No	No
Male	Asheville	VISN6	White	Yes	Yes	No	No	No	No	No	Yes	Yes	Yes	516.30	70	210	30.128	2	Ever	No	No	No	No	No	No	Yes	TBBX	No	No	No	No	No	No	No	No	No	Yes	No	No	No	No	No	No	No	No	No	No	No	No
Male	Asheville	VISN6	White	No	No	No	No	No	No	No	Yes	Yes	No	515.0	67	242	37.898	2	Ever	No	No	Yes	No	Yes	No	Yes	Not Done	No	No	No	No	No	No	Yes	No	No	Yes	No	No	No	No	No	No	No	No	Yes	No	Yes	No
Male	Asheville	VISN6	White	Yes	Yes	Yes	No	No	No	Yes	Yes	Yes	No	515.0	67	163	25.526	2	Ever	No	No	No	No	No	No	Yes	Not Done	Yes	No	No	No	No	No	No	No	No	No	No	No	No	No	No	No	No	No	No	No	No	No
Male	Asheville	VISN6	White	No	Yes	Yes	No	No	No	No	Yes	Yes	No	518.89	71	188	26.217	2	Ever	No	No	No	No	Yes	Yes	No	Not Done	Yes	No	No	No	No	No	No	No	No	No	No	No	No	No	No	No	No	No	No	No	No	No
Male	Asheville	VISN6	White	Yes	Yes	Yes	Yes	No	No	No	Yes	Yes	Yes	515.0	70	170	24.389	2	Ever	No	No	No	Yes	Yes	No	Yes	TBBX	No	No	No	No	No	No	No	No	No	No	No	No	No	No	No	No	No	No	No	No	No	No
Male	Asheville	VISN6	White	No	Yes	No	No	No	No	No	No	No	No	515.0	68	192	29.19	2	Ever	No	No	Yes	No	Yes	No	Yes	Not Done	Yes	No	No	No	No	No	Yes	No	No	No	No	No	No	No	No	No	No	No	No	No	No	No
Male	Asheville	VISN6	White	Yes	No	No	No	No	No	No	No	No	No	518.89	65	154	25.624	2	Ever	No	No	No	No	No	No	No	Not Done	No	No	No	No	No	No	No	No	No	No	No	No	No	No	No	No	No	No	No	No	No	No
Male	Asheville	VISN6	White	No	Yes	No	No	No	No	No	No	No	No	515.0	70	223	31.993	1	Current	Yes	No	No	No	Yes	No	Yes	Not Done	Yes	No	No	No	No	No	No	No	No	No	No	No	No	No	No	No	No	No	No	No	No	No
Male	Asheville	VISN6	White	Yes	No	No	No	No	No	No	Yes	Yes	No	518.89	74	203	26.06	1	Current	No	No	No	No	No	No	No	Not Done	No	No	No	No	No	No	No	No	No	No	No	No	No	No	No	No	No	No	No	No	No	No
Male	Asheville	VISN6	White	Yes	Yes	Yes	No	No	No	No	No	No	Yes	-2	66	150	24.207	1	Current	No	No	Yes	No	No	No	No	TBBX	No	No	No	No	No	No	No	No	No	No	No	No	No	No	No	No	No	No	No	No	No	No
Female	Asheville	VISN6	White	Yes	Yes	No	No	No	No	No	No	No	No	515.0	66	127	20.496	1	Current	No	No	No	No	No	No	No	Not Done	Yes	No	No	No	No	No	No	No	No	Yes	No	No	No	No	No	No	No	No	No	No	No	No
Male	Asheville	VISN6	White	Yes	Yes	Yes	No	No	No	Yes	Yes	Yes	No	515.0	67	135	21.141	2	Ever	Yes	No	No	Yes	Yes	Yes	No	Not Done	Yes	No	No	No	No	No	No	No	No	No	No	No	No	No	No	No	No	No	No	No	No	No
Male	Asheville	VISN6	White	Yes	No	No	No	No	No	No	No	No	No	518.89	74	211	27.087	3	Never	No	No	No	No	No	No	No	Surgery	No	No	No	No	No	No	No	No	No	No	No	No	No	No	No	No	No	No	No	No	No	No
Male	Asheville	VISN6	White	Yes	Yes	No	No	No	No	No	Yes	Yes	No	518.89	70	325	46.627	3	Never	No	No	No	No	No	No	No	Not Done	Yes	No	No	Yes	No	No	No	No	No	Yes	No	No	No	No	No	No	No	No	Yes	No	No	No
Male	Asheville	VISN6	White	Yes	No	No	No	No	No	No	No	No	No	515.0	70	200	28.693	1	Current	No	No	No	No	Yes	No	No	Not Done	No	No	No	No	No	No	No	No	No	No	No	No	No	No	No	No	No	No	No	No	No	No
Male	Asheville	VISN6	White	Yes	Yes	Yes	No	No	No	Yes	Yes	Yes	No	515.0	71	221	30.819	2	Ever	No	No	No	No	Yes	No	Yes	Not Done	Yes	No	No	No	No	No	No	No	No	No	No	No	No	No	No	No	No	No	Yes	No	No	No
Male	Asheville	VISN6	White	Yes	Yes	Yes	No	No	No	No	No	No	No	518.89	73	211	27.835	2	Ever	No	No	No	No	No	No	No	Not Done	No	No	No	No	No	No	No	No	No	No	No	No	No	No	No	No	No	No	No	No	No	No
Female	Asheville	VISN6	Black	Yes	Yes	Yes	No	Yes	No	No	Yes	Yes	No	516.31	62	140	25.603	3	Never	No	No	No	No	No	No	No	Not Done	Yes	No	No	No	No	No	No	No	No	Yes	No	No	No	No	No	No	No	No	Yes	No	No	Yes
Male	Asheville	VISN6	White	Yes	Yes	No	No	No	No	No	No	No	No	518.89	65	190	31.614	2	Ever	No	No	No	No	No	No	No	Not Done	Yes	No	No	Yes	No	No	Yes	No	No	Yes	No	No	No	No	No	No	No	No	Yes	No	No	No
Male	Asheville	VISN6	White	Yes	No	No	No	No	No	No	No	No	No	515.0	71	180	25.102	1	Current	No	No	No	No	No	No	No	Not Done	No	No	No	No	No	No	No	No	No	No	No	No	No	No	No	No	No	No	No	No	No	No
Male	Asheville	VISN6	White	Yes	Yes	Yes	No	No	No	No	No	No	No	516.31	72	170	23.053	1	Current	No	No	No	No	Yes	No	Yes	TBBX	No	No	No	No	No	No	No	No	No	No	No	No	No	No	No	No	No	No	No	No	No	No
Male	Asheville	VISN6	White	Yes	No	Yes	No	No	No	No	No	No	No	518.89	75	210	26.245	2	Ever	No	No	No	No	No	Yes	No	Not Done	No	No	No	Yes	No	No	No	No	No	No	No	No	No	No	No	No	No	No	No	No	No	No
Male	Asheville	VISN6	White	Yes	Yes	Yes	No	No	No	No	Yes	Yes	No	515.0	66	151	24.369	1	Current	No	No	No	No	Yes	No	No	TBBX	No	No	No	No	No	No	No	No	No	No	No	No	No	No	No	No	No	No	No	No	No	No
Male	Asheville	VISN6	White	Yes	No	No	No	No	No	No	No	No	No	515.0	67	184	28.815	1	Current	No	No	No	No	Yes	No	No	Not Done	No	No	No	No	No	No	No	No	No	Yes	No	No	No	No	No	No	No	No	No	No	No	Yes
Male	Asheville	VISN6	White	Yes	No	No	No	No	No	No	No	No	Yes	518.89	61	181	34.195	2	Ever	No	Yes	No	No	No	No	Yes	TBBX	Yes	No	No	Yes	No	No	No	No	No	No	No	No	No	No	No	No	No	No	No	No	No	No
Male	Asheville	VISN6	White	Yes	Yes	No	No	No	No	No	No	No	No	516.8	69	233	34.404	2	Ever	No	No	No	No	No	No	Yes	Not Done	No	No	No	Yes	No	No	No	No	No	Yes	No	No	No	No	No	No	No	No	No	No	No	No
Male	Asheville	VISN6	White	No	Yes	Yes	No	No	No	No	Yes	Yes	No	518.89	71	230	32.074	2	Ever	No	No	Yes	No	No	No	No	Not Done	No	No	No	Yes	No	No	No	No	No	Yes	No	No	No	No	No	No	No	No	Yes	No	No	No
Male	Asheville	VISN6	White	No	Yes	No	No	No	No	No	Yes	Yes	No	515.0	70	152	21.807	2	Ever	No	No	Yes	Yes	Yes	No	No	Not Done	Yes	No	No	No	No	No	No	No	No	No	No	No	No	No	No	No	No	No	No	No	No	No
Male	Asheville	VISN6	White	Yes	Yes	Yes	No	No	No	No	No	No	No	516.31	67	194	30.381	2	Ever	No	No	No	No	No	No	No	Not Done	No	No	No	No	No	No	No	No	No	Yes	No	No	No	No	No	No	No	No	Yes	No	No	No
Male	Asheville	VISN6	White	Yes	Yes	No	No	No	No	Yes	Yes	Yes	No	516.8	75	224	27.995	2	Ever	No	No	No	No	Yes	No	No	Surgery	Yes	No	No	No	No	No	No	No	No	Yes	No	No	No	No	No	No	No	No	No	No	No	No
Male	Asheville	VISN6	White	No	Yes	No	No	No	No	No	No	No	No	518.89	72	239	32.41	3	Never	No	No	No	No	No	No	No	Not Done	Yes	No	No	No	No	No	No	No	No	No	No	No	No	No	No	No	No	No	No	No	No	No
Male	Asheville	VISN6	White	Yes	Yes	Yes	No	No	No	No	No	No	No	515.0	71	238	33.19	2	Ever	No	No	Yes	No	Yes	Yes	No	Not Done	No	No	No	No	No	No	No	No	No	Yes	No	No	No	No	No	No	No	No	No	No	No	No
Male	Asheville	VISN6	White	Yes	Yes	Yes	No	No	No	No	Yes	Yes	No	515.0	72	199	26.986	2	Ever	No	No	No	No	Yes	No	Yes	Not Done	Yes	No	No	No	No	No	No	No	No	No	No	No	No	No	No	No	No	No	Yes	No	No	No
Male	Asheville	VISN6	White	Yes	Yes	Yes	No	No	No	No	Yes	Yes	No	515.0	71	228	31.796	2	Ever	No	No	Yes	Yes	Yes	No	No	Not Done	Yes	No	No	No	No	No	No	No	No	No	No	No	No	No	No	No	No	No	No	No	No	No
Male	Asheville	VISN6	White	Yes	No	Yes	No	No	No	Yes	Yes	Yes	No	515.0	69	176	25.987	1	Current	No	No	No	No	Yes	No	No	Not Done	Yes	No	No	No	No	No	No	No	No	No	No	No	No	No	No	No	No	No	No	No	No	Yes
Male	Asheville	VISN6	White	Yes	Yes	No	No	No	No	No	No	No	No	515.0	73	266	35.09	2	Ever	No	No	No	No	Yes	No	No	Not Done	No	No	No	No	No	No	No	No	No	Yes	No	No	No	No	No	No	No	No	Yes	No	No	No
Male	Asheville	VISN6	Black	Yes	No	No	No	No	No	No	No	No	No	515.0	70	203	29.124	2	Ever	No	No	No	No	No	No	No	Not Done	No	No	No	No	No	No	No	No	No	No	No	No	No	No	No	No	No	No	No	No	No	No
Male	Asheville	VISN6	White	Yes	Yes	Yes	No	No	No	Unknown	Yes	Yes	No	-2	75	333	41.617	2	Ever	No	No	No	No	Yes	Yes	Yes	Not Done	No	No	No	No	No	No	No	No	No	Yes	No	No	No	No	No	No	No	No	Yes	No	No	No
Male	Asheville	VISN6	White	Yes	Yes	No	No	No	No	No	No	No	No	518.89	74	192	24.648	3	Never	No	No	Yes	No	No	No	Yes	Not Done	No	No	No	Yes	No	No	No	No	No	Yes	No	No	No	No	No	No	No	No	No	No	No	No
Female	Asheville	VISN6	Black	Yes	No	No	No	No	No	No	No	No	No	518.89	64	251	43.079	3	Never	No	No	No	No	No	No	No	Not Done	No	No	No	No	No	No	No	No	No	Yes	No	No	No	No	No	No	No	No	Yes	No	No	No
Male	Asheville	VISN6	White	Yes	Yes	No	No	No	No	Yes	Yes	Yes	No	515.0	72	186	25.223	2	Ever	No	No	No	No	Yes	No	Yes	TBBX	Yes	No	No	No	No	No	Yes	No	No	No	No	No	No	No	No	No	No	No	No	No	No	Yes
Male	Asheville	VISN6	White	Yes	No	No	No	No	No	No	No	No	No	515.0	75	290	36.243	2	Ever	No	No	No	No	No	No	Yes	Not Done	No	No	No	No	No	No	No	No	No	Yes	No	No	No	No	No	No	No	No	Yes	No	No	No
Male	Asheville	VISN6	White	Yes	Yes	Yes	No	No	No	No	No	No	No	516.8	68	220	33.447	3	Never	No	No	No	No	No	No	No	Not Done	Yes	No	No	No	No	No	No	No	No	Yes	No	No	No	No	No	No	No	No	No	No	No	No
Male	Asheville	VISN6	White	Yes	Yes	No	No	No	No	No	No	No	No	518.89	66	250	40.346	3	Never	No	No	No	No	No	No	No	Not Done	No	No	No	No	No	No	No	No	No	Yes	No	No	No	No	No	No	No	No	Yes	No	No	No
Male	Asheville	VISN6	White	Yes	No	Yes	No	No	No	Yes	Yes	Yes	Yes	516.8	70	197	28.263	2	Ever	Yes	No	No	No	No	No	No	TBBX	Yes	No	No	No	No	No	No	No	No	No	No	No	No	No	No	No	No	No	No	No	No	Yes
Male	Asheville	VISN6	White	Yes	Yes	No	No	No	No	Yes	Yes	Yes	No	516.8	67	197	30.851	2	Ever	No	No	No	No	No	No	No	Not Done	Yes	No	No	Yes	No	No	No	No	No	Yes	No	No	No	No	No	No	No	No	No	No	No	No
Male	Asheville	VISN6	White	Yes	Yes	No	No	No	No	No	No	No	No	518.89	72	201	27.257	3	Never	No	No	No	No	No	No	No	Not Done	No	No	No	No	No	No	No	No	No	No	No	No	No	No	No	No	No	No	No	No	No	No
Male	Asheville	VISN6	White	Yes	Yes	No	No	No	No	No	No	No	No	501	73	180	23.745	3	Never	No	No	No	No	No	Yes	No	Not Done	No	No	No	No	No	No	No	No	No	No	No	No	No	No	No	No	No	No	No	No	No	No
Male	Asheville	VISN6	White	No	Yes	Yes	No	No	No	No	No	No	No	518.89	72	180	24.409	1	Current	No	No	No	No	Yes	No	Yes	Not Done	Yes	No	No	Yes	No	No	No	No	No	Yes	No	No	No	No	No	No	No	No	No	No	No	No
Female	Asheville	VISN6	White	No	Yes	Yes	Yes	No	No	No	No	No	No	515.0	66	160	25.821	3	Never	No	No	No	Yes	No	No	No	Not Done	No	No	No	No	No	No	No	No	No	No	No	No	No	No	No	No	No	No	No	No	No	No
Male	Asheville	VISN6	White	Yes	Yes	Yes	No	No	No	No	Yes	Yes	No	516.8	72	220	29.834	2	Ever	No	No	Yes	No	Yes	No	Yes	Not Done	Yes	No	No	No	No	No	No	No	No	No	No	No	No	No	No	No	No	No	No	No	No	No
Male	Asheville	VISN6	White	Yes	No	Yes	No	No	No	No	Yes	Yes	No	516.8	69	197	29.088	1	Current	No	No	Yes	No	Yes	No	Yes	Not Done	Yes	No	No	No	No	No	Yes	No	No	No	No	No	No	No	No	No	No	No	No	No	No	No
Male	Asheville	VISN6	White	Yes	No	Yes	No	No	No	No	No	No	No	518.89	75	276	34.493	3	Never	No	No	No	Yes	Yes	No	Yes	Not Done	No	No	No	No	No	No	No	No	No	No	No	No	No	No	No	No	No	No	Yes	No	No	No
Male	Asheville	VISN6	White	Yes	Yes	Yes	No	Yes	No	No	Yes	Yes	No	501	67	179	28.032	2	Ever	No	No	No	Yes	Yes	No	No	Not Done	Yes	No	No	No	No	No	No	No	No	No	No	No	No	No	No	No	No	No	Yes	No	No	No
Male	Asheville	VISN6	White	Yes	Yes	No	No	No	No	No	No	No	No	518.89	65	142	23.627	3	Never	Yes	No	No	No	No	No	No	Not Done	No	No	No	No	No	No	No	No	No	No	No	No	No	No	No	No	No	No	No	No	No	No
Male	Asheville	VISN6	White	Yes	No	No	No	No	No	No	No	No	No	518.89	78	300	34.664	2	Ever	No	No	No	No	No	No	No	Not Done	No	No	No	Yes	No	No	No	No	No	No	No	No	No	No	No	No	No	No	Yes	No	No	No
Male	Asheville	VISN6	White	Yes	No	No	No	No	No	No	No	No	No	515.0	72	197	26.715	1	Current	Yes	No	No	No	Yes	No	No	Not Done	No	No	No	No	No	No	No	No	No	No	No	No	No	No	No	No	No	No	Yes	No	No	No
Male	Asheville	VISN6	White	Yes	Yes	No	No	No	No	No	Yes	Yes	No	515.0	66	137	22.109	3	Never	No	No	No	Yes	No	No	Yes	Not Done	Yes	No	No	No	No	No	Yes	No	No	Yes	No	No	No	No	No	No	No	No	No	No	No	No
Male	Asheville	VISN6	White	Yes	Yes	Yes	No	No	No	No	Yes	Yes	No	515.0	72	218	29.562	2	Ever	No	No	No	No	Yes	Yes	Yes	Not Done	No	No	No	Yes	No	No	No	No	No	No	No	No	No	No	No	No	No	No	Yes	No	No	No
Male	Asheville	VISN6	White	No	Yes	Yes	No	No	No	No	No	No	No	518.89	74	192	24.648	3	Never	No	No	Yes	No	No	Yes	Yes	Not Done	No	No	No	No	No	No	No	No	No	Yes	No	No	No	No	No	No	No	No	No	No	No	No
Male	Asheville	VISN6	White	Yes	No	Yes	No	No	No	Yes	Yes	Yes	No	516.31	67	128	20.045	2	Ever	No	Yes	No	No	Yes	No	No	Surgery	Yes	No	No	No	No	No	No	No	No	No	No	No	No	No	No	No	No	No	No	No	No	No
Male	Asheville	VISN6	White	No	Yes	No	No	No	No	Unknown	Yes	Yes	No	-2	69	228	33.666	-999	Unknown	No	No	No	No	Yes	No	Yes	Not Done	No	No	No	No	No	No	No	No	No	No	No	No	No	No	No	No	No	No	No	No	No	No
Male	Asheville	VISN6	White	Yes	Yes	Yes	No	No	No	No	No	No	No	-2	71	367	51.18	2	Ever	No	No	No	No	Yes	No	Yes	Not Done	No	No	No	No	No	No	No	No	No	No	No	No	No	No	No	No	No	No	Yes	No	No	No
Male	Asheville	VISN6	White	Yes	Yes	No	No	No	No	No	No	No	No	515.0	71	203	28.309	2	Ever	No	No	Yes	No	No	No	No	Not Done	No	Yes	No	No	No	No	No	No	No	No	No	No	No	No	No	No	No	No	No	No	No	No
Male	Asheville	VISN6	White	Yes	Yes	Yes	No	No	No	Not Reviewed	Yes	Yes	No	515.0	71	225	31.377	1	Current	No	No	No	No	Yes	No	No	Not Done	Yes	No	No	No	No	No	Yes	No	No	Yes	No	No	No	No	No	No	No	No	No	No	No	No
Male	Asheville	VISN6	White	Yes	Yes	No	No	No	No	No	No	No	No	501	68	140	21.284	2	Ever	No	Yes	No	No	Yes	No	Yes	TBBX	Yes	No	No	No	No	No	No	No	No	No	No	No	No	No	No	No	No	No	No	No	No	No
Male	Asheville	VISN6	White	Yes	Yes	No	No	No	No	No	No	No	No	515.0	66	198	31.954	-999	Unknown	No	No	Yes	No	No	No	No	Not Done	Yes	No	No	No	No	No	No	No	No	No	No	No	No	No	No	No	No	No	No	No	No	No
Male	Asheville	VISN6	White	Yes	Yes	Yes	No	No	No	No	Yes	Yes	No	518.89	66	158	25.499	2	Ever	No	No	Yes	No	Yes	No	No	Not Done	No	No	No	No	No	No	No	No	No	No	No	No	No	No	No	No	No	No	No	No	No	No
Male	Asheville	VISN6	White	Yes	Yes	No	No	No	No	No	No	No	No	518.89	68	218	33.143	2	Ever	Yes	No	No	No	Yes	Yes	No	Not Done	Yes	No	No	No	No	No	No	No	No	No	No	No	No	No	No	No	No	No	Yes	No	No	No
Male	Asheville	VISN6	White	Yes	Yes	Yes	No	No	No	No	Yes	Yes	No	515.0	68	206	31.318	2	Ever	No	No	Yes	No	Yes	Yes	No	Not Done	Yes	No	No	No	No	No	No	No	No	No	No	No	No	No	No	No	No	No	No	No	No	No
Male	Asheville	VISN6	White	Yes	Yes	No	No	No	No	No	No	No	No	515.0	71	150	20.918	2	Ever	No	No	No	No	No	No	Yes	Not Done	Yes	No	No	Yes	No	No	No	No	No	No	Yes	No	Yes	No	No	No	No	No	No	No	No	No
Male	Asheville	VISN6	White	Yes	No	No	No	No	No	No	No	No	No	515.0	71	186	25.938	1	Current	No	No	No	No	Yes	No	No	Not Done	No	No	No	No	No	No	No	No	No	No	No	No	No	No	No	No	No	No	No	No	No	No
Male	Asheville	VISN6	White	Yes	Yes	No	No	No	No	Yes	No	Yes	No	515.0	65	139	23.128	3	Never	No	No	Yes	No	No	No	No	Not Done	Yes	No	No	No	No	No	No	No	No	No	No	No	No	No	No	Yes	No	No	No	No	No	No
Male	Asheville	VISN6	White	Yes	Yes	Yes	No	No	No	No	Yes	Yes	No	515.0	69	223	32.927	2	Ever	No	No	No	No	Yes	No	No	Not Done	Yes	No	No	Yes	No	No	Yes	No	No	No	Yes	No	No	No	No	No	No	No	Yes	No	No	Yes
Male	Asheville	VISN6	White	Yes	No	Yes	No	No	No	No	Yes	Yes	No	515.0	74	275	35.304	2	Ever	Yes	No	No	No	Yes	No	Yes	Not Done	Yes	No	No	Yes	No	No	Yes	No	No	Yes	No	No	No	No	No	No	No	No	No	No	No	No
Female	Asheville	VISN6	White	Yes	Yes	Yes	No	No	No	No	Yes	Yes	No	516.8	63	111	19.66	2	Ever	No	No	No	No	Yes	Yes	No	Not Done	Yes	No	No	Yes	No	No	No	No	No	No	No	No	No	No	No	No	No	No	No	No	No	No
Male	Asheville	VISN6	White	Yes	Yes	No	No	No	No	No	No	No	No	515.0	70	152	21.807	2	Ever	No	No	Yes	No	No	No	Yes	Not Done	Yes	No	No	Yes	No	No	No	No	No	No	No	No	No	No	No	No	No	No	No	No	No	No
Male	Asheville	VISN6	White	Yes	Yes	Yes	No	No	No	No	No	No	No	518.89	66	180	29.049	2	Ever	No	Yes	No	No	No	No	No	Not Done	Yes	No	No	No	No	No	No	No	No	Yes	No	No	No	No	No	No	No	No	Yes	No	No	No
Male	Asheville	VISN6	White	Yes	Yes	No	No	No	No	No	No	No	Yes	516.8	73	156	20.579	1	Current	No	No	No	No	Yes	No	No	TBBX	Yes	No	No	No	No	No	No	No	No	No	No	No	No	No	No	No	No	No	No	No	No	No
Male	Asheville	VISN6	White	Yes	Yes	No	No	No	No	Unknown	Yes	Yes	No	515.0	65	107	17.803	2	Ever	No	No	No	No	Yes	No	No	Not Done	Yes	No	No	No	No	No	No	No	No	No	No	No	Yes	No	No	Yes	No	No	No	No	No	No
Male	Asheville	VISN6	White	No	No	No	No	No	No	No	No	No	No	518.89	74	278	35.689	3	Never	No	No	No	No	No	No	No	Not Done	No	No	No	No	No	No	No	No	No	No	No	No	No	No	No	No	No	No	No	No	No	No
Male	Asheville	VISN6	White	Yes	Yes	Yes	No	No	No	No	No	No	No	-2	69	163	24.068	3	Never	Yes	No	No	No	No	No	No	Not Done	Yes	No	No	Yes	No	No	No	No	No	Yes	No	No	No	No	No	No	No	No	No	No	No	Yes
Male	Asheville	VISN6	White	Yes	Yes	Yes	No	No	No	No	Yes	Yes	No	516.31	70	150	21.52	2	Ever	No	No	No	No	Yes	No	No	Surgery	Yes	No	No	No	No	No	No	No	No	No	No	No	No	No	No	No	No	No	No	No	No	No
Male	Asheville	VISN6	White	Yes	Yes	No	No	No	No	Yes	No	Yes	No	516.34	69	142	20.967	1	Current	No	No	No	No	No	No	Yes	Not Done	No	No	No	No	No	No	No	No	No	No	No	No	No	No	No	No	No	Yes	No	No	No	No
Male	Asheville	VISN6	White	Yes	No	Yes	No	No	No	Yes	Yes	Yes	No	515.0	70	124	17.79	1	Current	No	No	No	No	Yes	No	No	Not Done	Yes	No	No	No	No	No	No	No	No	No	No	No	No	No	No	No	No	No	No	No	No	No
Male	Asheville	VISN6	White	Yes	Yes	No	No	No	No	No	No	No	No	515.0	78	169	19.527	3	Never	No	No	No	No	No	No	No	Not Done	Yes	No	No	Yes	No	No	No	No	No	No	No	No	No	No	No	No	No	No	No	No	No	No
Male	Asheville	VISN6	White	Yes	No	No	No	No	No	No	Yes	Yes	No	515.0	69	201	29.679	1	Current	No	No	No	No	Yes	No	No	Surgery	No	No	No	No	No	No	No	No	No	No	No	No	No	No	No	No	No	No	No	No	No	No
Male	Asheville	VISN6	White	Yes	No	No	No	No	No	No	Yes	Yes	No	515.0	70	206	29.554	2	Ever	No	No	No	No	Yes	No	No	Not Done	Yes	No	No	Yes	No	No	No	No	No	No	No	No	No	No	No	No	No	No	Yes	No	No	Yes
Male	Asheville	VISN6	Black	Yes	Yes	No	No	No	No	Yes	Yes	Yes	No	516.8	70	209	29.985	1	Current	Yes	No	No	No	Yes	No	Yes	Not Done	Yes	No	No	No	No	No	No	No	No	Yes	No	No	No	No	No	No	No	No	No	No	No	No
Male	Asheville	VISN6	White	Yes	No	No	No	No	No	Yes	No	Yes	No	516.30	71	147	20.5	1	Current	No	No	No	No	No	No	No	Not Done	No	No	No	No	No	No	No	No	No	No	No	No	No	No	No	No	No	No	No	No	No	No
Male	Asheville	VISN6	White	Yes	Yes	Yes	No	No	No	Yes	Yes	Yes	No	515.0	70	179	25.681	2	Ever	No	No	No	Yes	Yes	No	Yes	Not Done	Yes	No	No	Yes	No	No	No	No	No	Yes	No	No	No	No	No	No	No	No	No	No	No	No
Male	Asheville	VISN6	White	Yes	No	Yes	No	No	No	No	No	No	No	516.30	70	182	26.111	1	Current	No	No	No	No	Yes	No	No	Not Done	No	No	No	No	No	No	No	No	No	No	No	No	No	No	No	No	No	No	No	No	No	No
Male	Asheville	VISN6	White	Yes	Yes	Yes	No	No	No	No	Yes	Yes	No	515.0	73	279	36.805	-999	Unknown	No	No	No	No	Yes	No	No	Not Done	Yes	No	No	No	No	No	No	No	No	Yes	No	No	No	No	No	No	No	No	Yes	No	No	No
Male	Asheville	VISN6	White	Yes	Yes	Yes	No	No	No	No	No	No	Yes	515.0	67	146	22.864	1	Current	No	No	No	No	Yes	No	Yes	TBBX	No	No	No	No	No	No	No	No	No	No	No	No	No	No	No	No	No	No	No	No	No	No
Male	Asheville	VISN6	White	Yes	Yes	Yes	No	Yes	No	No	No	No	No	518.89	70	168	24.102	2	Ever	No	No	No	Yes	No	No	No	Not Done	No	No	No	No	No	No	No	No	No	No	No	No	No	No	No	No	No	No	No	No	No	No
Female	Asheville	VISN6	White	Yes	Yes	Yes	Yes	No	No	No	No	No	No	515.0	63	120	21.254	3	Never	Yes	No	No	Yes	No	No	No	Not Done	Yes	No	No	No	No	No	No	No	No	Yes	No	No	Yes	No	No	No	No	No	No	No	No	No
Male	Asheville	VISN6	White	Yes	Yes	Yes	No	No	Yes	No	Yes	Yes	No	515.0	70	276	39.597	2	Ever	No	No	Yes	Yes	Yes	No	Yes	Surgery	Yes	No	No	No	No	No	No	No	No	No	No	No	No	No	No	No	No	No	Yes	No	No	No
Male	Asheville	VISN6	White	Yes	Yes	Yes	No	Yes	No	No	No	No	No	515.0	71	184	25.659	2	Ever	Yes	No	Yes	Yes	No	No	Yes	Not Done	Yes	No	No	No	No	No	No	No	No	No	No	No	No	No	No	No	No	No	No	No	No	No
Male	Asheville	VISN6	White	Yes	Yes	Yes	No	No	No	Yes	Yes	Yes	No	515.0	70	272	39.023	2	Ever	No	Yes	No	No	Yes	No	Yes	Surgery	Yes	No	No	No	No	No	Yes	No	No	Yes	No	No	No	No	No	No	No	No	Yes	No	No	No
Male	Asheville	VISN6	White	Yes	No	No	No	No	No	No	Yes	Yes	No	515.0	67	145	22.707	2	Ever	No	No	No	No	No	No	Yes	Not Done	Yes	No	No	Yes	No	No	Yes	No	No	No	No	No	No	No	No	No	No	No	No	No	No	Yes
Male	Asheville	VISN6	White	Yes	No	Yes	No	No	No	No	Yes	Yes	No	515.0	69	204	30.122	2	Ever	No	No	No	No	No	No	No	Not Done	Yes	No	No	No	Yes	No	Yes	No	No	Yes	Yes	No	No	No	No	No	No	No	Yes	No	No	Yes
Male	Asheville	VISN6	White	Yes	Yes	Yes	No	No	No	No	Yes	Yes	Yes	515.0	72	281	38.106	3	Never	No	No	No	No	Yes	No	No	TBBX	No	No	No	No	No	No	No	No	No	No	No	No	No	No	No	No	No	No	Yes	No	No	No
Male	Asheville	VISN6	White	Yes	No	No	No	No	No	No	No	No	No	518.89	76	220	26.776	3	Never	No	No	No	No	No	No	No	Not Done	Yes	No	No	Yes	No	No	Yes	No	No	No	No	No	No	No	No	No	No	No	No	No	No	Yes
Male	Asheville	VISN6	White	Yes	No	Yes	No	No	No	No	No	No	No	515.0	71	140	19.523	2	Ever	No	Yes	Yes	Yes	Yes	No	No	Not Done	Yes	No	No	No	No	No	No	No	No	No	No	No	No	No	No	No	No	No	No	No	No	No
Male	Asheville	VISN6	Black	Yes	No	No	No	No	No	No	Yes	Yes	No	515.0	73	255	33.639	2	Ever	No	No	No	No	Yes	No	No	Not Done	No	No	No	No	No	No	No	No	No	Yes	No	No	No	No	No	No	No	No	No	No	No	No
Male	Asheville	VISN6	White	Yes	Yes	No	No	No	No	No	No	No	No	515.0	68	154	23.413	1	Current	Yes	No	No	No	Yes	No	No	TBBX	No	No	No	No	No	No	No	No	No	No	No	No	No	No	No	No	No	No	No	No	No	No
Male	Asheville	VISN6	White	Yes	Yes	Yes	No	No	No	No	Yes	Yes	No	508.1	72	190	25.765	2	Ever	No	No	No	No	No	No	No	Not Done	No	No	No	No	No	No	No	No	No	Yes	No	No	No	No	No	No	No	No	No	No	No	No
Male	Asheville	VISN6	White	Yes	Yes	Yes	No	No	No	No	Yes	Yes	No	515.0	69	155	22.886	2	Ever	No	No	No	No	Yes	No	Yes	Not Done	Yes	No	No	No	No	No	No	No	No	No	No	No	No	No	No	Yes	No	No	No	No	No	No
Male	Asheville	VISN6	White	No	Yes	No	No	No	No	No	Yes	Yes	No	515.0	71	172	23.986	2	Ever	No	No	No	No	No	No	Yes	Not Done	No	No	No	No	No	No	No	No	No	Yes	No	No	No	No	No	No	No	No	No	No	No	No
Male	Asheville	VISN6	White	Yes	Yes	No	No	No	No	No	No	No	No	518.89	69	221	32.632	3	Never	No	No	No	No	No	No	Yes	Not Done	No	No	No	No	No	No	No	No	No	No	No	No	No	No	No	No	No	No	Yes	No	No	No
Male	Asheville	VISN6	White	Yes	No	Yes	No	No	No	Yes	Yes	Yes	Yes	515.0	70	246	35.293	1	Current	No	Yes	No	No	Yes	No	No	TBBX	Yes	No	No	No	No	No	Yes	No	No	Yes	No	No	No	No	No	No	No	No	Yes	No	No	No
Male	Asheville	VISN6	White	Yes	Yes	Yes	No	No	No	No	Yes	Yes	No	516.37	72	232	31.461	2	Ever	No	No	No	No	Yes	No	Yes	Surgery	Yes	No	No	No	No	No	No	No	No	Yes	No	No	No	No	No	No	No	No	Yes	No	No	No
Male	Asheville	VISN6	White	Yes	Yes	No	No	No	No	No	No	No	No	518.89	75	192	23.995	3	Never	No	No	No	No	No	No	No	Not Done	No	No	No	No	No	No	No	No	No	Yes	No	No	No	No	No	No	No	No	No	No	No	No
Male	Asheville	VISN6	Black	No	Yes	No	No	No	No	No	No	No	No	518.89	65	147	24.459	3	Never	No	No	No	No	No	No	No	Not Done	Yes	No	No	No	No	No	No	No	No	No	No	No	No	No	No	No	No	No	No	No	No	No
Male	Asheville	VISN6	White	Yes	Yes	No	No	No	No	No	No	No	No	-2	70	250	35.867	2	Ever	No	Yes	No	No	No	No	No	Not Done	No	No	No	No	No	No	No	No	No	Yes	No	No	No	No	No	No	No	No	No	No	No	No
Male	Asheville	VISN6	White	Yes	Yes	No	No	No	No	Unknown	Yes	Yes	No	515.0	68	170	25.845	2	Ever	No	No	No	No	No	No	No	Not Done	Yes	No	No	No	No	No	No	No	No	Yes	Yes	No	No	No	No	No	No	No	No	No	No	No
Male	Asheville	VISN6	White	Yes	Yes	Yes	No	No	No	No	No	No	No	515.0	71	180	25.102	2	Ever	No	No	No	No	No	No	Yes	Not Done	No	No	No	No	No	No	No	No	No	No	No	No	No	No	No	No	No	No	No	No	No	Yes
Male	Asheville	VISN6	White	Yes	Yes	No	No	No	No	No	No	No	No	518.89	69	157	23.182	2	Ever	No	No	No	No	No	No	Yes	Not Done	Yes	No	No	No	No	No	No	No	No	No	No	No	Yes	No	No	No	No	No	No	No	No	No
Male	Asheville	VISN6	White	Yes	Yes	Yes	No	No	No	No	No	No	No	515.0	70	176	25.25	2	Ever	No	No	No	No	Yes	No	No	Not Done	No	No	No	No	No	No	Yes	No	No	No	No	No	No	No	No	No	No	No	No	No	No	Yes
Male	Asheville	VISN6	White	Yes	No	No	No	No	No	No	No	No	No	518.89	68	167	25.389	1	Current	No	No	No	No	No	No	No	Not Done	No	No	No	No	No	No	No	No	No	No	No	No	No	No	No	No	No	No	No	No	No	No
Male	Asheville	VISN6	White	Yes	No	No	No	No	No	No	No	No	No	518.89	72	191	25.901	2	Ever	No	No	No	No	No	No	No	Not Done	No	No	No	No	No	No	No	No	No	No	No	No	No	No	No	No	No	No	No	No	No	No
Male	Asheville	VISN6	White	Yes	Yes	Yes	No	No	No	No	Yes	Yes	No	515.0	73	215	28.362	1	Current	No	Yes	No	No	Yes	No	Yes	Not Done	Yes	No	No	Yes	No	No	Yes	No	No	No	No	No	No	No	No	No	No	No	Yes	No	No	Yes
Male	Asheville	VISN6	White	Yes	Yes	Yes	No	No	No	No	No	No	No	515.0	68	169	25.693	3	Never	No	No	No	No	No	Yes	Yes	Not Done	Yes	No	No	No	No	No	Yes	No	No	Yes	No	No	No	No	No	No	No	No	No	No	No	No
Male	Asheville	VISN6	White	Yes	No	Yes	No	No	No	No	Yes	Yes	No	518.89	69	175	25.84	1	Current	No	No	No	No	Yes	No	Yes	Not Done	Yes	No	No	No	No	No	No	No	No	Yes	No	No	No	No	No	No	No	No	No	No	No	No
Male	Asheville	VISN6	Black	Yes	No	No	No	No	No	No	Yes	Yes	No	518.89	71	158	22.034	1	Current	No	No	No	No	Yes	No	No	Not Done	Yes	No	No	No	No	No	No	No	No	No	No	No	No	No	No	No	No	No	No	No	No	No
Male	Asheville	VISN6	White	Yes	Yes	Yes	No	No	No	No	No	No	No	518.89	70	214	30.702	3	Never	No	No	No	No	No	Yes	Yes	Not Done	No	No	No	No	No	No	No	No	No	Yes	No	No	No	No	No	No	No	No	Yes	No	No	No
Male	Asheville	VISN6	White	Yes	Yes	Yes	No	No	No	Yes	Yes	Yes	No	515.0	70	190	27.259	2	Ever	No	No	No	No	Yes	No	Yes	Not Done	Yes	No	No	No	No	No	Yes	No	No	No	No	No	No	No	No	No	No	No	No	No	No	No
Male	Asheville	VISN6	White	Yes	Yes	Yes	No	No	No	No	No	No	No	515.0	69	176	25.987	3	Never	No	No	No	No	No	No	No	Not Done	No	No	No	No	No	No	No	No	No	No	No	No	No	No	No	No	No	No	No	No	No	No
Male	Asheville	VISN6	White	Yes	No	Yes	No	No	No	No	Yes	Yes	No	515.0	70	231	33.141	2	Ever	Yes	No	No	No	Yes	No	No	Not Done	Yes	No	No	Yes	No	No	No	No	No	Yes	No	No	No	No	No	No	No	No	Yes	No	No	No
Male	Asheville	VISN6	Unknown	Yes	Yes	No	No	No	No	No	No	No	No	515.0	69	162	23.92	3	Never	No	No	No	No	No	No	No	Not Done	No	No	No	Yes	No	No	Yes	No	No	No	No	No	Yes	No	No	No	No	No	No	No	No	No
Female	Asheville	VISN6	White	Yes	Yes	Yes	No	No	No	No	Yes	Yes	No	516.37	66	197	31.793	1	Current	No	No	No	No	Yes	No	No	Surgery	Yes	No	No	No	No	No	No	No	No	Yes	No	No	No	No	No	No	No	No	Yes	No	No	No
Male	Asheville	VISN6	White	Yes	No	Yes	No	No	No	No	No	No	No	515.0	69	221	32.632	1	Current	No	No	No	No	Yes	No	No	Not Done	No	No	No	No	No	No	No	No	No	No	No	No	No	No	No	No	No	No	No	No	No	No
Male	Asheville	VISN6	White	Yes	Yes	Yes	No	No	No	No	No	No	Yes	515.0	70	183	26.254	2	Ever	No	No	No	No	Yes	Yes	No	TBBX	No	No	No	No	No	No	No	No	No	Yes	No	No	No	No	No	No	No	No	No	No	No	No
Male	Asheville	VISN6	White	Yes	No	No	No	No	No	No	No	No	No	515.0	73	263	34.694	3	Never	No	No	No	No	No	No	No	Not Done	No	No	No	No	No	No	No	No	No	Yes	No	No	No	No	No	No	No	No	Yes	No	No	No
Male	Asheville	VISN6	White	Yes	Yes	Yes	No	No	No	No	Yes	Yes	No	515.0	69	212	31.303	2	Ever	No	No	No	No	Yes	No	No	Not Done	Yes	No	No	Yes	No	No	No	No	No	Yes	No	No	No	No	No	No	No	No	No	No	No	No
Male	Asheville	VISN6	White	Yes	Yes	Yes	No	No	Yes	No	Yes	Yes	No	516.31	75	272	33.993	2	Ever	No	No	No	No	No	No	Yes	Not Done	No	No	No	Yes	Yes	No	No	No	No	Yes	No	No	No	No	No	No	No	No	Yes	No	No	No
Male	Asheville	VISN6	White	Yes	Yes	No	No	No	No	No	Yes	Yes	No	515.0	67	159	24.9	1	Current	No	Yes	No	No	Yes	No	No	Not Done	Yes	No	No	No	No	No	No	No	No	No	No	No	No	No	No	No	No	No	No	No	No	No
Male	Asheville	VISN6	White	Yes	No	No	No	No	No	No	No	No	No	516.8	70	210	30.128	2	Ever	No	No	No	No	No	No	No	Not Done	Yes	No	No	No	No	No	No	No	No	Yes	No	No	No	No	No	No	No	No	No	No	No	No
Male	Asheville	VISN6	White	Yes	Yes	No	No	No	No	No	No	No	No	515.0	67	180	28.188	1	Current	No	No	Yes	No	No	No	Yes	Not Done	No	No	No	No	No	No	No	No	No	No	No	No	No	No	No	No	No	No	No	No	No	No
Male	Asheville	VISN6	White	Yes	No	No	No	No	No	Unknown	Yes	Yes	No	515.0	74	290	37.229	3	Never	No	No	Yes	No	No	No	No	Not Done	No	No	No	No	No	No	No	No	No	No	No	No	No	No	No	No	No	No	Yes	No	No	No
Male	Asheville	VISN6	White	Yes	No	Yes	No	No	No	No	Yes	Yes	No	518.89	71	208	29.006	2	Ever	No	No	No	No	Yes	No	Yes	Not Done	No	No	No	Yes	No	No	No	No	No	No	No	No	No	No	No	No	No	No	No	No	No	No
Male	Asheville	VISN6	White	Yes	Yes	Yes	No	No	No	No	No	No	No	515.0	70	190	27.259	1	Current	No	Yes	No	No	Yes	No	No	Not Done	Yes	No	No	Yes	No	No	No	No	No	No	No	No	No	No	No	No	No	No	No	No	No	No
Male	Asheville	VISN6	White	Yes	Yes	No	No	No	No	No	No	No	No	516.8	72	213	28.884	2	Ever	No	No	No	No	Yes	Yes	Yes	Not Done	No	No	No	Yes	No	No	No	No	No	No	No	No	No	No	No	No	No	No	No	No	No	No
Male	Asheville	VISN6	White	Yes	Yes	No	No	No	No	No	No	No	No	515.0	71	260	36.258	2	Ever	No	No	No	No	No	No	Yes	Not Done	Yes	No	No	No	No	No	No	No	No	Yes	No	No	No	No	No	No	No	No	Yes	No	No	No
Male	Asheville	VISN6	White	Yes	No	Yes	No	No	No	No	Yes	Yes	No	518.89	67	166	25.996	1	Current	No	No	No	No	No	No	No	Not Done	No	No	No	No	No	No	No	No	No	Yes	No	No	No	No	No	No	No	No	No	No	No	No
Male	Asheville	VISN6	White	Yes	No	No	No	No	No	No	No	No	No	501	69	127	18.752	3	Never	No	No	No	No	No	No	Yes	Not Done	Yes	No	No	No	No	No	No	No	No	No	Yes	No	No	No	No	No	No	No	No	No	No	No
Male	Asheville	VISN6	White	Yes	No	Yes	No	No	No	No	No	No	No	515.0	70	130	18.651	1	Current	No	No	No	No	Yes	No	No	Not Done	No	No	No	No	No	No	No	No	No	No	No	No	No	No	No	No	No	No	No	No	No	No
Male	Asheville	VISN6	White	Yes	No	Yes	No	No	No	No	No	No	Yes	495.9	68	153	23.261	2	Ever	Yes	No	No	No	Yes	No	No	TBBX	Yes	No	No	Yes	No	No	No	No	No	Yes	No	No	No	No	No	No	No	No	No	No	No	No
Male	Asheville	VISN6	White	Yes	Yes	Yes	No	No	No	Yes	Yes	Yes	No	516.31	65	198	32.945	1	Current	No	No	No	No	No	No	Yes	Surgery	Yes	No	No	No	No	No	Yes	No	No	No	No	No	No	No	No	No	No	No	No	No	No	No
Male	Asheville	VISN6	White	Yes	No	Yes	No	No	No	No	No	No	No	515.0	68	175	26.605	2	Ever	No	No	No	No	No	No	No	Not Done	No	No	No	No	No	No	No	No	No	Yes	No	No	No	No	No	No	No	No	No	No	No	No
Male	Asheville	VISN6	White	Yes	No	No	No	No	No	No	No	No	No	515.0	70	232	33.284	2	Ever	No	No	No	No	Yes	No	No	Not Done	No	No	No	No	No	No	No	No	No	Yes	No	No	No	No	No	No	No	No	No	No	No	No
Male	Asheville	VISN6	White	Yes	Yes	Yes	No	No	No	No	Yes	Yes	No	515.0	68	160	24.325	1	Current	No	Yes	No	No	Yes	No	No	Not Done	Yes	No	No	No	No	No	No	No	No	No	No	No	No	No	No	No	No	No	No	No	No	No
Male	Asheville	VISN6	White	No	No	No	No	No	No	No	No	No	No	518.89	77	224	26.559	2	Ever	No	No	No	No	No	No	No	Not Done	No	No	No	No	No	No	No	No	No	Yes	No	No	No	No	No	No	No	No	No	No	No	No
Male	Asheville	VISN6	White	No	Yes	No	No	No	No	Unknown	Yes	Yes	No	516.8	63	150	26.568	1	Current	No	No	No	No	Yes	No	No	TBBX	No	No	No	Yes	No	No	No	No	No	No	No	No	Yes	No	No	No	No	No	No	No	No	No
Male	Asheville	VISN6	White	Yes	No	No	No	No	No	No	Yes	Yes	No	515.0	67	112	17.539	-999	Unknown	No	No	Yes	No	No	No	No	Not Done	Yes	No	No	No	No	No	No	No	No	No	Yes	No	No	No	No	Yes	No	No	No	No	No	No
Male	Asheville	VISN6	White	Yes	Yes	No	No	No	No	Yes	Yes	Yes	No	518.89	71	146	20.36	3	Never	No	No	No	No	Yes	No	No	Not Done	Yes	No	No	No	No	No	Yes	No	No	Yes	No	No	No	No	No	Yes	No	No	No	No	No	No
Male	Asheville	VISN6	White	Yes	Yes	Yes	No	No	No	No	Yes	Yes	Yes	515.0	71	268	37.374	2	Ever	No	Yes	No	No	Yes	No	No	TBBX	Yes	No	No	Yes	No	No	Yes	No	No	No	No	No	No	No	No	No	No	No	Yes	No	No	No
Male	Asheville	VISN6	White	No	Yes	No	No	No	No	No	No	No	No	518.89	71	192	26.775	1	Current	No	No	No	No	No	No	No	Not Done	No	No	No	No	No	No	No	No	No	No	No	No	No	No	No	No	No	No	No	No	No	No
Male	Asheville	VISN6	White	No	No	Yes	No	No	No	No	Yes	Yes	No	-2	71	298	41.558	1	Current	No	No	No	No	No	No	No	TBBX	No	No	No	No	No	No	No	No	No	No	No	No	No	No	No	No	No	No	Yes	No	No	No
Male	Asheville	VISN6	White	Yes	Yes	Yes	No	No	No	No	Yes	Yes	No	518.89	75	210	26.245	2	Ever	No	No	No	No	Yes	No	No	Not Done	Yes	No	No	Yes	No	No	Yes	No	No	Yes	No	No	No	No	No	No	No	No	No	No	No	Yes
Male	Asheville	VISN6	White	No	No	No	No	No	No	No	Yes	Yes	No	515.0	69	141	20.819	2	Ever	No	No	Yes	No	No	No	No	Not Done	No	No	No	Yes	No	No	No	No	No	No	No	No	No	No	No	No	No	No	No	No	No	Yes
Male	Asheville	VISN6	White	Yes	No	No	No	No	No	No	No	No	No	518.89	70	202	28.98	3	Never	No	No	No	No	No	No	No	Not Done	No	No	No	No	No	No	No	No	No	Yes	No	No	No	No	No	No	No	No	Yes	No	No	No
Male	Asheville	VISN6	White	No	No	Yes	No	No	No	No	No	No	No	518.89	74	181	23.236	3	Never	No	No	No	No	No	No	Yes	Not Done	Yes	No	No	No	No	No	No	No	No	No	No	No	No	No	No	No	No	No	No	No	No	No
Male	Asheville	VISN6	White	Yes	Yes	No	No	No	No	No	Yes	Yes	No	515.0	74	233	29.912	3	Never	No	No	No	No	No	No	No	Not Done	No	No	No	Yes	No	No	Yes	No	No	No	No	No	No	No	No	No	No	No	No	No	No	No
Male	Asheville	VISN6	White	Yes	No	No	No	No	No	No	No	No	No	515.0	69	161	23.772	2	Ever	No	No	Yes	No	Yes	No	No	Not Done	No	No	No	No	No	No	No	No	No	Yes	No	No	No	No	No	No	No	No	No	No	No	No
Male	Asheville	VISN6	White	Yes	Yes	Yes	No	No	No	No	No	No	No	515.0	69	216	31.894	3	Never	Yes	No	No	No	No	No	No	Not Done	Yes	No	No	No	No	No	No	No	No	No	No	No	No	Yes	No	No	No	No	Yes	No	No	No
Male	Asheville	VISN6	White	Yes	Yes	Yes	No	No	Yes	No	Yes	Yes	No	516.31	69	209	30.86	2	Ever	No	No	No	No	No	No	No	Surgery	Yes	No	No	No	No	No	No	No	No	Yes	No	No	No	No	No	No	No	No	Yes	No	No	Yes
Male	Asheville	VISN6	White	No	Yes	Yes	No	No	No	Yes	Yes	Yes	No	518.89	68	290	44.089	2	Ever	No	No	No	No	No	No	No	Not Done	No	No	No	No	No	No	No	No	No	Yes	No	No	No	No	No	No	No	No	Yes	No	No	No
Male	Asheville	VISN6	White	Yes	Yes	Yes	No	No	No	Yes	Yes	Yes	Yes	515.0	73	255	33.639	2	Ever	No	No	No	No	Yes	No	No	TBBX	No	No	No	No	No	No	No	No	No	Yes	No	No	No	No	No	No	No	No	Yes	No	No	No
Male	Asheville	VISN6	White	Yes	No	No	No	No	No	No	No	No	No	-2	72	207	28.071	3	Never	No	No	No	No	No	No	No	Not Done	No	No	No	No	No	No	No	No	No	No	No	No	No	No	No	No	No	No	No	No	No	No
Male	Asheville	VISN6	White	Yes	Yes	Yes	No	No	No	No	No	No	Yes	515.0	73	234	30.869	3	Never	No	No	No	No	No	Yes	Yes	TBBX	No	No	No	No	No	No	No	No	No	No	Yes	No	No	No	No	No	No	No	Yes	No	No	No
Male	Asheville	VISN6	White	Yes	Yes	No	No	No	No	No	No	No	No	516.31	71	236	32.911	2	Ever	No	No	No	No	No	No	No	Not Done	No	No	No	No	No	No	No	No	No	Yes	No	No	No	No	No	No	No	No	No	No	No	No
Male	Asheville	VISN6	White	Yes	No	No	No	No	No	No	No	No	No	516.8	66	165	26.628	2	Ever	No	No	Yes	No	Yes	No	No	Not Done	Yes	No	No	Yes	No	No	Yes	No	No	No	No	No	No	No	No	No	No	No	No	No	No	No
Male	Asheville	VISN6	White	Yes	No	No	No	No	No	No	No	No	No	515.0	72	240	32.546	2	Ever	No	No	Yes	No	Yes	No	No	Not Done	Yes	No	No	No	No	No	No	No	No	Yes	No	No	No	No	No	No	No	No	No	No	No	No
Male	Asheville	VISN6	White	Yes	Yes	Yes	No	No	No	No	No	No	No	515.0	69	155	22.886	2	Ever	No	No	No	No	Yes	Yes	No	Surgery	No	Yes	No	No	No	No	No	No	No	No	No	No	No	No	No	No	No	No	No	No	No	No
Female	Asheville	VISN6	White	Yes	No	Yes	No	No	No	No	Yes	Yes	No	518.89	65	162	26.955	1	Current	No	No	No	No	No	No	No	Not Done	No	No	No	No	No	No	No	No	No	No	No	No	No	No	No	No	No	No	Yes	No	No	No
Male	Asheville	VISN6	White	Yes	Yes	No	No	No	No	No	No	No	No	518.89	65	177	29.451	3	Never	No	No	No	No	No	No	No	Not Done	No	No	No	No	No	No	No	No	No	No	No	No	No	No	No	No	No	No	No	No	No	No
Male	Asheville	VISN6	White	Yes	No	No	No	No	No	No	Yes	Yes	No	518.89	68	140	21.284	1	Current	Yes	No	No	No	No	No	No	TBBX	Yes	No	No	Yes	No	No	No	No	No	Yes	No	No	No	No	No	No	No	No	No	No	Yes	Yes
Male	Asheville	VISN6	White	Yes	No	No	No	No	No	Yes	No	Yes	No	518.89	72	220	29.834	3	Never	No	No	Yes	No	No	No	No	Not Done	No	No	No	Yes	No	No	No	No	No	Yes	No	No	No	No	No	No	No	No	No	No	No	No
Male	Asheville	VISN6	White	Yes	Yes	Yes	No	No	No	No	No	No	No	515.0	71	193	26.915	2	Ever	No	No	No	No	No	No	No	Not Done	No	No	No	No	No	No	No	No	No	No	No	No	No	No	No	No	No	No	Yes	No	No	No
Male	Asheville	VISN6	White	Yes	No	Yes	No	No	No	Yes	Yes	Yes	No	515.0	70	190	27.259	2	Ever	No	No	No	No	Yes	No	Yes	Not Done	Yes	No	No	Yes	No	No	Yes	No	No	Yes	No	No	No	No	No	No	No	No	No	No	No	No
Male	Asheville	VISN6	White	Yes	No	No	No	No	No	No	Yes	Yes	No	518.89	72	201	27.257	2	Ever	No	No	No	No	No	No	Yes	Not Done	No	No	No	No	No	No	Yes	No	No	No	No	No	No	No	No	No	No	No	Yes	No	No	No
Male	Asheville	VISN6	White	Yes	No	No	No	No	No	No	No	No	No	518.89	73	219	28.89	2	Ever	No	No	No	No	No	No	Yes	Not Done	No	No	No	No	No	No	No	No	No	Yes	No	No	No	No	No	No	No	No	No	No	No	No
Male	Asheville	VISN6	White	No	Yes	No	No	No	No	No	No	No	No	518.89	64	168	28.833	2	Ever	No	No	No	No	No	No	Yes	Not Done	No	No	No	No	No	No	No	No	No	No	No	No	No	No	No	No	No	No	No	No	No	No
Male	Asheville	VISN6	White	Yes	Yes	No	No	No	No	No	No	No	No	-2	70	187	26.828	2	Ever	No	No	No	No	Yes	No	No	TBBX	No	No	No	No	No	No	No	No	No	No	No	No	No	No	No	No	No	No	No	No	No	No
Male	Asheville	VISN6	White	No	No	No	No	No	No	No	Yes	Yes	No	-2	67	156	24.43	3	Never	No	No	No	No	No	No	Yes	Not Done	Yes	No	No	Yes	No	No	Yes	No	No	No	No	No	No	No	No	No	No	No	No	No	No	No
Male	Asheville	VISN6	White	Yes	Yes	Yes	No	No	No	No	No	No	No	515.0	74	200	25.675	1	Current	Yes	Yes	No	No	Yes	No	No	Surgery	No	No	No	No	No	No	No	No	No	No	No	No	Yes	No	No	No	No	No	No	No	No	No
Male	Asheville	VISN6	White	Yes	Yes	Yes	No	No	No	Unknown	Yes	Yes	No	515.0	70	177	25.394	2	Ever	Yes	Yes	No	No	Yes	No	No	Not Done	Yes	No	No	Yes	No	No	Yes	No	No	Yes	No	No	No	No	No	No	No	No	Yes	No	No	No
Male	Asheville	VISN6	White	Yes	Yes	Yes	No	No	No	No	No	No	No	518.89	69	200	29.531	3	Never	No	No	No	No	Yes	No	No	Not Done	Yes	No	No	Yes	No	No	Yes	No	No	No	No	No	No	No	No	No	No	No	No	No	No	No
Male	Asheville	VISN6	White	Yes	No	No	No	No	No	No	Yes	Yes	No	515.0	70	180	25.824	2	Ever	No	No	Yes	No	No	No	No	Not Done	No	No	No	No	No	No	No	No	No	No	No	No	No	No	No	No	No	No	No	No	No	No
Male	Asheville	VISN6	White	Yes	Yes	No	No	No	No	No	No	No	No	501	66	142	22.916	-999	Unknown	No	No	No	No	No	No	Yes	Not Done	Yes	No	No	No	No	No	No	No	No	No	Yes	No	No	No	No	No	No	No	No	No	No	No
Male	Asheville	VISN6	White	No	Yes	No	No	No	No	No	Yes	Yes	No	518.89	68	182	27.669	3	Never	No	No	No	No	No	No	No	Not Done	Yes	No	No	Yes	No	No	No	No	No	No	Yes	No	No	No	No	No	No	No	No	No	No	No
Male	Asheville	VISN6	White	Yes	Yes	No	No	No	No	No	No	No	No	518.89	68	180	27.365	3	Never	No	No	No	No	No	No	No	Not Done	No	No	No	No	No	No	No	No	No	No	No	No	No	No	No	No	No	No	No	No	No	No
Male	Asheville	VISN6	White	Yes	No	No	No	No	No	No	No	No	No	515.0	65	140	23.294	3	Never	No	No	No	No	No	No	No	Not Done	Yes	No	No	Yes	No	No	No	No	No	No	Yes	No	No	No	No	No	No	No	No	No	No	No
Male	Asheville	VISN6	White	No	No	No	No	No	No	No	No	No	No	516.8	68	142	21.588	2	Ever	No	No	Yes	No	No	No	No	Not Done	Yes	No	No	Yes	No	No	No	No	No	No	No	No	No	No	No	No	No	No	No	No	No	No
Male	Asheville	VISN6	White	Yes	Yes	Yes	No	No	No	Yes	Yes	Yes	Yes	515.0	73	205	27.043	2	Ever	No	No	No	No	Yes	No	No	TBBX	Yes	No	No	No	No	No	Yes	No	No	No	No	No	No	No	No	No	No	No	No	No	No	No
Male	Asheville	VISN6	White	Yes	Yes	Yes	No	No	No	No	Yes	Yes	No	516.8	67	184	28.815	2	Ever	No	No	Yes	No	Yes	No	No	Not Done	No	No	No	Yes	No	No	Yes	No	No	Yes	No	No	No	No	No	No	No	No	No	No	No	No
Male	Asheville	VISN6	White	No	No	No	No	No	No	Yes	Yes	Yes	No	516.31	71	130	18.129	2	Ever	No	No	No	No	No	No	No	Not Done	Yes	No	No	Yes	No	No	No	No	No	No	No	No	No	No	No	No	No	No	No	No	No	No
Male	Asheville	VISN6	White	No	Yes	Yes	No	No	No	Yes	Yes	Yes	No	515.0	70	170	24.389	2	Ever	No	No	No	No	Yes	No	Yes	Not Done	Yes	No	No	Yes	No	No	Yes	No	No	No	No	No	Yes	No	No	No	No	No	No	No	No	Yes
Male	Asheville	VISN6	White	Yes	No	No	No	No	No	No	No	No	No	515.0	73	256	33.771	1	Current	No	No	No	No	No	No	Yes	Not Done	No	No	No	No	No	No	No	No	No	No	No	No	No	No	No	No	No	No	No	No	No	No
Male	Asheville	VISN6	White	Yes	Yes	Yes	Yes	No	No	No	No	No	No	516.8	69	184	27.169	2	Ever	No	No	No	Yes	No	No	No	Not Done	Yes	No	No	No	No	No	No	No	No	Yes	No	No	Yes	No	No	No	No	No	No	No	No	No
Male	Asheville	VISN6	White	No	No	No	No	No	No	No	No	No	No	-2	72	172	23.324	2	Ever	No	No	No	No	No	No	Yes	Not Done	Yes	No	No	No	No	No	No	No	No	Yes	No	No	No	No	No	No	No	Yes	No	No	No	No
Male	Asheville	VISN6	White	Yes	Yes	Yes	No	No	No	No	Yes	Yes	No	516.8	70	210	30.128	2	Ever	No	No	No	No	Yes	No	No	Not Done	Yes	No	No	No	No	No	No	No	No	Yes	No	No	No	No	No	No	No	No	No	No	No	No
Male	Asheville	VISN6	White	Yes	Yes	Yes	No	No	No	Unknown	Yes	Yes	No	-2	66	195	31.47	1	Current	No	No	No	No	Yes	No	Yes	Not Done	Yes	No	No	No	No	No	No	No	No	Yes	No	No	No	No	No	No	No	Yes	No	No	No	No
Male	Asheville	VISN6	White	Yes	Yes	Yes	No	No	No	No	No	No	No	518.89	70	208	29.841	3	Never	Yes	No	No	No	No	No	Yes	Not Done	No	No	No	No	No	No	No	No	No	No	No	No	No	No	No	No	No	No	No	No	No	No
Male	Asheville	VISN6	Unknown	No	No	No	No	No	No	No	No	No	No	515.0	66	140	22.594	3	Never	No	No	No	No	No	No	Yes	TBBX	Yes	No	No	No	No	No	No	No	No	Yes	No	No	No	No	No	No	No	No	No	No	No	No
Male	Asheville	VISN6	White	Yes	No	No	No	No	No	No	No	No	No	515.0	72	275	37.292	2	Ever	No	No	No	No	No	No	No	Not Done	No	No	No	No	No	No	No	No	No	Yes	No	No	No	No	No	No	No	No	No	No	No	No
Male	Asheville	VISN6	White	Yes	Yes	No	No	No	No	Yes	Yes	Yes	No	515.0	74	194	24.905	3	Never	Yes	No	No	No	No	No	Yes	Not Done	Yes	No	No	No	No	No	No	No	No	Yes	No	No	No	No	No	No	No	No	No	No	No	No
Male	Asheville	VISN6	White	Yes	No	Yes	No	No	No	No	Yes	Yes	No	516.31	74	257	32.993	3	Never	No	No	No	No	No	No	Yes	Not Done	Yes	No	No	No	No	No	No	No	No	Yes	No	No	No	No	No	No	No	No	No	No	No	Yes
Male	Asheville	VISN6	White	Yes	No	No	No	No	No	No	No	No	No	515.0	69	172	25.397	2	Ever	No	No	No	No	No	No	No	Not Done	No	No	No	No	No	No	No	No	No	No	No	No	No	No	No	No	No	No	No	No	No	No
Male	Asheville	VISN6	White	Yes	Yes	No	No	No	No	No	No	No	No	515.0	67	228	35.705	1	Current	No	No	No	No	Yes	No	No	Not Done	No	No	No	No	No	No	No	No	No	No	No	No	No	No	No	No	No	No	Yes	No	No	No
Male	Asheville	VISN6	White	Yes	Yes	No	No	No	No	No	No	No	No	-2	70	217	31.132	2	Ever	No	No	No	No	No	No	No	Not Done	No	No	No	No	No	No	No	No	No	No	No	No	No	No	No	No	No	No	No	No	No	No
Male	Asheville	VISN6	White	No	No	No	No	No	No	No	No	No	No	518.89	66	188	30.34	3	Never	No	No	No	No	No	No	No	Not Done	Yes	No	No	No	No	No	No	No	No	Yes	No	No	No	No	No	No	No	No	Yes	No	No	No
Male	Asheville	VISN6	White	Yes	Yes	No	No	No	No	No	No	No	No	515.0	68	165	25.085	-999	Unknown	No	No	No	No	No	No	No	TBBX	Yes	No	No	No	No	No	No	No	No	Yes	No	No	No	No	No	No	No	No	No	No	No	No
Male	Asheville	VISN6	White	Yes	Yes	Yes	No	No	No	No	Unknown	No	No	516.8	65	155	25.79	3	Never	No	No	No	No	Yes	No	No	Not Done	Yes	No	No	No	No	No	Yes	No	No	No	No	No	Yes	No	No	No	No	No	No	No	No	No
Male	Asheville	VISN6	White	Yes	Yes	Yes	No	No	No	Unknown	Yes	Yes	No	516.31	69	175	25.84	3	Never	No	No	No	No	Yes	No	No	Not Done	Yes	No	No	No	No	No	No	No	No	No	No	No	No	No	No	No	No	No	No	No	No	No
Male	Asheville	VISN6	White	Yes	No	No	Yes	No	No	No	No	No	No	518.89	72	205	27.799	2	Ever	No	No	No	No	No	No	No	Not Done	No	No	No	No	No	No	No	No	No	Yes	No	No	No	No	No	No	No	No	No	No	Yes	No
Male	Asheville	VISN6	White	No	Yes	No	No	No	No	Yes	Yes	Yes	No	516.8	70	160	22.955	3	Never	No	Yes	No	No	Yes	No	No	TBBX	No	No	No	No	No	No	No	No	No	No	No	No	No	No	No	No	No	No	No	No	No	No
Male	Asheville	VISN6	White	Yes	Yes	Yes	No	No	No	No	Yes	Yes	No	515.0	71	366	51.041	3	Never	No	No	No	No	No	No	No	Not Done	No	No	No	No	No	No	No	No	No	Yes	No	No	No	No	No	No	No	No	Yes	No	No	No
Male	Asheville	VISN6	White	Yes	Yes	No	No	No	No	No	No	No	No	518.89	64	156	26.774	3	Never	Yes	No	No	No	No	No	No	Not Done	Yes	No	No	No	No	No	No	No	No	No	No	No	No	No	No	No	No	No	No	No	No	No
Male	Asheville	VISN6	White	Yes	Yes	Yes	No	No	Yes	Yes	Yes	Yes	No	516.31	71	206	28.728	2	Ever	No	No	No	No	Yes	No	No	Surgery	Yes	No	No	No	No	No	No	No	No	Yes	No	No	No	No	No	No	No	No	Yes	No	No	No
Male	Asheville	VISN6	White	No	Yes	No	No	No	No	No	No	No	No	518.89	71	237	33.051	3	Never	No	No	No	No	No	No	No	Not Done	No	No	No	No	No	No	No	No	No	Yes	No	No	No	No	No	No	No	No	Yes	No	No	No
Male	Asheville	VISN6	White	Yes	Yes	Yes	No	No	No	No	Yes	Yes	No	516.31	71	267	37.234	3	Never	No	No	No	No	Yes	No	No	Not Done	Yes	No	No	Yes	No	No	Yes	No	No	Yes	No	No	No	No	No	No	No	No	No	No	No	No
Male	Asheville	VISN6	White	Yes	Yes	Yes	No	No	No	No	No	No	No	515.0	70	188	26.972	2	Ever	No	No	No	No	Yes	No	Yes	Not Done	Yes	No	No	Yes	No	No	No	No	No	No	No	No	No	No	No	No	No	No	No	No	No	No
Male	Asheville	VISN6	White	No	Yes	Yes	No	No	No	No	No	No	No	515.0	68	188	28.582	2	Ever	No	No	No	No	No	No	Yes	Not Done	Yes	No	No	No	No	No	Yes	No	No	No	No	No	No	No	No	No	No	No	No	No	No	No
Male	Asheville	VISN6	White	Yes	Yes	No	No	No	No	No	No	No	No	518.89	68	167	25.389	3	Never	No	No	No	No	No	No	No	Not Done	Yes	No	No	No	No	No	No	No	No	Yes	No	No	No	No	No	No	No	No	No	No	No	No
Male	Asheville	VISN6	White	Yes	Yes	Yes	No	No	No	No	No	No	No	516.31	71	160	22.313	3	Never	Yes	No	No	No	No	No	Yes	Not Done	Yes	No	No	Yes	No	No	Yes	No	No	No	No	No	No	No	No	No	No	No	No	No	No	Yes
Male	Asheville	VISN6	White	Yes	No	No	No	No	No	No	No	No	No	518.89	69	179	26.43	3	Never	No	No	No	No	No	No	No	Not Done	No	No	No	No	No	No	No	No	No	No	No	No	No	No	No	No	No	No	No	No	No	No
Male	Asheville	VISN6	White	Yes	Yes	Yes	No	No	Yes	Yes	Yes	Yes	No	516.31	71	230	32.074	2	Ever	Yes	No	No	No	No	No	No	Surgery	Yes	No	No	Yes	Yes	No	Yes	No	No	No	No	No	Yes	No	No	No	No	No	No	No	No	No
Male	Asheville	VISN6	White	No	Yes	Yes	No	No	No	Unknown	Yes	Yes	No	-2	67	213	33.356	3	Never	Yes	No	No	No	Yes	No	Yes	Not Done	No	No	No	Yes	No	No	No	No	No	No	No	No	No	No	No	No	No	No	No	No	No	No
Male	Asheville	VISN6	White	Yes	Yes	Yes	No	No	No	No	No	No	No	516.30	65	166	27.62	2	Ever	No	No	Yes	No	Yes	No	Yes	Not Done	No	No	No	No	No	No	No	No	No	No	Yes	No	No	No	No	No	No	No	No	No	No	No
Male	Asheville	VISN6	White	Yes	Yes	Yes	Yes	No	No	No	Yes	Yes	No	515.0	70	208	29.841	2	Ever	No	No	No	Yes	No	No	No	Not Done	No	No	No	No	No	No	No	No	No	No	Yes	No	Yes	No	No	No	No	No	No	No	No	No
Male	Asheville	VISN6	White	Yes	Yes	No	No	No	No	Yes	Yes	Yes	No	515.0	66	141	22.755	1	Current	No	No	No	No	Yes	No	No	Not Done	Yes	No	No	No	No	No	No	No	No	No	No	No	No	No	No	Yes	No	No	No	No	No	No
Male	Asheville	VISN6	White	Yes	Yes	No	No	No	No	No	No	No	No	518.89	70	240	34.432	2	Ever	No	No	No	No	No	No	No	Not Done	No	No	No	No	No	No	No	No	No	No	No	No	No	No	No	No	No	No	Yes	No	No	No
Male	Asheville	VISN6	White	Yes	Yes	No	No	No	No	No	No	No	No	515.0	69	193	28.498	1	Current	No	No	No	No	No	No	No	Not Done	Yes	No	No	No	No	No	No	No	No	No	No	No	No	No	No	No	No	No	No	No	No	No
Male	Asheville	VISN6	White	No	No	No	No	No	No	Yes	Yes	Yes	No	516.8	68	220	33.447	2	Ever	No	No	No	No	No	No	Yes	Not Done	Yes	No	No	Yes	No	No	Yes	No	No	No	No	No	No	No	No	No	No	No	No	No	No	No
Male	Asheville	VISN6	White	Yes	Yes	No	No	No	No	No	No	No	No	-2	74	362	46.472	2	Ever	No	Yes	No	No	No	No	No	TBBX	No	No	No	No	No	No	No	No	No	Yes	No	No	No	No	No	No	No	No	No	No	No	No
Male	Asheville	VISN6	White	Yes	Yes	No	No	No	No	No	No	No	No	518.89	71	312	43.51	2	Ever	No	No	No	No	Yes	Yes	No	Not Done	No	No	No	No	No	No	No	No	No	Yes	No	No	No	No	No	No	No	No	Yes	No	No	No
Male	Asheville	VISN6	White	Yes	Yes	Yes	No	No	No	No	Yes	Yes	No	515.0	71	202	28.17	2	Ever	Yes	No	No	No	Yes	No	No	Not Done	Yes	No	No	No	No	No	Yes	No	No	Yes	No	No	No	No	No	No	No	No	No	No	No	Yes
Male	Asheville	VISN6	White	Yes	Yes	No	No	No	No	No	No	No	No	516.8	69	215	31.746	2	Ever	Yes	No	No	No	Yes	No	Yes	Surgery	No	No	No	No	No	No	No	No	No	Yes	No	No	Yes	No	No	No	No	No	Yes	No	Yes	No
Male	Asheville	VISN6	White	No	No	Yes	No	Yes	No	Unknown	Yes	Yes	No	516.8	70	184	26.398	2	Ever	No	No	No	Yes	No	No	No	Not Done	No	No	No	No	No	No	No	No	No	No	No	No	No	No	No	No	No	No	No	No	No	No
Male	Asheville	VISN6	White	Yes	No	No	No	No	No	No	Yes	Yes	No	516.8	67	178	27.875	2	Ever	No	No	No	No	No	No	No	Not Done	Yes	No	No	No	No	No	No	No	No	Yes	No	No	No	No	No	No	No	No	No	No	No	No
Male	Asheville	VISN6	White	No	Yes	Yes	Yes	No	No	No	No	No	No	515.0	70	162	23.242	2	Ever	No	No	No	Yes	No	No	No	Not Done	No	No	No	No	No	No	No	No	No	No	No	No	No	No	No	No	No	No	No	No	No	No
Male	Asheville	VISN6	White	No	No	No	No	No	No	No	Yes	Yes	No	515.0	72	218	29.562	2	Ever	No	No	Yes	No	No	No	No	Not Done	Yes	No	No	No	No	No	No	No	No	Yes	No	No	No	No	No	No	No	No	Yes	No	No	No
Male	Asheville	VISN6	White	Yes	No	No	No	No	No	No	No	No	No	518.89	68	136	20.676	2	Ever	No	No	Yes	No	No	No	No	TBBX	No	No	No	No	No	No	No	No	No	No	No	No	No	No	No	No	No	No	No	No	No	No
Male	Asheville	VISN6	White	Yes	Yes	No	No	No	No	No	No	No	No	501	65	150	24.958	2	Ever	No	No	No	No	Yes	No	No	Not Done	Yes	No	No	Yes	No	No	No	No	No	No	No	No	No	No	No	No	No	No	No	No	No	No
Female	Asheville	VISN6	White	Yes	No	No	No	No	No	No	No	No	No	518.89	72	194	26.308	1	Current	No	No	No	No	No	Yes	No	Not Done	No	No	No	No	No	No	No	No	No	No	No	No	No	No	No	No	No	No	No	No	No	No
Male	Asheville	VISN6	White	No	Yes	Yes	No	No	No	No	No	No	No	515.0	69	192	28.35	3	Never	No	No	No	No	No	No	No	Not Done	Yes	No	No	No	No	No	No	No	No	Yes	No	No	No	No	No	No	No	No	No	No	No	No
Male	Asheville	VISN6	White	Yes	No	No	No	No	No	No	Yes	Yes	No	515.0	68	168	25.541	2	Ever	No	No	No	No	No	No	Yes	Not Done	Yes	No	No	No	No	No	Yes	No	No	No	No	No	No	No	No	No	No	No	No	No	No	No
Male	Asheville	VISN6	White	Yes	Yes	No	Yes	No	No	No	No	No	No	516.8	72	181	24.545	1	Current	No	Yes	No	Yes	Yes	No	Yes	Not Done	Yes	No	No	No	No	No	No	No	No	Yes	No	No	No	No	No	No	No	No	No	No	No	No
Male	Asheville	VISN6	White	Yes	No	No	No	No	No	No	No	No	No	515.0	72	232	31.461	2	Ever	No	No	Yes	No	No	No	No	Not Done	No	No	No	No	No	No	No	No	No	No	No	No	No	No	No	No	No	No	Yes	No	No	No
Male	Asheville	VISN6	White	Yes	Yes	No	No	No	No	Yes	Yes	Yes	No	518.89	66	151	24.369	1	Current	No	No	No	No	Yes	No	No	Not Done	Yes	No	No	Yes	No	No	No	No	No	No	No	No	Yes	No	No	No	No	No	No	No	No	No
Male	Asheville	VISN6	White	Yes	Yes	No	No	No	No	No	No	No	No	518.89	74	221	28.371	1	Current	No	No	No	No	No	No	No	Not Done	No	No	No	No	No	No	No	No	No	No	No	No	No	No	No	No	No	No	No	No	No	No
Male	Asheville	VISN6	White	No	Yes	No	No	No	No	Yes	Yes	Yes	No	515.0	67	124	19.419	2	Ever	No	No	No	No	Yes	No	No	Not Done	Yes	No	No	No	No	No	No	No	No	No	No	No	No	No	No	Yes	No	No	No	No	No	No
Male	Asheville	VISN6	White	Yes	No	No	No	No	No	No	No	No	No	516.8	72	216	29.291	2	Ever	No	No	Yes	No	No	No	Yes	Not Done	Yes	No	No	Yes	No	No	Yes	No	No	Yes	No	No	No	No	No	No	No	No	No	No	No	No
Male	Asheville	VISN6	White	Yes	No	No	No	No	No	No	Yes	Yes	No	518.89	78	234	27.038	3	Never	No	No	No	No	No	No	No	Not Done	No	No	No	No	No	No	No	No	No	No	No	No	No	No	No	No	No	No	Yes	No	No	No
Male	Asheville	VISN6	White	Yes	Yes	No	No	No	No	No	No	No	No	518.89	70	160	22.955	3	Never	Yes	No	No	No	No	No	No	Not Done	No	No	No	No	No	No	No	No	No	No	No	No	No	No	No	No	No	No	No	No	No	No
Male	Asheville	VISN6	White	Yes	Yes	Yes	No	No	No	Yes	Yes	Yes	No	508.1	66	199	32.115	2	Ever	Yes	Yes	No	No	Yes	No	Yes	Not Done	Yes	No	No	No	No	No	Yes	No	No	No	No	No	No	No	No	No	No	No	No	No	No	No
Male	Asheville	VISN6	White	Yes	Yes	Yes	No	No	No	No	No	No	Yes	516.36	68	137	20.828	1	Current	No	No	No	No	Yes	No	No	TBBX	Yes	No	No	No	No	No	No	No	No	No	No	No	No	No	No	No	No	No	No	No	No	No
Male	Asheville	VISN6	White	Yes	Yes	No	No	No	No	Yes	Yes	Yes	No	501	70	178	25.537	2	Ever	No	No	Yes	No	Yes	No	No	Not Done	Yes	No	No	Yes	No	No	Yes	No	No	No	No	No	No	No	No	No	No	No	Yes	No	No	No
Male	Asheville	VISN6	White	Yes	No	Yes	No	No	No	No	Yes	Yes	No	516.8	70	185	26.541	1	Current	No	No	No	No	No	No	Yes	Not Done	Yes	No	No	No	No	No	No	No	No	No	Yes	No	No	No	No	No	No	No	No	No	No	No
Male	Asheville	VISN6	White	Yes	No	Yes	No	No	No	Yes	Yes	Yes	Yes	516.33	71	218	30.401	2	Ever	No	Yes	Yes	No	Yes	No	No	TBBX	Yes	No	No	Yes	No	No	Yes	No	No	Yes	No	No	No	No	No	No	No	No	No	No	No	No
Male	Asheville	VISN6	White	No	Yes	No	No	No	No	No	No	No	No	518.89	67	169	26.466	2	Ever	No	No	No	No	No	No	Yes	Not Done	No	No	No	No	No	No	No	No	No	No	No	No	No	No	No	No	No	No	No	No	No	No
Male	Asheville	VISN6	White	Yes	Yes	Yes	No	No	No	No	Yes	Yes	No	516.31	70	174	24.963	1	Current	Yes	No	No	No	Yes	No	Yes	Not Done	Yes	No	No	Yes	No	No	Yes	No	No	Yes	No	No	No	No	No	No	No	No	Yes	No	No	Yes
Male	Asheville	VISN6	White	Yes	Yes	Yes	No	No	No	No	No	No	No	515.0	67	140	21.924	1	Current	No	No	No	No	Yes	No	No	Surgery	No	No	No	No	No	No	No	No	No	No	No	No	No	No	No	No	No	No	No	No	No	No
Male	Asheville	VISN6	White	Yes	Yes	No	No	No	No	No	No	No	No	501	69	170	25.101	2	Ever	No	No	No	No	Yes	No	No	Not Done	Yes	No	No	Yes	No	No	Yes	No	No	No	Yes	No	No	No	No	No	No	No	No	No	No	No
Male	Asheville	VISN6	White	Yes	Yes	Yes	No	No	No	No	No	No	No	516.8	70	209	29.985	2	Ever	No	No	No	No	Yes	Yes	No	Not Done	No	No	No	No	No	No	No	No	No	No	No	No	No	No	No	No	No	No	Yes	No	No	No
Male	Asheville	VISN6	White	Yes	Yes	No	No	No	No	No	Yes	Yes	No	516.8	68	163	24.781	2	Ever	No	Yes	No	No	Yes	No	No	Not Done	Yes	No	No	No	No	No	No	No	No	Yes	No	No	No	No	No	No	No	No	No	No	No	No
Male	Asheville	VISN6	White	Yes	Yes	No	No	No	No	No	No	No	No	518.89	68	160	24.325	3	Never	No	No	No	No	No	No	No	Not Done	No	No	No	No	No	No	No	No	No	No	No	No	No	No	No	No	No	No	No	No	No	No
Male	Asheville	VISN6	White	Yes	Yes	No	No	No	No	No	No	No	No	516.8	70	138	19.798	2	Ever	No	No	No	No	Yes	No	No	Not Done	Yes	No	No	No	No	No	No	No	No	No	No	No	Yes	No	No	No	No	Yes	No	No	No	No
Male	Asheville	VISN6	White	Yes	Yes	Yes	No	No	No	No	Yes	Yes	No	515.0	71	289	40.302	3	Never	No	No	No	No	No	No	No	Not Done	Yes	No	No	No	No	No	Yes	No	No	No	No	No	No	No	No	No	No	No	Yes	No	No	No
Male	Asheville	VISN6	White	No	No	Yes	No	No	No	Yes	Yes	Yes	No	516.8	70	197	28.263	2	Ever	No	No	No	No	Yes	No	No	Not Done	Yes	No	No	No	No	No	No	No	No	Yes	Yes	No	No	No	No	No	No	No	No	No	No	No
Male	Asheville	VISN6	White	Yes	Yes	No	No	No	No	No	No	No	Yes	516.8	69	160	23.625	2	Ever	No	Yes	No	No	No	No	Yes	TBBX	Yes	No	No	No	No	No	No	No	No	Yes	No	No	No	No	No	No	No	No	Yes	No	No	No
Male	Asheville	VISN6	White	No	No	No	No	No	No	No	Yes	Yes	No	518.89	73	135	17.809	-999	Unknown	No	No	No	No	Yes	No	No	Not Done	Yes	No	No	No	No	No	No	No	No	No	No	No	No	No	No	No	No	No	No	No	No	No
Male	Asheville	VISN6	White	Yes	Yes	Yes	No	No	No	No	Yes	Yes	No	518.89	68	201	30.558	1	Current	No	No	No	No	Yes	No	No	Not Done	Yes	No	No	No	No	No	No	No	No	Yes	No	No	No	No	No	No	No	No	Yes	No	No	No
Male	Asheville	VISN6	Black	Yes	No	No	No	No	No	No	Yes	Yes	No	518.89	70	251	36.01	2	Ever	No	No	No	No	No	No	No	Not Done	No	No	No	No	No	No	No	No	No	Yes	No	No	No	No	No	No	No	No	Yes	No	No	No
Male	Asheville	VISN6	White	Yes	No	Yes	No	No	No	No	Yes	Yes	No	516.31	72	262	35.529	1	Current	No	Yes	No	No	No	No	No	Not Done	Yes	No	No	No	No	No	No	No	No	Yes	No	No	No	No	No	No	No	No	Yes	No	No	No
Male	Asheville	VISN6	White	Yes	Yes	Yes	No	No	No	No	No	No	No	518.89	72	188	25.494	3	Never	Yes	No	No	No	Yes	Yes	Yes	Not Done	Yes	No	No	No	No	No	No	No	No	No	Yes	No	No	No	No	No	No	No	No	No	No	No
Male	Asheville	VISN6	White	Yes	Yes	No	No	No	No	Yes	Yes	Yes	No	515.0	69	208	30.712	2	Ever	No	No	No	No	No	No	Yes	Not Done	Yes	No	No	Yes	No	No	No	No	No	No	No	No	No	No	No	No	No	No	No	No	No	No
Male	Asheville	VISN6	White	Yes	Yes	Yes	No	No	No	No	Yes	Yes	No	516.32	73	254	33.507	2	Ever	No	No	No	No	Yes	No	No	Surgery	No	No	No	No	No	No	No	No	No	Yes	No	No	No	No	No	No	No	No	No	No	No	No
Male	Asheville	VISN6	White	Yes	Yes	No	No	No	No	No	No	No	No	518.89	70	186	26.685	1	Current	No	No	No	No	No	No	Yes	Not Done	No	No	No	Yes	No	No	No	No	No	No	No	No	No	No	No	No	No	No	No	No	No	No
Male	Asheville	VISN6	White	No	No	Yes	No	No	No	No	No	No	No	516.8	68	201	30.558	1	Current	No	Yes	Yes	No	Yes	No	Yes	Not Done	Yes	No	No	No	No	No	No	No	No	Yes	No	No	No	No	No	No	No	No	No	No	No	No
Male	Asheville	VISN6	White	Yes	No	Yes	No	No	No	No	No	No	No	515.0	69	210	31.008	2	Ever	No	No	No	No	No	No	No	Not Done	No	No	No	No	No	No	No	No	No	Yes	Yes	No	Yes	No	No	No	No	No	No	No	No	No
Male	Richmond	VISN6	White	Yes	Yes	No	No	No	Yes	No	Yes	Yes	Yes	516.36	71	233	32.493	2	Ever	No	No	No	No	Yes	No	No	Surgery	No	No	No	Yes	No	No	No	No	No	Yes	No	No	No	No	No	No	No	No	Yes	No	No	No
Male	Richmond	VISN6	White	Yes	Yes	No	No	No	No	No	Yes	Yes	Yes	501	70	198	28.406	2	Ever	No	No	No	No	No	No	Yes	Not Done	Yes	No	No	Yes	No	No	Yes	No	No	Yes	Yes	No	No	No	No	No	No	No	No	No	No	No
Male	Richmond	VISN6	White	Yes	Yes	Yes	Yes	No	No	No	Yes	Yes	No	515.0	70	238	34.145	1	Current	No	Yes	Yes	Yes	Yes	No	No	Not Done	Yes	No	No	Yes	No	No	Yes	No	No	Yes	No	No	No	No	No	No	No	No	Yes	No	No	No
Male	Richmond	VISN6	Black	Yes	Yes	Yes	No	No	No	Unknown	Yes	Yes	No	-2	70	199	28.55	2	Ever	No	Yes	No	No	Yes	No	No	Surgery	Yes	No	No	Yes	No	No	No	No	No	No	No	No	Yes	No	No	No	No	No	Yes	No	No	Yes
Male	Richmond	VISN6	White	Yes	Yes	No	No	No	No	Yes	Yes	Yes	Yes	515.0	72	247	33.495	2	Ever	Yes	Yes	No	No	Yes	Yes	Yes	TBBX	Yes	No	No	Yes	No	No	Yes	No	No	Yes	No	No	No	No	No	No	No	No	Yes	No	Yes	No
Male	Richmond	VISN6	White	Yes	Yes	No	No	No	No	No	No	No	No	516.8	74	215	27.601	1	Current	No	No	No	No	Yes	No	No	Not Done	Yes	No	No	No	No	No	No	No	No	Yes	No	No	No	No	No	No	No	No	No	No	No	No
Male	Richmond	VISN6	Black	Yes	No	Yes	No	No	No	No	No	No	Yes	516.32	67	212	33.2	2	Ever	No	No	No	No	Yes	Yes	No	Surgery	No	No	No	No	No	No	Yes	No	No	No	No	No	No	No	No	No	No	No	No	No	No	No
Male	Richmond	VISN6	White	Yes	Yes	No	No	No	No	No	No	No	No	515.0	66	144	23.239	2	Ever	No	No	No	No	No	No	No	Not Done	Yes	No	No	No	No	No	No	No	No	No	No	No	No	No	No	Yes	No	No	No	No	No	No
Male	Richmond	VISN6	White	Yes	Yes	Yes	No	Yes	No	No	No	No	No	515.0	72	224	30.376	3	Never	No	No	No	Yes	Yes	No	No	Not Done	No	No	No	No	No	No	No	No	No	Yes	No	No	No	No	No	No	No	No	No	No	No	No
Male	Richmond	VISN6	Black	Yes	No	No	No	No	No	No	Yes	Yes	Yes	516.8	71	170	23.707	1	Current	No	No	Yes	No	No	No	No	Not Done	Yes	No	No	No	No	No	No	No	No	Yes	No	No	No	No	No	No	No	No	No	No	No	No
Female	Richmond	VISN6	Black	Yes	Yes	Yes	No	No	No	No	No	No	No	515.0	68	207	31.47	3	Never	No	No	No	No	No	No	No	Not Done	No	No	No	No	No	No	No	No	No	Yes	No	No	No	No	No	No	No	No	No	No	No	No
Female	Richmond	VISN6	Black	Yes	No	No	No	No	No	No	Yes	Yes	No	135	64	137	23.513	1	Current	No	No	No	No	No	No	No	Not Done	No	No	No	No	No	No	No	No	No	No	No	No	No	No	No	No	No	No	No	No	No	No
Male	Richmond	VISN6	Black	Yes	Yes	No	No	No	No	No	Yes	Yes	Yes	516.8	71	123	17.153	2	Ever	No	No	No	No	Yes	No	No	Not Done	Yes	No	No	No	No	No	No	No	No	No	No	No	No	No	No	No	No	No	No	No	No	Yes
Male	Richmond	VISN6	White	Yes	Yes	Yes	No	No	Yes	No	Yes	Yes	No	516.31	69	209	30.86	2	Ever	No	No	Yes	No	No	No	Yes	Surgery	Yes	No	No	No	No	No	No	No	No	No	No	No	No	No	No	No	No	No	Yes	No	No	Yes
Male	Richmond	VISN6	White	Yes	No	Yes	Yes	Yes	No	No	Yes	Yes	No	516.35	67	187	29.285	3	Never	No	No	No	Yes	No	No	No	Surgery	Yes	No	No	No	No	No	No	No	No	No	No	No	No	No	No	No	No	No	No	No	No	No
Male	Richmond	VISN6	White	Yes	Yes	No	No	No	No	No	Yes	Yes	No	501	71	380	52.993	2	Ever	No	No	No	No	No	No	No	Not Done	Yes	No	No	No	No	No	Yes	No	No	No	No	No	No	No	No	No	No	No	Yes	No	No	No
Male	Richmond	VISN6	White	Yes	Yes	No	No	No	No	No	No	No	No	516.8	69	190	28.055	2	Ever	No	Yes	No	No	No	No	Yes	Surgery	No	No	No	No	No	No	No	No	No	Yes	No	No	No	No	No	No	No	No	No	No	No	No
Male	Richmond	VISN6	White	Yes	Yes	No	No	No	No	No	No	No	No	518.89	69	220	32.484	1	Current	No	No	No	No	Yes	No	No	Not Done	No	No	No	No	No	No	No	No	No	Yes	No	No	No	No	No	No	No	No	Yes	No	No	No
Male	Richmond	VISN6	White	Yes	Yes	Yes	No	No	No			No	No	515.0	67	160	25.056	2	Ever	No	No	No	No	Yes	No	No	Not Done	No	No	No	No	No	No	No	No	No	No	No	No	No	No	No	No	No	No	No	No	No	No
Male	Richmond	VISN6	Black	Yes	Yes	No	No	No	No	No	Yes	Yes	No	515.0	71	267	37.234	1	Current	No	No	No	No	No	No	Yes	Surgery	No	No	No	No	No	No	No	No	No	Yes	No	No	No	No	No	No	No	No	No	No	No	No
Male	Richmond	VISN6	Black	Yes	Yes	No	No	No	No	No	Yes	Yes	No	518.89	71	193	26.915	1	Current	No	No	No	No	Yes	No	No	Surgery	No	No	No	No	No	No	Yes	No	No	No	No	No	No	No	No	No	No	No	No	No	No	No
Male	Richmond	VISN6	Black	Yes	Yes	No	No	No	No	No	Yes	Yes	No	516.31	68	140	21.284	2	Ever	No	Yes	No	No	No	No	No	Not Done	Yes	No	No	No	No	No	No	No	No	No	No	No	Yes	No	No	No	No	No	No	No	No	No
Male	Richmond	VISN6	White	Yes	Yes	No	No	No	No	Yes	Yes	Yes	Yes	518.89	66	220	35.505	2	Ever	No	No	No	No	No	Yes	No	Not Done	Yes	No	No	Yes	No	No	Yes	No	No	Yes	No	No	No	No	No	No	No	No	Yes	No	No	No
Male	Richmond	VISN6	White	No	No	No	No	No	No	No	Yes	Yes	No	515.0	73	186	24.537	2	Ever	No	No	No	No	No	No	No	Not Done	No	No	No	No	No	No	No	No	No	No	No	No	No	No	No	No	No	No	No	No	No	No
Male	Richmond	VISN6	White	Yes	No	No	No	No	No	No	No	No	No	516.8	75	215	26.87	2	Ever	No	No	No	No	No	No	No	Not Done	No	No	No	No	No	No	No	No	No	No	No	No	No	No	No	No	No	No	No	No	No	No
Male	Richmond	VISN6	White	Yes	Yes	Yes	Yes	Yes	No	No	Yes	Yes	No	515.0	66	154	24.853	2	Ever	Yes	No	Yes	Yes	Yes	No	No	Not Done	No	No	No	No	Yes	No	No	No	No	No	No	No	No	No	No	No	No	No	No	No	No	Yes
Male	Richmond	VISN6	White	Yes	Yes	No	No	No	No	No	No	No	No	515.0	68	176	26.757	2	Ever	No	No	No	No	Yes	No	Yes	Not Done	Yes	No	No	No	No	No	No	No	No	No	No	No	No	No	No	No	No	Yes	No	No	No	No
Male	Richmond	VISN6	Black	Yes	Yes	Yes	Yes	Yes	No	No	No	No	No	515.0	70	239	34.289	3	Never	Yes	No	No	No	Yes	No	No	Not Done	No	No	No	No	No	No	Yes	No	No	Yes	No	No	No	No	No	No	No	No	No	Yes	No	No
Male	Richmond	VISN6	Black	Yes	No	Yes	No	No	No	No	No	No	No	516.31	70	165	23.672	2	Ever	No	No	No	No	No	No	Yes	Not Done	Yes	No	No	No	No	No	No	No	No	No	No	No	No	No	No	No	No	No	No	No	No	No
Male	Richmond	VISN6	White	Yes	Yes	No	No	No	Yes	No	Yes	Yes	No	516.31	69	180	26.578	2	Ever	No	No	No	No	No	No	Yes	Not Done	Yes	No	No	No	No	No	No	No	No	Yes	No	No	No	No	No	No	No	Yes	Yes	No	No	No
Male	Richmond	VISN6	White	Yes	No	No	No	No	No	No	No	No	No	518.89	71	175	24.404	2	Ever	No	No	No	No	No	No	No	Not Done	No	No	No	No	No	No	No	No	No	No	No	No	No	No	No	No	No	No	No	No	No	No
Male	Richmond	VISN6	Black	Yes	No	Yes	No	No	Yes	Yes	Yes	Yes	No	516.31	67	220	34.453	1	Current	No	No	No	No	No	No	No	Not Done	Yes	No	No	No	No	No	No	No	No	Yes	No	No	No	No	No	No	No	No	Yes	No	No	Yes
Male	Richmond	VISN6	White	Yes	Yes	No	No	No	No	Yes	Yes	Yes	Yes	515.0	63	160	28.339	2	Ever	No	No	No	No	Yes	No	Yes	TBBX	Yes	No	No	No	No	No	No	No	No	No	Yes	No	No	No	No	No	No	Yes	No	No	No	No
Male	Richmond	VISN6	White	Yes	No	No	No	No	No	No	No	No	No	518.89	70	180	25.824	1	Current	No	No	No	No	No	No	No	Not Done	No	No	No	No	No	No	No	No	No	Yes	No	No	No	No	No	No	No	No	No	No	No	No
Male	Richmond	VISN6	Hispanic	Yes	Yes	No	No	No	No	No	No	No	No	516.8	70	186	26.685	1	Current	Yes	Yes	No	No	Yes	No	No	Not Done	No	No	No	No	No	No	No	No	No	No	No	No	No	No	No	No	No	No	No	No	No	No
Male	Richmond	VISN6	White	Yes	Yes	No	No	No	No	No	Yes	Yes	No	516.31	67	189	29.598	2	Ever	No	No	Yes	No	Yes	No	No	Not Done	Yes	No	No	Yes	No	No	No	No	No	Yes	No	No	No	No	No	No	No	No	Yes	No	No	No
Male	Richmond	VISN6	White	Yes	No	No	No	No	No	No	No	No	No	518.89	72	196	26.579	2	Ever	No	No	No	No	Yes	No	No	Not Done	No	No	No	No	No	No	No	No	No	No	No	No	No	No	No	No	No	No	No	No	No	No
Male	Richmond	VISN6	White	Yes	Yes	No	No	No	No	No	Yes	Yes	No	516.31	69	150	22.148	2	Ever	No	No	No	No	Yes	No	No	Not Done	Yes	No	No	No	No	No	No	No	No	No	No	No	No	No	No	No	No	No	No	No	No	No
Male	Richmond	VISN6	White	Yes	No	No	No	No	No	No	No	No	No	518.89	73	320	42.214	1	Current	No	No	No	No	No	No	No	Not Done	No	No	No	No	No	No	No	No	No	No	No	No	No	No	No	No	No	No	Yes	No	No	No
Male	Richmond	VISN6	White	Yes	Yes	No	No	No	No	No	Yes	Yes	No	516.31	67	202	31.634	2	Ever	No	Yes	No	No	Yes	No	No	Not Done	Yes	No	No	No	No	No	No	No	No	No	No	No	No	No	No	No	No	No	Yes	No	No	No
Male	Richmond	VISN6	White	Yes	Yes	No	No	No	No	No	No	No	No	-2	70	198	28.406	1	Current	No	No	No	No	No	No	Yes	Surgery	No	No	No	No	No	No	No	No	No	Yes	No	No	No	No	No	No	No	No	No	No	No	No
Male	Richmond	VISN6	White	Yes	Yes	No	No	No	No	No	Yes	Yes	No	516.31	64	159	27.289	2	Ever	No	No	No	No	No	No	No	Not Done	Yes	No	No	Yes	No	No	Yes	No	No	Yes	No	No	No	No	No	No	No	No	No	No	No	No
Male	Richmond	VISN6	White	Yes	Yes	No	No	No	No	No	No	No	No	518.89	68	200	30.406	3	Never	No	No	No	No	No	No	No	Not Done	No	No	No	No	No	No	No	No	No	No	No	No	No	No	No	No	No	No	No	No	No	No
Female	Richmond	VISN6	White	Yes	Yes	No	No	No	No	No	No	No	No	516.8	64	119	20.424	3	Never	Yes	No	No	No	No	No	No	Not Done	Yes	No	No	No	No	No	Yes	No	No	Yes	No	No	No	No	No	No	No	No	No	No	No	No
Female	Richmond	VISN6	Black	Yes	No	Yes	No	No	No	No	No	No	No	-2	67	145	22.707	1	Current	No	No	No	No	No	No	No	Not Done	No	No	No	No	No	No	No	No	No	Yes	No	No	No	No	No	No	No	No	No	No	No	No
Male	Richmond	VISN6	Black	Yes	Yes	No	No	No	No	No	Not Reviewed	No	No	135	69	200	29.531	2	Ever	No	No	No	No	No	No	No	TBBX	No	No	No	Yes	No	No	No	No	No	No	No	No	No	No	No	No	No	No	No	No	No	No
Male	Richmond	VISN6	White	Yes	Yes	No	No	No	No	Yes	Yes	Yes	No	516.31	67	160	25.056	2	Ever	No	Yes	Yes	No	Yes	No	Yes	Not Done	Yes	No	No	No	Yes	No	Yes	No	No	Yes	No	No	No	No	No	No	No	No	No	No	No	Yes
Male	Richmond	VISN6	White	No	Yes	No	No	No	No	No	Yes	Yes	No	516.31	68	149	22.652	2	Ever	No	No	No	No	No	No	Yes	Not Done	Yes	No	No	No	No	No	Yes	No	No	No	No	No	No	No	No	No	No	No	No	No	No	No
Male	Richmond	VISN6	White	Yes	Yes	No	No	No	No	No	No	No	No	-2	68	133	20.22	3	Never	No	No	No	No	Yes	No	No	Not Done	Yes	No	No	Yes	No	No	No	No	No	No	No	No	No	No	No	No	No	No	No	No	Yes	No
Male	Richmond	VISN6	Black	Yes	Yes	Yes	Yes	No	No	No	No	No	No	-2	71	209	29.146	2	Ever	No	No	No	Yes	No	No	No	Not Done	No	No	No	No	No	No	No	No	No	Yes	No	No	No	No	No	No	No	No	No	No	No	No
Male	Richmond	VISN6	White		Yes	No	No	No	No	No	No	No	No	-2	70	197	28.263	2	Ever	Yes	No	Yes	No	No	No	No	Not Done	Yes	No	No	No	No	No	No	No	No	Yes	No	No	No	No	No	No	No	No	No	No	No	No
Male	Richmond	VISN6	White	Yes	Yes	No	No	No	No	No	No	No	No	516.31	72	193	26.172	3	Never	No	No	No	No	No	No	Yes	Not Done	No	No	No	No	Yes	No	Yes	No	No	No	No	No	No	No	No	No	No	No	No	No	No	No
Male	Richmond	VISN6	Black	Yes	Yes	No	No	No	No	No	Yes	Yes	No	516.8	73	228	30.077	2	Ever	No	No	No	No	No	No	No	Not Done	Yes	No	No	No	No	No	No	No	No	No	No	No	No	No	No	No	No	No	Yes	No	No	No
Male	Richmond	VISN6	White	Yes	No	Yes	No	No	No	Yes	Yes	Yes	No	516.32	70	160	22.955	3	Never	No	Yes	Yes	No	Yes	Yes	Yes	Surgery	Yes	No	No	Yes	No	No	Yes	No	No	No	No	No	No	No	No	No	No	No	No	No	No	Yes
Male	Richmond	VISN6	White	Yes	Yes	No	No	No	No	No	No	No	No	-2	69	234	34.551	-999	Unknown	No	No	No	No	Yes	No	Yes	Not Done	Yes	No	No	Yes	No	No	Yes	No	No	Yes	No	No	Yes	No	No	No	No	No	No	No	No	No
Male	Richmond	VISN6	Black	Yes	Yes	No	No	No	No	Yes	Yes	Yes	No	515.0	67	192	30.068	2	Ever	No	No	No	No	No	No	No	Not Done	No	No	No	No	No	No	Yes	No	No	No	No	No	No	No	No	No	No	No	Yes	No	No	No
Male	Richmond	VISN6	White	Yes	Yes	No	No	No	No	Unknown	Yes	Yes	No	-2	71	191	26.636	2	Ever	No	No	Yes	No	Yes	No	No	Not Done	Yes	No	No	No	No	No	No	No	No	Yes	No	No	No	No	No	No	No	No	No	No	No	No
Male	Richmond	VISN6	Black	Yes	Yes	No	No	No	No	No	Yes	Yes	Yes	515.0	69	150	22.148	1	Current	No	Yes	No	No	Yes	No	No	TBBX	Yes	No	No	No	No	No	No	No	No	Yes	No	No	No	No	No	No	No	No	No	No	No	No
Male	Richmond	VISN6	White	No	Yes	No	No	No	No	No	No	No	No	516.8	68	182	27.669	3	Never	No	No	No	No	No	No	Yes	Not Done	Yes	No	No	Yes	No	No	Yes	No	No	No	No	No	No	No	No	No	No	No	No	No	No	No
Male	Richmond	VISN6	White	Yes	Yes	Yes	No	No	No	No	No	No	No	516.8	70	248	35.58	2	Ever	No	No	No	No	Yes	Yes	No	Not Done	Yes	No	No	Yes	Yes	No	Yes	No	No	No	No	No	No	No	No	No	No	No	Yes	No	No	No
Male	Richmond	VISN6	Black	Yes	Yes	No	No	No	No	Unknown	Yes	Yes	No	-2	67	198	31.007	1	Current	No	No	No	No	Yes	No	No	Not Done	No	No	No	No	No	No	No	No	No	Yes	No	No	No	No	No	No	No	No	Yes	No	No	No
Male	Richmond	VISN6	Black	Yes	Yes	No	No	No	No	No	No	No	No	516.31	70	200	28.693	3	Never	No	No	No	No	Yes	Yes	No	Surgery	No	No	No	No	No	No	No	No	No	No	No	No	No	No	No	No	No	No	No	No	No	No
Male	Richmond	VISN6	White	Yes	Yes	No	No	No	No	No	Yes	Yes	No	516.31	69	210	31.008	3	Never	No	No	No	Yes	No	No	Yes	Not Done	Yes	No	No	No	No	No	No	No	No	No	No	No	No	No	No	No	No	No	No	No	No	No
Male	Richmond	VISN6	White	Yes	Yes	No	No	No	No	No	No	No	No	516.31	69	220	32.484	1	Current	No	No	No	Yes	Yes	No	Yes	Not Done	No	No	No	No	Yes	No	No	No	No	Yes	No	No	No	No	No	No	No	No	No	No	No	No
Male	Richmond	VISN6	Black	Yes	No	No	No	No	No			No	No	515.0	66	150	24.207	2	Ever	No	No	No	No	No	No	No	Not Done	Yes	No	No	Yes	No	No	Yes	No	No	Yes	No	No	No	No	No	No	No	No	No	No	Yes	No
Male	Richmond	VISN6	Black	Yes	Yes	Yes	No	No	No	No	Yes	Yes	No	515.0	69	210	31.008	2	Ever	Yes	No	No	No	Yes	No	Yes	Not Done	No	No	No	No	No	No	No	No	No	No	No	No	No	No	No	No	No	Yes	No	No	No	No
Female	Richmond	VISN6	White	No	Yes	No	No	No	No	No	No	No	No	518.89	64	160	27.46	1	Current	No	No	No	No	No	No	No	Not Done	No	No	No	No	No	No	No	No	No	Yes	No	No	No	No	No	No	No	No	No	No	No	No
Male	Richmond	VISN6	Black	No	Yes	No	No	No	No	No	No	No	No	518.89	74	247	31.709	3	Never	Yes	No	No	No	No	No	No	Not Done	No	No	No	No	No	No	Yes	No	No	Yes	No	No	No	No	No	No	No	No	No	No	No	No
Male	Richmond	VISN6	Black	Yes	Yes	No	No	No	Yes	No	Yes	Yes	No	516.8	72	215	29.156	2	Ever	No	No	No	No	Yes	No	No	Surgery	Yes	No	No	No	No	No	No	No	No	Yes	No	No	No	No	No	No	No	No	Yes	No	No	Yes
Male	Richmond	VISN6	Black	Yes	No	No	No	No	No	No	No	No	No	-2	69	185	27.316	2	Ever	No	No	No	No	No	No	No	Surgery	Yes	No	No	Yes	No	No	No	No	No	Yes	No	No	No	No	No	No	No	Yes	No	No	No	No
Male	Richmond	VISN6	Black	Yes	Yes	Yes	No	No	No	No	Yes	Yes	No	516.31	68	171	25.997	2	Ever	No	No	No	No	No	No	Yes	Not Done	Yes	No	No	No	No	No	No	No	No	No	No	No	No	No	No	No	No	No	No	No	No	No
Male	Richmond	VISN6	White	Yes	Yes	No	No	No	No	Yes	Yes	Yes	No	516.8	69	135	19.933	1	Current	No	No	No	No	Yes	No	Yes	Not Done	Yes	No	No	No	No	No	No	No	No	No	No	No	No	No	No	No	No	No	No	No	No	No
Male	Richmond	VISN6	Black	Yes	Yes	No	No	No	No	No	No	No	No	-2	68	122	18.548	2	Ever	No	No	No	No	Yes	No	Yes	Not Done	Yes	No	No	No	No	No	No	No	No	Yes	No	No	No	No	No	No	No	No	No	No	No	No
Male	Richmond	VISN6	White	Yes	Yes	Yes	No	No	No	Yes	Yes	Yes	No	515.0	70	190	27.259	2	Ever	No	No	Yes	No	Yes	No	Yes	Not Done	No	No	No	Yes	No	No	Yes	No	No	Yes	No	No	No	No	No	No	No	No	No	No	No	No
Female	Richmond	VISN6	Black	Yes	No	Yes	Yes	No	No	No	No	No	No	515.0	65	190	31.614	3	Never	No	No	No	Yes	No	No	No	Surgery	No	No	No	No	No	No	No	No	No	No	No	No	No	No	No	No	No	No	Yes	No	No	No
Male	Richmond	VISN6	White	Yes	Yes	No	No	No	No	No	No	No	No	516.31	74	182	23.364	2	Ever	No	No	No	No	No	No	Yes	Not Done	Yes	No	No	Yes	No	No	No	No	No	No	No	No	No	No	No	No	No	No	No	No	No	No
Male	Richmond	VISN6	White	Yes	Yes	No	No	No	No	No	Yes	Yes	No	516.8	69	198	29.236	2	Ever	No	No	No	No	No	No	Yes	Not Done	Yes	No	No	No	No	No	No	No	No	Yes	No	No	No	No	No	No	No	No	No	No	No	No
Male	Richmond	VISN6	Black	Yes	No	Yes	No	No	No	No	No	No	No	-2	71	192	26.775	3	Never	No	No	No	No	No	No	No	Not Done	No	No	No	No	No	No	Yes	No	No	Yes	No	No	No	No	No	No	No	No	No	No	No	No
Male	Richmond	VISN6	White	Yes	No	No	No	No	No	No	Yes	Yes	No	516.31	65	151	25.124	2	Ever	No	No	Yes	No	No	No	No	Not Done	Yes	No	No	Yes	No	No	No	No	No	Yes	No	No	No	No	No	No	No	No	No	No	No	Yes
Male	Richmond	VISN6	Black	Yes	Yes	Yes	No	No	No	Yes	Yes	Yes	No	515.0	67	120	18.792	2	Ever	No	No	No	No	Yes	No	Yes	TBBX	Yes	No	No	Yes	No	No	Yes	No	No	No	No	No	No	No	No	Yes	No	No	No	No	No	No
Male	Richmond	VISN6	White	Yes	Yes	Yes	No	No	No	No	No	No	No	-2	68	226	34.359	2	Ever	No	No	No	No	No	No	Yes	Not Done	No	No	No	Yes	No	No	Yes	No	No	Yes	No	No	No	No	No	No	No	No	Yes	No	Yes	No
Male	Richmond	VISN6	White	Yes	Yes	Yes	No	No	No	No	Yes	Yes	No	515.0	70	182	26.111	-999	Unknown	No	No	No	No	Yes	Yes	Yes	Not Done	Yes	No	No	Yes	No	No	Yes	No	No	No	Yes	No	No	No	No	No	No	No	No	No	No	No
Male	Richmond	VISN6	Black	Yes	Yes	Yes	No	No	No	No	No	No	No	518.89	74	180	23.108	2	Ever	Yes	No	No	No	Yes	No	No	Not Done	No	No	No	No	No	No	No	No	No	Yes	No	No	No	No	No	No	No	No	No	No	No	No
Male	Richmond	VISN6	Black	Yes	Yes	Yes	No	No	No	No	No	No	No	515.0	69	145	21.41	2	Ever	No	Yes	No	No	No	No	No	Not Done	Yes	No	No	No	No	No	No	No	No	Yes	No	No	No	No	No	No	No	No	No	No	No	No
Male	Richmond	VISN6	Black	Yes	No	No	No	No	No	Unknown	Yes	Yes	No	-2	70	328	47.057	3	Never	No	No	No	No	No	No	No	Not Done	No	No	No	No	No	No	No	No	No	No	No	No	No	No	No	No	No	No	No	No	No	No
Male	Richmond	VISN6	White	Yes	No	No	No	No	No	Yes	Yes	Yes	No	516.8	66	117	18.882	2	Ever	Yes	No	No	No	No	No	Yes	Not Done	Yes	No	No	No	No	No	Yes	No	No	No	No	No	No	No	No	No	No	No	No	No	No	No
Male	Richmond	VISN6	White	Yes	Yes	No	No	No	No	No	No	No	No	516.31	69	170	25.101	2	Ever	No	No	Yes	No	No	No	Yes	Not Done	Yes	No	No	No	No	No	No	No	No	No	No	No	No	No	No	No	No	No	No	No	No	No
Male	Richmond	VISN6	White	Yes	Yes	No	No	No	No	No	Yes	Yes	No	515.0	68	208	31.622	2	Ever	Yes	Yes	Yes	No	Yes	Yes	Yes	Not Done	Yes	No	No	No	No	No	No	No	No	Yes	No	No	No	No	No	No	No	No	No	No	No	No
Male	Richmond	VISN6	White	Yes	Yes	No	No	No	No	No	No	No	No	501	68	175	26.605	2	Ever	No	No	No	No	No	No	Yes	Not Done	No	No	No	No	No	No	No	No	No	No	Yes	No	No	No	No	No	No	No	No	No	No	No
Male	Richmond	VISN6	Black	Yes	Yes	No	No	No	No	No	No	No	No	518.89	66	220	35.505	1	Current	No	No	No	No	No	Yes	No	Not Done	Yes	No	No	No	No	No	No	No	No	Yes	No	No	No	No	No	No	No	No	No	No	No	No
Male	Richmond	VISN6	White	Yes	No	Yes	No	No	No	No	Yes	Yes	No	516.31	74	183	23.493	2	Ever	No	No	No	No	No	No	No	Not Done	Yes	No	No	Yes	No	No	Yes	No	No	Yes	No	No	No	No	No	No	No	No	No	No	No	No
Male	Richmond	VISN6	White	Yes	No	Yes	No	No	No	No	Yes	Yes	No	516.8	72	172	23.324	2	Ever	No	No	No	No	Yes	No	No	Not Done	Yes	No	No	No	No	No	No	No	No	Yes	No	No	No	No	No	No	No	No	No	No	No	No
Male	Richmond	VISN6	White	Yes	Yes	No	No	No	No	Yes	Yes	Yes	No	515.0	68	208	31.622	2	Ever	No	No	No	No	Yes	No	No	Surgery	Yes	No	No	No	No	No	No	No	No	Yes	No	No	No	No	No	No	No	No	No	No	No	No
Male	Richmond	VISN6	White	Yes	Yes	No	No	No	No	No	No	No	No	515.0	74	300	38.513	2	Ever	No	No	Yes	No	No	No	No	Not Done	No	No	No	No	No	No	No	No	No	No	No	No	No	No	No	No	No	No	No	No	No	No
Male	Richmond	VISN6	Black	Yes	Yes	No	No	No	No	No	No	No	Yes	515.0	69	192	28.35	2	Ever	Yes	Yes	No	No	No	No	No	TBBX	Yes	No	No	No	No	No	No	No	No	No	No	No	No	No	No	No	No	No	Yes	No	No	No
Male	Richmond	VISN6	Black	Yes	Yes	No	No	No	No	No	No	No	No	-2	67	140	21.924	2	Ever	No	Yes	No	No	Yes	No	Yes	Surgery	Yes	No	No	No	No	No	No	No	No	No	No	No	No	No	No	No	No	No	No	No	No	No
Male	Richmond	VISN6	White	Yes	No	No	No	No	No	Yes	Yes	Yes	No	515.0	67	219	34.296	2	Ever	No	No	No	No	No	No	Yes	Not Done	Yes	No	No	No	No	No	Yes	No	No	No	No	No	No	No	No	No	No	No	No	No	No	No
Male	Richmond	VISN6	White	Yes	Yes	Yes	Yes	No	No	No	No	No	Yes	-2	68	161	24.477	2	Ever	Yes	No	No	Yes	No	No	No	Not Done	Yes	No	No	No	No	No	No	No	No	No	No	No	No	No	No	No	No	No	No	No	No	No
Male	Richmond	VISN6	Black	Yes	No	Yes	No	No	No	No	No	No	No	135	70	275	39.454	2	Ever	No	No	No	No	No	No	No	TBBX	No	No	No	No	No	No	No	No	No	No	No	No	No	No	No	No	No	No	No	No	No	No
Female	Richmond	VISN6	White	Yes	Yes	Yes	No	No	No	No	No	No	No	515.0	63	120	21.254	2	Ever	Yes	No	No	No	No	No	Yes	Not Done	Yes	No	No	Yes	No	No	Yes	No	No	No	No	No	No	No	No	No	No	No	No	No	No	No
Male	Richmond	VISN6	White	Yes	Yes	No	No	No	No	No	Yes	Yes	No	516.31	68	225	34.207	2	Ever	No	No	No	No	Yes	No	Yes	Not Done	No	No	No	No	No	No	No	No	No	Yes	No	No	No	No	No	No	No	No	No	No	No	No
Male	Richmond	VISN6	Black	Yes	Yes	No	No	No	No	No	Yes	Yes	No	516.8	71	147	20.5	3	Never	No	No	No	No	No	No	No	Not Done	Yes	No	No	No	No	No	No	No	No	No	No	No	No	No	No	No	No	No	No	No	No	No
Male	Richmond	VISN6	White	Yes	Yes	No	No	No	No	No	Yes	Yes	No	515.0	69	226	33.37	2	Ever	No	No	No	No	Yes	No	Yes	Not Done	Yes	No	No	Yes	No	No	No	No	No	Yes	No	No	No	No	No	No	No	No	No	No	No	Yes
Male	Richmond	VISN6	Black	Yes	Yes	No	No	No	No	Yes	Yes	Yes	No	516.31	69	174	25.692	2	Ever	No	No	No	No	No	No	Yes	Not Done	Yes	No	No	Yes	No	No	No	No	No	No	No	No	No	No	No	No	No	No	No	No	No	No
Male	Richmond	VISN6	White	Yes	Yes	No	No	No	No	No	No	No	No	516.31	74	296	38	2	Ever	No	No	No	Yes	No	No	Yes	Not Done	No	No	No	Yes	No	No	No	No	No	Yes	No	No	No	No	No	No	No	No	Yes	No	Yes	Yes
Male	Richmond	VISN6	Black	Yes	Yes	Yes	No	No	No	Yes	Yes	Yes	Yes	515.0	68	130	19.764	2	Ever	No	Yes	No	No	Yes	No	Yes	Surgery	Yes	No	No	No	No	No	No	No	No	No	No	No	No	No	No	No	No	No	No	No	No	No
Male	Richmond	VISN6	White	No	Yes	No	No	No	No	No	No	No	No	-2	72	238	32.275	2	Ever	No	No	Yes	No	No	No	Yes	Not Done	Yes	No	No	Yes	No	No	No	No	No	Yes	No	No	No	No	No	No	No	No	Yes	No	No	No
Male	Richmond	VISN6	White	No	Yes	No	No	No	No	No	No	No	No	518.89	72	250	33.902	1	Current	No	No	No	No	No	No	No	TBBX	No	No	No	Yes	No	No	No	No	No	Yes	No	No	No	No	No	No	No	No	No	No	No	No
Male	Richmond	VISN6	Black	Yes	Yes	No	No	No	No	Unknown	Yes	Yes	No	-2	70	341	48.923	2	Ever	No	No	No	No	No	No	Yes	Not Done	No	No	No	No	No	No	Yes	No	No	Yes	No	No	No	No	No	No	No	No	Yes	No	No	No
Male	Richmond	VISN6	White	Yes	Yes	No	No	No	No	No	Yes	Yes	No	516.8	67	182	28.502	2	Ever	Yes	No	No	No	No	No	No	Not Done	Yes	No	No	No	No	No	No	No	No	Yes	No	No	No	No	No	No	No	No	No	No	No	No
Male	Richmond	VISN6	Black	Yes	Yes	Yes	No	No	No	No	Yes	Yes	No	515.0	68	200	30.406	2	Ever	No	No	No	Yes	Yes	No	Yes	Not Done	Yes	No	No	No	No	No	No	No	No	Yes	No	No	No	No	No	No	No	No	No	No	No	No
Male	Richmond	VISN6	White	No	Yes	No	No	No	No	No	No	No	No	516.8	67	130	20.358	1	Current	Yes	No	No	No	No	No	No	TBBX	Yes	No	No	No	No	No	No	No	No	Yes	No	No	No	No	No	No	No	No	No	No	No	No
Male	Richmond	VISN6	Black	Yes	Yes	Yes	No	No	No	No	No	No	No	135	70	254	36.441	3	Never	No	No	No	No	Yes	Yes	No	Not Done	No	No	No	No	No	No	No	No	No	No	No	No	No	No	No	No	No	No	Yes	No	No	No
Female	Richmond	VISN6	White	Yes	Yes	No	No	No	No	No	Yes	Yes	No	518.89	61	110	20.782	2	Ever	No	No	Yes	No	No	No	No	Not Done	No	No	No	Yes	No	No	No	No	No	No	No	No	No	No	No	Yes	No	No	No	No	No	No
Male	Richmond	VISN6	Black	Yes	Yes	Yes	No	No	No	No	No	No	Yes	-2	69	228	33.666	1	Current	No	Yes	No	No	No	No	No	Not Done	Yes	No	No	No	No	No	Yes	No	No	Yes	No	No	No	No	No	No	No	No	No	No	No	No
Male	Richmond	VISN6	White	Yes	No	Yes	No	No	No	Yes	Yes	Yes	No	515.0	70	246	35.293	2	Ever	No	No	No	Yes	Yes	No	No	Not Done	Yes	No	No	No	No	No	No	No	No	No	No	No	No	No	No	No	No	No	No	No	Yes	No
Male	Richmond	VISN6	Black	Yes	Yes	No	No	No	No	No	Yes	Yes	No	515.0	67	166	25.996	1	Current	No	Yes	No	No	Yes	Yes	Yes	TBBX	Yes	No	No	No	No	No	No	No	No	No	No	No	No	No	No	No	No	No	No	No	No	No
Male	Richmond	VISN6	Black	Yes	Yes	No	No	No	No	No	Yes	Yes	No	516.8	70	140	20.085	1	Current	No	No	No	No	Yes	No	Yes	Not Done	Yes	No	No	No	No	No	No	No	No	Yes	No	No	No	No	No	No	No	No	No	No	No	No
Male	Richmond	VISN6	Black	Yes	Yes	Yes	No	No	No	No	Yes	Yes	No	516.33	66	308	49.707	1	Current	Yes	No	No	No	Yes	No	No	Not Done	No	No	No	No	No	No	No	No	No	No	No	No	No	No	No	No	No	No	No	No	No	No
Male	Richmond	VISN6	Black	Yes	Yes	No	No	No	No	No	No	No	No	518.89	72	179	24.274	3	Never	No	No	No	No	Yes	Yes	No	Not Done	No	No	No	No	No	No	No	No	No	No	No	No	No	No	No	No	No	No	No	No	No	No
Male	Richmond	VISN6	White	Yes	No	No	No	No	No	No	No	No	No	518.89	70	260	37.302	1	Current	No	No	No	No	Yes	No	No	Not Done	No	No	No	No	No	No	No	No	No	Yes	No	No	No	No	No	No	No	No	Yes	No	No	No
Male	Richmond	VISN6	White	No	No	No	No	No	No	Yes	Yes	Yes	No	516.31	73	240	31.66	2	Ever	No	No	No	No	No	No	Yes	Not Done	Yes	No	No	No	No	No	No	No	No	No	No	No	No	No	No	No	No	No	No	No	No	No
Male	Richmond	VISN6	White	Yes	Yes	No	No	No	No	No	Yes	Yes	No	516.31	67	190	29.754	2	Ever	Yes	No	No	No	Yes	No	No	Not Done	Yes	No	No	No	No	No	Yes	No	No	Yes	No	No	No	No	No	No	No	No	No	No	No	Yes
Male	Richmond	VISN6	White	Yes	Yes	No	No	No	No	No	No	No	No	515.0	71	202	28.17	2	Ever	Yes	No	Yes	No	Yes	Yes	Yes	Not Done	Yes	No	No	Yes	No	No	Yes	No	No	No	No	No	No	No	No	No	No	No	No	No	No	No
Male	Richmond	VISN6	White	Yes	Yes	No	No	No	No	No	No	No	No	516.8	65	150	24.958	2	Ever	Yes	Yes	No	No	No	No	Yes	Not Done	Yes	No	No	No	No	No	No	No	No	No	No	No	No	No	No	No	No	No	No	No	No	No
Male	Richmond	VISN6	White	Yes	No	No	No	No	No	No	No	No	No	518.89	70	230	32.997	3	Never	No	No	No	No	No	No	No	Surgery	No	No	No	Yes	No	No	Yes	No	No	No	No	No	No	No	No	No	No	No	Yes	No	No	No
Male	Richmond	VISN6	White	Yes	Yes	Yes	No	No	No	No	No	No	No	-2	68	203	30.862	2	Ever	No	No	No	No	No	No	No	Not Done	No	No	No	No	No	No	No	No	No	No	No	No	No	No	No	No	No	No	No	No	No	No
Male	Richmond	VISN6	White	Yes	Yes	No	No	No	No	No	Yes	Yes	No	515.0	64	223	38.273	2	Ever	Yes	No	No	No	No	No	No	Not Done	Yes	No	No	No	No	No	No	No	No	Yes	No	No	No	No	No	No	No	No	Yes	No	No	No
Male	Richmond	VISN6	Black	Yes	No	No	No	No	No	Yes	Yes	Yes	No	516.8	67	158	24.743	2	Ever	No	No	No	No	No	No	No		Yes	No	No	No	No	No	No	No	No	No	No	No	No	No	No	No	No	No	No	No	No	No
Female	Richmond	VISN6	White	Yes	No	No	No	No	No	No	No	No	No	515.0	68	120	18.243	3	Never	Yes	No	No	No	No	No	Yes	Not Done	Yes	No	No	No	No	No	No	No	No	No	No	No	No	No	No	No	No	No	No	No	No	No
Male	Richmond	VISN6	White	Yes	No	No	Yes	Yes	No	No	Yes	Yes	No	516.8	68	155	23.565	3	Never	No	No	No	No	Yes	Yes	No	Not Done	Yes	No	No	No	No	No	No	No	No	No	No	No	No	No	No	No	No	No	No	No	No	No
Male	Richmond	VISN6	White	No	Yes	No	No	No	No	No	No	No	No	518.89	72	194	26.308	1	Current	Yes	No	No	No	No	No	Yes	Not Done	No	No	No	No	No	No	No	No	No	No	No	No	No	No	No	No	No	No	No	No	No	No
Male	Richmond	VISN6	White	Yes	Yes	No	No	No	No	No	Yes	Yes	No	515.0	70	194	27.833	2	Ever	No	No	Yes	Yes	Yes	No	No	Not Done	No	No	No	No	No	No	No	No	No	No	Yes	No	No	No	No	No	No	No	No	No	No	No
Male	Richmond	VISN6	White	Yes	Yes	No	No	No	No	No	No	No	No	516.32	66	186	30.017	3	Never	No	Yes	No	No	No	No	Yes	Not Done	Yes	No	No	No	No	No	No	No	No	No	No	No	No	No	No	No	No	No	No	No	No	No
Male	Richmond	VISN6	White	Yes	Yes	Yes	No	Yes	No	No	Yes	Yes	No	515.0	66	268	43.251	2	Ever	No	No	No	Yes	Yes	No	No	Not Done	Yes	No	No	No	No	No	No	No	No	Yes	No	No	No	No	No	No	No	No	Yes	No	No	No
Male	Richmond	VISN6	White	Yes	Yes	No	No	No	No			No	Yes	516.36	73	170	22.426	1	Current	No	Yes	No	No	No	No	No	TBBX	Yes	No	No	No	No	No	No	No	No	No	No	No	No	No	No	No	No	No	No	No	No	No
Male	Richmond	VISN6	White	Yes	No	No	No	No	No	Yes	Yes	Yes	No	516.31	66	141	22.755	2	Ever	No	No	No	No	No	No	Yes	Not Done	No	No	No	No	No	No	No	No	No	No	No	No	No	No	No	Yes	No	No	No	No	No	No
Male	Richmond	VISN6	Black	Yes	Yes	Yes	No	No	No	Yes	Yes	Yes	No	515.0	71	211	29.425	2	Ever	No	No	No	No	No	No	Yes	Not Done	Yes	No	No	No	No	No	Yes	No	No	Yes	Yes	No	No	No	No	No	No	No	No	No	No	Yes
Male	Richmond	VISN6	White	Yes	Yes	No	No	No	No	No	Yes	Yes	No	501	66	216	34.859	2	Ever	No	No	No	No	Yes	No	No	Not Done	No	No	No	No	No	No	No	No	No	Yes	Yes	No	No	No	No	No	No	No	Yes	No	No	No
Male	Richmond	VISN6	White	Yes	Yes	No	No	No	No	Yes	Yes	Yes	No	515.0	69	183	27.021	2	Ever	No	No	Yes	No	Yes	No	No	Not Done	Yes	No	No	Yes	No	No	No	No	No	Yes	No	No	No	No	No	No	No	No	No	No	No	No
Male	Richmond	VISN6	White	Yes	No	No	No	No	No	Unknown	Yes	Yes	No	-2	76	355	43.207	2	Ever	No	No	No	No	No	No	No	Not Done	Yes	No	No	No	No	No	No	No	No	Yes	No	No	No	No	No	No	No	No	Yes	No	No	No
Male	Richmond	VISN6	Black	Yes	No	No	No	No	No	No	Yes	Yes	No	516.8	73	173	22.822	2	Ever	No	No	No	No	No	No	No	Not Done	Yes	No	No	No	No	No	No	No	No	No	No	No	No	No	No	Yes	No	No	No	No	No	No
Male	Richmond	VISN6	White	Yes	No	No	No	No	No	No	No	No	No	518.89	67	156	24.43	1	Current	No	No	No	No	No	No	No	Not Done	No	No	No	No	No	No	No	No	No	No	No	No	No	No	No	No	No	No	No	No	No	No
Male	Richmond	VISN6	White	Yes	Yes	No	No	No	No	No	Yes	Yes	No	516.31	72	215	29.156	2	Ever	No	No	No	No	Yes	No	No	Not Done	No	No	No	No	No	No	No	No	No	No	No	No	No	No	No	No	No	No	No	No	No	No
Male	Richmond	VISN6	Black	No	Yes	No	No	No	No	No	No	No	No	518.89	66	151	24.369	2	Ever	No	No	No	No	No	No	No	Not Done	Yes	No	No	No	No	No	Yes	No	No	No	No	No	No	No	No	No	No	No	No	No	No	No
Male	Richmond	VISN6	Black	Yes	No	No	No	No	No	Unknown	Yes	Yes	No	-2	71	331	46.16	2	Ever	No	No	No	No	Yes	No	No	Not Done	Yes	No	No	No	No	No	Yes	No	No	No	No	No	No	No	No	No	No	No	No	No	No	No
Male	Richmond	VISN6	White	Yes	Yes	No	No	No	No	No	No	No	No	515.0	71	198	27.612	2	Ever	Yes	No	No	No	No	Yes	No	Not Done	No	No	No	Yes	No	No	Yes	No	No	Yes	No	No	No	No	No	No	No	No	Yes	No	No	No
Male	Richmond	VISN6	White	Yes	No	No	No	No	No	No	No	No	No	518.89	70	204	29.267	2	Ever	No	No	No	No	No	No	No	Not Done	No	No	No	No	No	No	No	No	No	No	No	No	No	No	No	No	No	No	No	No	No	No
Male	Richmond	VISN6	White	Yes	No	No	No	No	No	Yes	No	Yes	No	518.89	71	140	19.523	2	Ever	Yes	No	No	No	No	No	No	Not Done	Yes	No	No	No	No	No	No	No	No	No	No	No	No	No	No	No	No	No	No	No	No	No
Male	Richmond	VISN6	White	Yes	Yes	No	No	No	No	No	Yes	Yes	No	518.89	68	241	36.639	2	Ever	No	No	No	No	No	No	Yes	Not Done	Yes	No	No	No	No	No	No	No	No	No	No	No	No	No	No	No	No	No	Yes	No	No	No
Male	Richmond	VISN6	White	Yes	Yes	Yes	No	No	No	No	No	No	No	-2	69	192	28.35	1	Current	No	Yes	No	No	Yes	No	No	Surgery	Yes	No	No	No	No	No	No	No	No	No	No	No	No	No	No	No	No	No	No	No	No	No
Male	Richmond	VISN6	White	Yes	No	Yes	No	Yes	No	No	Yes	Yes	No	515.0	70	182	26.111	2	Ever	No	Yes	No	No	Yes	Yes	No	Not Done	Yes	No	No	No	No	No	No	No	No	Yes	No	No	No	No	No	No	No	No	No	No	No	No
Male	Richmond	VISN6	White	Yes	Yes	No	No	No	No	No	No	No	No	-2	62	194	35.479	3	Never	Yes	No	No	No	No	No	No	Not Done	No	No	No	No	No	No	No	No	No	Yes	No	No	No	No	No	No	No	No	No	No	No	No
Male	Richmond	VISN6	White	Yes	Yes	No	No	No	No	No	No	No	No	515.0	64	170	29.177	2	Ever	No	No	No	No	Yes	No	No	Not Done	Yes	No	No	No	No	No	No	No	No	No	No	No	Yes	No	No	No	No	No	No	No	No	No
Male	Richmond	VISN6	White	Yes	No	No	No	No	No	No	No	No	No	515.0	74	187	24.006	1	Current	Yes	No	No	No	No	No	Yes	Not Done	Yes	No	No	No	No	No	No	No	No	Yes	No	No	No	No	No	No	No	No	No	No	No	No
Male	Richmond	VISN6	Black	No	No	No	No	No	No	No	No	No	No	515.0	72	201	27.257	2	Ever	No	No	No	No	No	No	No	Not Done	No	No	No	No	No	No	No	No	No	No	No	No	No	No	No	No	No	No	No	No	No	No
Male	Richmond	VISN6	White	Yes	Yes	No	No	No	No	No	No	No	Yes	515.0	66	240	38.732	3	Never	No	No	No	No	No	No	No	Surgery	No	No	No	No	No	No	No	No	No	No	No	No	No	No	No	No	No	No	Yes	No	No	No
Male	Richmond	VISN6	White	Yes	No	No	No	No	No	No	Yes	Yes	No	516.34	66	165	26.628	1	Current	No	Yes	No	No	Yes	No	No	Not Done	Yes	No	No	No	No	No	No	No	No	No	No	No	No	No	No	No	No	No	No	No	No	No
Male	Richmond	VISN6	White	Yes	Yes	Yes	No	No	No	No	No	No	No	-2	73	238	31.396	2	Ever	Yes	Yes	No	No	Yes	No	Yes	Surgery	Yes	No	No	Yes	No	No	No	No	No	Yes	No	No	No	No	No	No	No	No	No	No	No	No
Male	Richmond	VISN6	White	Yes	Yes	No	No	No	No	No	No	No	No	516.30	74	180	23.108	2	Ever	No	No	No	No	Yes	No	No	Not Done	Yes	No	No	No	No	No	No	No	No	Yes	No	No	No	No	No	No	No	No	No	No	No	No
Male	Richmond	VISN6	Black	Yes	Yes	No	No	No	No	No	Yes	Yes	No	515.0	68	167	25.389	3	Never	No	No	No	No	No	No	No	Not Done	Yes	No	No	No	No	No	No	No	No	No	No	No	No	No	No	No	No	No	Yes	No	No	No
Male	Richmond	VISN6	White	Yes	Yes	Yes	Yes	No	No	No	No	No	No	515.0	64	120	20.595	1	Current	No	No	No	Yes	Yes	Yes	No	Not Done	Yes	No	No	No	No	No	No	No	No	No	No	No	No	No	No	No	No	No	No	No	No	No
Male	Richmond	VISN6	White	No	No	No	No	No	No	No	No	No	No	518.89	70	190	27.259	3	Never	No	No	No	No	No	No	No	Not Done	No	No	No	No	No	No	No	No	No	No	No	No	No	No	No	No	No	No	No	No	No	No
Female	Richmond	VISN6	White	Yes	Yes	No	No	No	No	No	No	No	No	515.0	63	150	26.568	3	Never	Yes	No	No	No	No	No	Yes	Not Done	No	No	No	Yes	No	No	Yes	No	No	No	No	No	No	No	No	No	No	No	No	No	No	Yes
Male	Richmond	VISN6	White	Yes	No	Yes	No	No	No	No	Yes	Yes	No	516.8	71	204	28.449	2	Ever	No	No	No	No	Yes	No	No	Not Done	Yes	No	No	Yes	No	No	No	No	No	No	No	No	No	No	No	No	No	No	No	No	No	No
Male	Richmond	VISN6	White	Yes	No	No	No	No	No	No	Yes	Yes	No	516.31	74	221	28.371	2	Ever	No	No	No	No	No	No	Yes	Not Done	Yes	No	No	No	No	No	No	No	No	No	No	No	No	No	No	No	No	No	No	No	No	No
Male	Richmond	VISN6	White	Yes	Yes	No	No	No	No	No	Yes	Yes	No	518.89	70	165	23.672	2	Ever	No	Yes	No	No	Yes	No	No	Not Done	Yes	No	No	Yes	No	No	No	No	No	No	No	No	No	No	No	No	No	No	No	No	No	No
Male	Richmond	VISN6	White	No	Yes	No	No	No	No	No	Yes	Yes	No	516.8	72	175	23.731	1	Current	Yes	No	No	No	Yes	No	No	Not Done	Yes	No	No	No	No	No	No	No	No	No	No	No	No	No	No	No	No	No	No	No	No	No
Male	Richmond	VISN6	White	Yes	Yes	Yes	No	No	No	No	No	No	No	-2	67	160	25.056	2	Ever	No	Yes	No	No	No	No	No	Surgery	No	No	No	No	No	No	No	No	No	No	No	No	No	No	No	No	No	No	No	No	Yes	No
Male	Richmond	VISN6	White	No	No	No	No	No	No	No	No	No	No	518.89	67	177	27.719	2	Ever	No	No	No	No	No	No	No	Not Done	Yes	No	No	No	No	No	No	No	No	No	No	No	No	No	No	No	No	No	Yes	No	No	No
Male	Richmond	VISN6	Black	Yes	No	No	No	No	No	No	No	No	No	518.89	67	204	31.947	3	Never	No	No	No	No	No	No	Yes	Not Done	No	No	No	No	No	No	No	No	No	Yes	No	No	No	No	No	No	No	Yes	Yes	No	No	No
Female	Richmond	VISN6	Black	Yes	No	Yes	Yes	No	No	No	No	No	No	516.36	64	135	23.17	3	Never	No	No	No	Yes	No	Yes	No	Not Done	Yes	No	No	No	No	No	No	No	No	No	No	No	No	No	No	No	No	No	No	No	No	No
Male	Richmond	VISN6	White	No	Yes	No	No	No	No	No	No	No	No	516.8	69	217	32.041	1	Current	No	No	No	No	No	No	No	Not Done	No	No	No	No	No	No	No	No	No	No	No	No	No	No	No	No	No	No	No	No	No	No
Male	Richmond	VISN6	Black	Yes	No	No	No	No	No	No	No	No	No	518.89	69	180	26.578	1	Current	No	No	No	No	No	No	No	Not Done	Yes	No	No	No	No	No	No	No	No	Yes	No	No	No	No	No	No	No	No	No	No	No	No
Male	Richmond	VISN6	White	Yes	Yes	No	No	No	No	No	No	No	No	518.89	72	244	33.088	2	Ever	No	No	No	No	No	No	No	Not Done	Yes	No	No	No	No	No	No	No	No	Yes	No	No	No	No	No	No	No	No	Yes	No	No	No
Male	Richmond	VISN6	White	Yes	No	Yes	No	No	No	No	No	No	No	518.89	70	201	28.837	2	Ever	No	No	No	No	Yes	No	No	Not Done	No	Yes	No	No	No	No	No	No	No	No	No	No	No	No	No	No	No	No	No	No	No	No
Male	Richmond	VISN6	White	Yes	Yes	No	No	No	No	No	Yes	Yes	No	516.31	67	175	27.405	2	Ever	No	No	No	No	No	No	No	Not Done	Yes	No	No	No	No	No	No	No	No	No	No	No	No	No	No	Yes	No	No	No	No	No	No
Male	Richmond	VISN6	White	Yes	No	Yes	No	No	No	Yes	No	Yes	No	515.0	72	180	24.409	2	Ever	No	No	No	No	No	No	Yes	Not Done	Yes	No	No	No	No	No	Yes	No	No	Yes	No	No	No	No	No	No	No	No	Yes	No	No	No
Male	Richmond	VISN6	White	Yes	No	No	No	No	No	No	Yes	Yes	No	518.89	69	267	39.424	1	Current	No	No	No	No	No	No	No	Not Done	No	No	No	Yes	No	No	No	No	No	Yes	No	No	No	No	No	No	No	No	Yes	No	No	No
Male	Richmond	VISN6	Black	Yes	Yes	No	No	No	No	No	Yes	Yes	No	518.89	69	260	38.391	1	Current	No	No	No	No	No	No	No	Not Done	Yes	No	No	No	No	No	No	No	No	Yes	No	No	No	No	No	No	No	No	Yes	No	No	No
Male	Richmond	VISN6	White	Yes	Yes	No	No	No	No	No	No	No	No	518.89	71	250	34.864	1	Current	No	No	No	No	No	No	No	Not Done	No	No	No	No	No	No	No	No	No	No	No	No	No	No	No	No	No	No	Yes	No	No	No
Male	Richmond	VISN6	White	Yes	Yes	Yes	No	No	No	No	No	No	No	518.89	68	207	31.47	2	Ever	No	No	No	No	Yes	No	No	Not Done	No	No	No	Yes	No	No	No	No	No	No	No	No	No	No	No	No	No	No	No	No	Yes	No
Male	Richmond	VISN6	White	Yes	No	No	Yes	No	No	No	No	No	No	515.0	70	220	31.563	2	Ever	No	No	No	Yes	No	No	No	Not Done	No	No	No	No	No	No	No	No	No	No	No	No	No	No	No	No	No	No	No	No	No	No
Male	Richmond	VISN6	White	Yes	No	Yes	No	No	No	No	No	No	No	501	62	125	22.86	2	Ever	Yes	No	No	No	Yes	No	No	Not Done	No	No	No	No	No	No	No	No	No	No	No	No	No	No	No	No	No	No	No	No	No	No
Male	Richmond	VISN6	White	Yes	No	No	No	No	No	No	No	No	No	516.8	70	200	28.693	1	Current	No	No	No	No	No	No	No	Not Done	Yes	No	No	No	No	No	No	No	No	No	No	No	No	No	No	No	No	No	No	No	No	No
Male	Richmond	VISN6	Black	Yes	Yes	No	No	No	No	No	Yes	Yes	No	516.31	71	180	25.102	2	Ever	No	No	No	No	No	No	Yes	Not Done	Yes	No	No	No	No	No	No	No	No	Yes	No	No	No	No	No	No	No	No	No	No	No	No
Male	Richmond	VISN6	Hispanic	Yes	Yes	Yes	No	No	No	Yes	Yes	Yes	No	516.8	66	185	29.856	2	Ever	No	No	No	No	No	No	Yes	Not Done	Yes	No	No	No	No	No	No	No	No	Yes	No	No	No	No	No	No	No	No	Yes	No	No	No
Female	Richmond	VISN6	Black	Yes	Yes	Yes	No	No	No	No	Yes	Yes	No	518.89	63	197	34.893	2	Ever	No	Yes	No	No	Yes	No	No	TBBX	No	No	No	No	No	No	No	No	No	Yes	No	No	No	No	No	No	No	No	Yes	No	No	No
Male	Richmond	VISN6	White	Yes	Yes	No	No	No	No	No	No	No	No	515.0	71	190	26.496	2	Ever	No	No	No	No	Yes	No	Yes	Not Done	No	No	No	Yes	No	No	Yes	No	No	No	No	No	No	No	No	No	No	No	Yes	No	No	No
Male	Richmond	VISN6	Black	Yes	Yes	No	No	No	No	No	No	No	No	518.89	75	200	24.995	2	Ever	No	No	No	No	Yes	No	No	TBBX	No	No	No	No	No	No	No	No	No	No	No	No	No	No	No	No	No	No	No	No	No	No
Male	Richmond	VISN6	White	Yes	Yes	Yes	No	No	No	No	No	No	Yes	508.1	77	195	23.121	3	Never	No	Yes	No	No	No	No	No	Not Done	Yes	No	No	No	No	No	No	No	No	No	No	No	No	No	No	No	No	No	No	No	No	No
Male	Richmond	VISN6	Black	Yes	No	No	No	No	No	No	No	No	No	516.8	71	185	25.799	1	Current	No	No	No	No	No	No	No	Not Done	No	No	No	No	No	No	No	No	No	No	No	No	No	No	No	No	No	No	No	No	No	No
Male	Richmond	VISN6	White	Yes	Yes	No	No	No	No	No	No	No	No	515.0	67	138	21.611	2	Ever	No	No	Yes	No	Yes	No	Yes	Not Done	Yes	No	No	Yes	No	No	No	No	No	No	No	No	No	No	No	No	No	No	No	No	No	No
Male	Richmond	VISN6	White	Yes	Yes	Yes	No	No	No	No	No	No	No	516.8	72	200	27.121	2	Ever	No	No	No	No	Yes	Yes	No	Not Done	Yes	No	No	No	No	No	No	No	No	Yes	No	No	No	No	No	No	No	No	No	No	No	No
Male	Richmond	VISN6	White	Yes	Yes	No	No	No	No	No	No	No	No	515.0	71	208	29.006	3	Never	No	No	No	No	No	Yes	No	Not Done	No	Yes	No	Yes	No	No	Yes	No	No	No	No	No	No	No	No	No	No	No	No	No	No	No
Male	Richmond	VISN6	Black	No	No	No	No	No	No	No	No	No	No	518.89	65	219	36.439	2	Ever	No	No	No	No	No	No	No	Not Done	Yes	No	No	No	No	No	No	No	No	Yes	No	No	No	No	No	No	No	No	No	No	No	No
Male	Richmond	VISN6	White	Yes	No	Yes	No	Yes	No	No	Yes	Yes	No	516.8	72	180	24.409	3	Never	No	No	No	No	Yes	No	Yes	Not Done	Yes	No	No	No	No	No	Yes	No	No	Yes	No	No	No	No	No	No	No	No	No	Yes	No	No
Male	Richmond	VISN6	White	Yes	Yes	Yes	No	No	No	No	Yes	Yes	No	516.8	72	178	24.138	2	Ever	No	No	No	No	No	No	No	Not Done	Yes	No	No	No	No	No	No	No	No	No	No	No	No	No	No	No	No	No	No	No	No	No
Male	Richmond	VISN6	Black	Yes	No	No	No	No	No	No	No	No	No	515.0	72	206	27.935	1	Current	No	No	No	No	No	No	Yes	TBBX	No	No	No	No	No	No	Yes	No	No	Yes	No	No	No	No	No	No	No	No	No	No	No	No
Male	Richmond	VISN6	White	No	Yes	Yes	No	No	No	No	No	No	No	518.89	72	198	26.85	3	Never	No	No	No	No	No	No	No	Not Done	No	No	No	No	No	No	No	No	No	No	No	No	No	No	No	No	No	No	No	No	No	No
Male	Richmond	VISN6	Black	Yes	Yes	Yes	No	No	No	Yes	Yes	Yes	No	516.30	66	114	18.398	1	Current	No	No	No	No	No	No	No	Not Done	Yes	No	No	No	No	No	No	No	No	No	No	No	No	No	No	Yes	No	No	No	No	No	No
Male	Richmond	VISN6	Black	Yes	Yes	Yes	No	No	No	Unknown	Yes	Yes	No	-2	71	139	19.384	1	Current	No	No	No	No	Yes	No	No	Not Done	No	No	No	No	No	No	No	No	No	No	No	No	No	Yes	No	No	No	No	No	No	No	No
Male	Richmond	VISN6	White	Yes	Yes	No	No	No	No	No	Yes	Yes	No	518.89	71	361	50.343	2	Ever	No	No	No	No	No	No	Yes	Not Done	No	No	No	No	No	No	No	No	No	Yes	No	No	No	No	No	No	No	No	Yes	No	No	No
Female	Richmond	VISN6	White	Yes	Yes	No	No	No	No	No	No	No	No	515.0	61	142	26.827	3	Never	No	No	No	No	Yes	No	No	Not Done	No	No	No	No	No	No	No	No	No	No	No	No	No	No	No	No	No	No	No	No	No	No
Male	Richmond	VISN6	Black	Yes	Yes	Yes	Yes	No	No	No	Yes	Yes	No	515.0	74	232	29.783	1	Current	No	No	No	No	No	No	No	Not Done	No	No	No	No	No	No	Yes	No	No	No	No	No	No	No	No	No	No	No	No	Yes	No	No
Male	Richmond	VISN6	White	Yes	Yes	No	No	No	No	Yes	Yes	Yes	No	515.0	71	200	27.891	2	Ever	Yes	No	No	No	Yes	No	Yes	Not Done	Yes	No	No	Yes	No	No	No	No	No	Yes	No	No	No	No	No	No	No	No	No	No	No	No
Male	Richmond	VISN6	Black	Yes	Yes	Yes	No	No	No	No	No	No	No	518.89	71	219	30.54	2	Ever	No	No	No	No	No	Yes	No	Not Done	No	No	No	No	No	No	No	No	No	Yes	No	No	No	No	No	No	No	No	Yes	No	No	No
Male	Richmond	VISN6	White	Yes	Yes	No	No	No	No	Yes	Yes	Yes	No	-2	69	195	28.793	2	Ever	No	Yes	No	No	No	No	Yes	Not Done	Yes	No	No	No	No	No	Yes	No	No	Yes	No	No	No	No	No	No	No	No	Yes	No	No	No
Male	Richmond	VISN6	Black	Yes	No	No	No	No	No	No	No	No	No	516.31	73	255	33.639	1	Current	No	Yes	No	No	No	No	No	Surgery	No	No	No	No	No	No	No	No	No	Yes	No	No	No	No	No	No	No	No	No	No	No	No
Male	Richmond	VISN6	White	Yes	Yes	Yes	No	No	No	No	No	No	No	516.8	70	166	23.815	1	Current	Yes	No	No	No	Yes	No	No	Not Done	Yes	No	No	Yes	No	No	Yes	No	No	No	No	No	No	No	No	No	No	No	No	No	No	No
Male	Richmond	VISN6	White	Yes	Yes	Yes	No	No	No	No	Yes	Yes	No	516.8	70	190	27.259	2	Ever	Yes	No	No	No	Yes	No	Yes	Not Done	Yes	No	No	Yes	No	No	Yes	No	No	No	No	No	No	No	No	No	No	No	No	No	No	Yes
Male	Richmond	VISN6	White	Yes	Yes	Yes	Yes	No	No	No	No	No	No	515.0	72	203	27.528	2	Ever	No	No	No	Yes	Yes	Yes	No	Not Done	Yes	No	No	No	No	No	No	No	No	No	No	No	No	No	No	No	No	No	No	No	No	No
Female	Richmond	VISN6	Black	Yes	No	No	No	No	No	No	No	No	No	518.89	64	210	36.042	2	Ever	No	No	No	No	No	No	No	Not Done	No	No	No	No	No	No	No	No	No	No	No	No	No	No	No	No	No	No	Yes	No	No	No
Male	Richmond	VISN6	Hispanic	Yes	Yes	No	No	No	No	No	Yes	Yes	No	516.8	67	190	29.754	2	Ever	No	No	No	No	No	No	Yes	Not Done	Yes	No	No	No	No	No	No	No	No	No	No	No	Yes	No	No	No	No	No	No	No	No	No
Male	Richmond	VISN6	White	Yes	Yes	Yes	No	No	No	No	No	No	No	518.89	71	196	27.333	2	Ever	No	No	No	No	No	No	No	Not Done	No	No	No	No	No	No	No	No	No	No	No	No	No	No	No	No	No	No	No	No	No	No
Male	Richmond	VISN6	White	Yes	Yes	No	No	No	No	No	Yes	Yes	No	518.89	70	240	34.432	2	Ever	No	No	No	No	No	No	No	Not Done	Yes	No	No	Yes	No	No	Yes	No	No	Yes	No	No	No	No	No	No	No	No	Yes	No	No	No
Male	Richmond	VISN6	Black	Yes	No	No	No	No	Yes	No	Yes	Yes	No	516.31	73	238	31.396	2	Ever	No	No	No	No	Yes	No	No	Not Done	No	No	No	No	No	No	No	No	No	Yes	No	No	No	No	No	No	No	No	No	No	No	No
Male	Richmond	VISN6	White	Yes	Yes	Yes	No	No	No	No	No	No	No	515.0	66	132	21.303	2	Ever	No	No	No	No	Yes	No	Yes	Not Done	Yes	No	No	No	No	No	Yes	No	No	No	No	No	No	No	No	No	No	No	No	No	No	No
Male	Richmond	VISN6	White	Yes	Yes	Yes	No	No	No	No	Yes	Yes	Yes	516.31	69	207	30.565	2	Ever	No	No	No	No	No	No	No	TBBX	Yes	No	No	No	No	No	Yes	No	No	Yes	No	Yes	No	No	No	No	No	No	No	No	No	No
Male	Richmond	VISN6	White	No	Yes	No	No	No	No	No	No	No	No	518.89	64	140	24.028	2	Ever	No	No	Yes	No	Yes	No	Yes	Not Done	Yes	No	No	No	No	No	No	No	No	No	Yes	No	No	No	No	No	No	No	No	No	No	No
Male	Richmond	VISN6	White	Yes	Yes	No	No	No	No	No	No	No	No	515.0	70	202	28.98	2	Ever	Yes	No	No	No	Yes	No	No	Not Done	No	No	No	No	No	No	No	No	No	Yes	No	No	No	No	No	No	No	No	No	No	No	No
Male	Richmond	VISN6	White	Yes	Yes	No	No	No	No	No	No	No	No	516.34	73	185	24.405	2	Ever	No	No	No	No	Yes	No	No	Not Done	No	No	No	Yes	No	No	Yes	No	No	No	Yes	No	No	No	No	No	No	No	No	No	No	No
Male	Richmond	VISN6	White	Yes	Yes	Yes	No	No	No	Unknown	Yes	Yes	No	-2	66	142	22.916	2	Ever	No	No	No	No	Yes	No	Yes	Not Done	Yes	No	No	No	No	No	Yes	No	No	No	No	No	No	No	No	No	No	No	No	No	No	No
Male	Richmond	VISN6	White	Yes	No	Yes	No	No	No	No	No	No	No	518.89	69	140	20.672	1	Current	No	No	No	No	Yes	No	No	Not Done	Yes	No	No	No	No	No	Yes	No	No	No	No	No	No	No	No	No	No	No	No	No	No	No
Male	Richmond	VISN6	Black	Yes	No	No	No	No	No	No	No	No	No	516.8	67	152	23.803	2	Ever	No	No	No	No	Yes	No	No	Not Done	Yes	No	No	No	No	No	No	No	No	Yes	No	No	No	No	No	No	No	No	No	No	No	No
Male	Richmond	VISN6	White	Yes	Yes	Yes	No	Yes	No	No	Yes	Yes	No	516.8	74	280	35.945	3	Never	Yes	No	No	No	No	No	No	Surgery	No	No	No	No	No	No	No	No	No	No	No	No	No	No	No	No	No	No	Yes	No	No	No
Male	Richmond	VISN6	White	Yes	Yes	Yes	No	Yes	No	Unknown	Yes	Yes	No	516.8	69	214	31.598	2	Ever	No	No	No	No	No	No	No	Not Done	Yes	No	No	No	No	No	No	No	No	No	No	No	No	No	No	No	No	No	No	No	No	No
Male	Richmond	VISN6	White	No	Yes	No	No	No	No	No	Yes	Yes	No	516.8	65	138	22.961	2	Ever	Yes	No	No	No	No	No	No	Not Done	Yes	No	No	No	No	No	No	No	No	Yes	No	No	No	No	No	No	No	No	No	No	No	No
Male	Richmond	VISN6	White	Yes	No	No	No	No	No	No	No	No	No	515.0	67	154	24.117	2	Ever	No	No	No	No	No	No	Yes	Not Done	Yes	No	No	No	No	No	No	No	No	Yes	No	No	No	No	No	No	No	No	No	No	No	No
Male	Richmond	VISN6	White	Yes	Yes	No	No	No	No	No	No	No	No	516.8	65	195	32.446	3	Never	No	No	No	No	No	No	Yes	Not Done	Yes	No	No	No	No	No	No	No	No	Yes	No	No	No	No	No	No	No	No	No	No	No	No
Male	Richmond	VISN6	White	No	Yes	Yes	No	No	No	No	Yes	Yes	No	518.89	69	160	23.625	2	Ever	No	No	No	No	No	Yes	No	Not Done	Yes	No	No	No	No	No	Yes	No	No	No	No	No	No	No	No	No	No	No	No	No	No	No
Male	Richmond	VISN6	Black	Yes	Yes	Yes	No	No	No	No	No	No	Yes	135	71	188	26.217	3	Never	No	No	No	No	No	No	No	Surgery	No	No	No	No	No	No	No	No	No	No	No	No	No	No	No	No	No	No	Yes	No	No	No
Male	Richmond	VISN6	Black	Yes	Yes	No	No	No	No	No	No	No	No	518.89	69	174	25.692	3	Never	No	No	No	No	Yes	Yes	No	Surgery	No	No	No	No	No	No	No	No	No	No	No	No	No	No	No	No	No	No	No	No	No	No
Male	Richmond	VISN6	Black	Yes	Yes	No	No	No	No	No	No	No	No	518.89	68	200	30.406	3	Never	No	No	No	No	No	No	No	Not Done	No	No	No	No	No	No	No	No	No	No	No	No	No	No	No	No	No	No	No	No	No	No
Male	Richmond	VISN6	White	No	Yes	Yes	Yes	Yes	No	No	Yes	Yes	No	515.0	70	190	27.259	3	Never	No	No	Yes	Yes	No	No	No	Not Done	Yes	No	No	Yes	No	No	No	No	No	Yes	No	No	No	No	No	No	No	No	No	No	No	No
Male	Richmond	VISN6	White	Yes	Yes	No	No	No	No	No	Yes	Yes	No	516.31	71	230	32.074	2	Ever	No	No	Yes	No	Yes	No	Yes	Not Done	Yes	No	No	Yes	No	No	Yes	No	No	Yes	No	No	No	No	No	No	No	No	No	No	No	No
Male	Richmond	VISN6	White	Yes	Yes	Yes	No	No	No	No	Yes	Yes	Yes	516.8	71	225	31.377	2	Ever	No	No	No	No	No	No	No	Not Done	Yes	No	No	No	No	No	No	No	No	Yes	No	No	No	No	No	No	No	No	Yes	No	No	No
Male	Richmond	VISN6	White	Yes	Yes	No	No	No	No	No	Yes	Yes	No	-2	68	180	27.365	2	Ever	No	Yes	Yes	No	No	No	No	Not Done	No	No	No	No	No	No	No	No	No	No	No	No	No	No	No	No	No	No	No	No	No	No
Male	Richmond	VISN6	White	No	No	No	No	No	No	No	No	No	No	516.31	68	170	25.845	2	Ever	No	No	No	No	No	No	Yes	Not Done	Yes	No	No	No	No	No	No	No	No	No	No	No	No	No	No	No	No	No	No	No	No	No
Male	Richmond	VISN6	Black	Yes	Yes	Yes	No	No	No	No	No	No	No	515.0	71	232	32.353	3	Never	No	No	No	No	Yes	No	No	Not Done	No	No	No	No	No	No	No	No	No	Yes	No	No	No	No	No	No	No	No	No	No	No	No
Male	Richmond	VISN6	White	Yes	Yes	Yes	No	No	No	No	No	No	Yes	-2	72	219	29.698	2	Ever	Yes	No	No	No	No	No	Yes	Surgery	Yes	No	No	No	No	No	No	No	No	Yes	No	No	No	No	No	No	No	No	No	No	No	No
Male	Richmond	VISN6	Black	Yes	No	Yes	No	No	No	Yes	Yes	Yes	Yes	515.0	66	146	23.562	2	Ever	No	No	No	No	Yes	No	No	Surgery	Yes	No	No	No	No	No	No	No	No	No	No	No	No	No	No	No	No	No	No	No	No	No
Male	Richmond	VISN6	White	No	No	Yes	No	No	No	No	Yes	Yes	No	516.8	65	183	30.449	3	Never	No	No	Yes	No	No	No	No	Surgery	No	No	No	No	No	No	No	No	No	No	No	No	No	No	No	No	No	No	Yes	No	No	No
Male	Richmond	VISN6	White	No	Yes	No	No	No	No	No	No	No	No	-2	70	228	32.711	3	Never	No	No	No	No	No	No	No	Not Done	No	No	No	Yes	No	No	No	No	No	No	No	No	No	No	No	No	No	No	No	No	No	No
Male	Richmond	VISN6	Black	No	No	No	No	No	No	No	No	No	No	518.89	67	202	31.634	3	Never	No	No	No	No	No	No	No	Not Done	No	No	No	No	No	No	No	No	No	Yes	No	No	No	No	No	No	No	No	Yes	No	No	No
Male	Richmond	VISN6	White	No	No	No	No	No	No	No	Yes	Yes	No	516.31	71	186	25.938	2	Ever	No	No	No	No	No	No	Yes	Not Done	Yes	No	No	No	No	No	No	No	No	No	No	No	No	No	No	No	No	No	No	No	No	No
Male	Richmond	VISN6	White	Yes	No	No	No	No	No	No	No	No	No	518.89	76	261	31.766	3	Never	No	No	No	No	No	No	No	Not Done	No	No	No	No	No	No	No	No	No	No	No	No	No	No	No	No	No	No	Yes	No	No	No
Male	Richmond	VISN6	White	Yes	Yes	Yes	No	No	No	No	No	No	No	515.0	68	150	22.804	2	Ever	Yes	No	No	No	No	No	Yes	Not Done	Yes	No	No	Yes	No	No	Yes	No	No	Yes	No	No	No	No	Yes	No	No	No	No	No	No	No
Male	Richmond	VISN6	Black	Yes	Yes	Yes	No	Yes	No	No	Yes	Yes	No	515.0	70	145	20.803	2	Ever	No	No	No	No	No	No	No	Not Done	Yes	No	Yes	No	No	No	No	No	No	No	No	No	No	No	No	No	No	No	No	No	No	Yes
Male	Richmond	VISN6	White	Yes	Yes	Yes	Yes	No	No	No	Yes	Yes	No	515.0	71	197	27.472	2	Ever	No	No	No	Yes	Yes	No	No	Not Done	Yes	No	No	No	No	No	No	No	No	Yes	No	No	No	No	No	No	No	No	Yes	No	No	No
Male	Richmond	VISN6	White	Yes	Yes	Yes	No	No	No	Yes	Yes	Yes	No	516.8	70	200	28.693	2	Ever	No	No	No	No	No	No	No	Not Done	Yes	No	No	No	No	No	No	No	No	No	No	No	No	No	No	No	No	No	No	No	No	No
Male	Richmond	VISN6	White	Yes	Yes	Yes	No	No	No	No	Yes	Yes	No	516.31	73	164	21.634	2	Ever	Yes	Yes	No	No	Yes	No	Yes	Not Done	Yes	No	No	No	No	No	No	No	No	No	No	No	No	No	No	No	No	No	No	No	No	Yes
Male	Richmond	VISN6	White	Yes	Yes	No	No	No	No	No	No	No	No	516.8	67	142	22.237	2	Ever	No	No	No	No	No	No	Yes	Not Done	Yes	No	No	No	No	No	Yes	No	No	No	No	No	No	No	No	No	No	No	No	No	No	No
Male	Richmond	VISN6	White	Yes	Yes	No	No	No	No	Yes	Yes	Yes	No	518.89	68	139	21.132	1	Current	No	No	No	No	Yes	No	Yes	Not Done	Yes	No	No	No	No	No	No	No	No	No	No	No	No	No	No	Yes	No	No	No	No	No	No
Female	Richmond	VISN6	Black	Yes	Yes	No	No	No	No	No	No	No	No	518.89	64	151	25.916	2	Ever	No	No	No	No	No	No	No	Not Done	No	No	No	No	No	No	No	No	No	Yes	No	No	No	No	No	Yes	No	No	No	No	No	No
Male	Richmond	VISN6	Unknown	Yes	No	No	No	No	No	No	Yes	Yes	No	501	70	215	30.845	2	Ever	No	No	No	No	Yes	No	Yes	Not Done	Yes	No	No	No	No	No	No	No	No	No	Yes	No	No	No	No	No	No	No	No	No	No	No
Male	Richmond	VISN6	White	No	Yes	No	No	No	No	No	Yes	Yes	No	516.8	67	137	21.454	-999	Unknown	No	No	No	No	No	No	Yes	Not Done	Yes	No	No	Yes	No	No	Yes	No	No	No	No	No	No	No	No	No	No	No	No	No	No	No
Male	Richmond	VISN6	White	Yes	Yes	No	No	No	No	No	No	No	No	515.0	65	181	30.116	2	Ever	Yes	No	No	No	No	No	No	Not Done	No	No	No	No	No	No	No	No	No	No	No	No	No	No	No	No	No	No	No	No	No	No
Male	Richmond	VISN6	Black	Yes	Yes	No	No	No	No	Yes	Yes	Yes	No	516.8	71	235	32.772	1	Current	No	No	No	No	Yes	No	No	Not Done	No	No	No	No	No	No	No	No	No	Yes	No	No	No	No	No	No	No	No	Yes	No	No	No
Male	Richmond	VISN6	Black	Yes	No	No	No	No	No	No	No	No	No	515.0	71	178	24.823	2	Ever	Yes	No	No	No	No	No	No	Not Done	Yes	No	No	No	No	No	No	No	No	Yes	No	No	No	No	No	No	No	No	No	No	No	No
Male	Richmond	VISN6	White	Yes	Yes	No	No	No	No	No	No	No	No	515.0	66	188	30.34	2	Ever	No	No	No	No	No	No	Yes	Not Done	No	No	No	Yes	No	No	Yes	No	No	No	No	No	No	No	No	No	No	No	No	No	No	No
Male	Richmond	VISN6	White	Yes	No	No	No	No	No	Yes	Yes	Yes	No	515.0	68	170	25.845	2	Ever	No	No	No	No	Yes	No	No	Not Done	No	No	No	No	No	No	Yes	No	No	No	No	No	No	No	No	No	No	No	Yes	No	No	No
Male	Richmond	VISN6	White	Yes	No	Yes	No	No	No	Yes	Yes	Yes	No	516.8	65	188	31.281	2	Ever	Yes	No	No	No	No	No	No	Not Done	Yes	No	No	No	No	No	No	No	No	No	No	No	No	No	No	No	No	No	No	No	No	No
Male	Richmond	VISN6	White	Yes	Yes	No	No	No	No	No	No	No	No	518.89	67	206	32.26	2	Ever	No	No	Yes	No	No	No	Yes	Not Done	No	No	No	No	No	No	No	No	No	No	No	No	No	No	No	No	No	No	No	No	No	No
Male	Richmond	VISN6	White	Yes	No	Yes	No	No	No	Yes	Yes	Yes	No	516.31	71	202	28.17	2	Ever	No	No	No	No	No	No	No	Not Done	Yes	No	No	No	No	No	No	No	No	Yes	No	No	No	No	No	No	No	No	No	No	No	Yes
Male	Richmond	VISN6	Black	Yes	No	Yes	No	No	No	No	Yes	Yes	No	516.8	69	208	30.712	2	Ever	Yes	No	No	No	Yes	No	Yes	Not Done	Yes	No	No	No	No	No	No	No	No	Yes	No	No	No	No	No	No	No	No	No	No	No	No
Male	Richmond	VISN6	White	Yes	Yes	No	No	No	No	No	No	No	No	516.31	73	196	25.856	2	Ever	No	No	No	No	Yes	No	No	Not Done	No	No	No	No	No	No	No	No	No	No	No	No	No	No	No	No	No	No	No	No	No	No
Male	Richmond	VISN6	White	Yes	No	No	No	No	No	No	No	No	No	508.1	66	125	20.173	2	Ever	No	Yes	Yes	No	Yes	No	No	Not Done	Yes	No	No	No	No	No	No	No	No	No	No	No	No	No	No	No	No	No	No	No	No	No
Male	Richmond	VISN6	White	Yes	No	No	No	No	No	No	Yes	Yes	No	518.89	68	208	31.622	3	Never	Yes	No	No	No	No	No	No	Not Done	No	No	No	No	No	No	No	No	No	No	No	No	No	No	No	No	No	No	Yes	No	No	No
Male	Richmond	VISN6	White	Yes	No	No	No	No	No	No	No	No	No	516.8	69	142	20.967	2	Ever	Yes	No	No	No	Yes	No	Yes	Not Done	Yes	No	No	No	No	No	Yes	No	No	No	No	No	No	No	No	No	No	No	No	No	No	No
Male	Richmond	VISN6	Black	Yes	Yes	No	No	No	No	Yes	Yes	Yes	No	518.89	70	316	45.336	2	Ever	No	No	No	No	Yes	No	No	Not Done	No	No	No	No	No	No	No	No	No	Yes	No	No	No	No	No	No	No	No	Yes	No	No	No
Male	Richmond	VISN6	White	Yes	No	No	No	No	No	Yes	Yes	Yes	No	501	71	257	35.84	1	Current	No	No	No	No	No	No	Yes	Not Done	No	No	No	No	No	No	Yes	No	No	No	Yes	No	No	No	No	No	No	No	No	No	No	Yes
Male	Richmond	VISN6	White	Yes	Yes	No	No	No	No	No	No	No	No	516.8	69	180	26.578	2	Ever	No	Yes	No	No	No	No	Yes	Surgery	Yes	No	No	Yes	No	No	No	No	No	Yes	No	No	No	No	No	No	No	No	No	No	No	No
Male	Richmond	VISN6	Black	Yes	Yes	No	No	No	No	No	Yes	Yes	No	515.0	68	172	26.149	2	Ever	No	No	No	No	No	No	Yes	Not Done	Yes	No	No	No	No	No	No	No	No	Yes	Yes	No	No	No	No	No	No	No	No	No	No	No
Male	Richmond	VISN6	White	Yes	Yes	Yes	No	No	No	No	Yes	Yes	No	516.8	64	150	25.744	3	Never	Yes	No	Yes	No	Yes	No	Yes	Not Done	Yes	No	No	No	No	No	No	No	No	No	No	No	No	No	No	No	No	No	No	No	No	No
Male	Richmond	VISN6	White	Yes	Yes	No	No	Yes	No	No	No	No	No	515.0	71	247	34.445	2	Ever	No	No	No	No	No	No	No	Not Done	No	No	Yes	No	No	No	No	No	No	No	No	No	No	No	No	No	No	No	No	No	No	No
Male	Richmond	VISN6	White	Yes	Yes	Yes	No	Yes	No	No	Yes	Yes	No	515.0	70	172	24.676	2	Ever	No	No	No	No	Yes	No	No	Not Done	Yes	No	No	No	No	No	No	No	No	Yes	No	No	No	No	Yes	No	No	No	No	No	No	No
Female	Richmond	VISN6	White	Yes	No	No	No	No	No	No	No	No	No	518.89	62	181	33.101	2	Ever	Yes	No	No	No	No	No	No	Not Done	No	No	No	No	No	No	Yes	No	No	Yes	No	No	No	No	No	No	No	No	Yes	No	Yes	No
Male	Richmond	VISN6	White	Yes	No	No	No	No	No	No	No	No	No	515.0	71	189	26.357	2	Ever	No	No	Yes	No	Yes	No	No	Not Done	Yes	No	No	No	No	No	Yes	No	No	Yes	No	No	No	No	No	No	No	No	No	No	No	No
Male	Richmond	VISN6	White	Yes	No	No	No	No	No	No	No	No	No	518.89	72	162	21.968	2	Ever	No	No	No	No	No	No	No	Not Done	Yes	No	No	No	No	No	No	No	No	No	No	No	No	No	No	No	No	No	No	No	No	No
Female	Richmond	VISN6	Black	Yes	Yes	No	No	No	No	No	No	No	No	515.0	59	130	26.253	1	Current	No	No	No	No	Yes	No	No	Not Done	No	No	No	No	No	No	No	No	No	Yes	No	No	No	No	No	No	No	No	No	No	No	No
Male	Salem	VISN6	White	Yes	No	No	No	No	No	No	No	No	No	518.89	67	156	24.43	2	Ever	No	No	No	No	No	No	Yes	Not Done	Yes	No	No	Yes	No	No	Yes	No	No	No	No	No	No	No	No	No	No	No	No	No	No	No
Male	Salem	VISN6	White	Yes	Yes	No	Yes	No	No	No	No	No	No	515.0	70	189	27.115	3	Never	No	No	No	Yes	Yes	No	Yes	Not Done	No	No	No	Yes	No	No	Yes	No	No	No	Yes	No	No	No	No	No	No	No	No	No	No	No
Male	Salem	VISN6	White	Yes	No	Yes	No	No	No	No	Yes	Yes	No	515.0	69	174	25.692	2	Ever	No	No	No	No	No	No	No	Not Done	Yes	No	No	Yes	No	No	Yes	No	No	Yes	No	No	No	No	No	No	No	No	No	No	No	No
Male	Salem	VISN6	Unknown	Yes	Yes	No	No	No	No	No	No	No	No	515.0	68	210	31.926	3	Never	No	No	No	No	No	No	No	Not Done	Yes	No	No	No	No	No	No	No	No	No	No	No	No	No	No	No	No	No	No	No	No	No
Male	Salem	VISN6	White	Yes	Yes	Yes	No	No	No	No	Yes	Yes	No	515.0	66	209	33.729	2	Ever	No	No	No	No	No	Yes	Yes	Not Done	No	No	No	No	No	No	No	No	No	Yes	No	No	No	No	No	No	No	No	Yes	No	No	No
Male	Salem	VISN6	White	Yes	Yes	Yes	No	No	No	No	Yes	Yes	No	515.0	70	190	27.259	2	Ever	Yes	No	No	No	No	No	No	Not Done	No	No	No	No	No	No	No	No	No	Yes	No	No	No	No	No	No	No	No	No	No	No	No
Male	Salem	VISN6	White	No	Yes	No	No	No	No	No	No	No	No	518.89	71	203	28.309	3	Never	No	No	No	No	No	No	No	Not Done	No	No	No	No	No	No	No	No	No	No	No	No	No	No	No	No	No	No	No	No	No	No
Male	Salem	VISN6	Unknown	No	Yes	No	No	No	No	No	No	No	No	515.0	69.5	178	25.906	3	Never	No	No	No	No	No	No	No	Not Done	No	No	No	No	No	No	No	No	No	No	No	No	Yes	No	No	No	No	No	No	No	No	No
Male	Salem	VISN6	White	Yes	Yes	No	No	No	No	No	No	No	No	515.0	69	125	18.457	1	Current	No	No	No	No	No	No	No	Not Done	Yes	No	No	No	No	No	No	No	No	Yes	No	No	No	No	No	No	No	No	No	No	No	No
Male	Salem	VISN6	Unknown	Yes	No	No	No	No	No	No	No	No	No	515.0	69	130	19.195	2	Ever	No	No	No	No	Yes	No	Yes	Not Done	No	No	No	No	No	No	No	No	No	No	No	No	No	No	No	No	No	No	No	No	No	No
Male	Salem	VISN6	White	Yes	No	No	No	No	No	Yes	Yes	Yes	No	515.0	69	234	34.551	2	Ever	No	No	No	No	Yes	Yes	Yes	Not Done	Yes	No	No	No	No	No	Yes	No	No	Yes	No	No	No	No	No	No	No	No	Yes	No	No	No
Male	Salem	VISN6	White	No	Yes	No	No	No	No	No	No	No	No	518.89	66	159	25.66	2	Ever	No	No	No	No	No	No	No	Not Done	No	No	No	No	No	No	No	No	No	No	No	No	No	No	No	No	No	No	No	No	No	No
Male	Salem	VISN6	White	Yes	No	Yes	No	No	No	No	No	No	No	515.0	66	150	24.207	2	Ever	No	No	No	No	Yes	No	Yes	Not Done	Yes	No	No	No	No	No	Yes	No	No	Yes	Yes	No	No	No	No	No	No	No	No	No	No	No
Male	Salem	VISN6	Unknown	No	Yes	No	No	No	No	No	No	No	No	-2	74	281	36.074	2	Ever	No	No	No	No	No	No	Yes	Not Done	Yes	No	No	Yes	No	No	No	No	No	Yes	No	No	No	No	No	No	No	No	Yes	No	No	No
Male	Salem	VISN6	Unknown	No	Yes	No	No	No	No	Unknown	Yes	Yes	No	516.8	73	202	26.647	-999	Unknown	No	No	No	No	Yes	No	No	Not Done	Yes	No	No	No	No	No	No	No	No	Yes	No	No	No	No	No	No	No	No	No	No	No	No
Male	Salem	VISN6	Unknown	No	No	Yes	No	No	No	No	Yes	Yes	No	515.0	68	190	28.886	3	Never	No	No	No	No	No	No	Yes	Not Done	Yes	No	No	No	No	No	No	No	No	No	No	No	No	No	No	No	No	No	No	No	No	No
Male	Salem	VISN6	White	Yes	Yes	Yes	No	No	No	Unknown	Yes	Yes	No	518.89	73	255	33.639	2	Ever	No	No	No	No	No	Yes	No	Not Done	No	No	No	No	No	No	Yes	No	No	No	No	No	No	No	No	No	No	No	Yes	No	No	No
Male	Salem	VISN6	White	Yes	No	Yes	No	No	No	No	No	No	No	515.0	64	122	20.938	2	Ever	No	No	Yes	No	Yes	No	No	Not Done	No	No	No	No	No	No	No	No	No	No	No	No	No	No	No	No	No	No	No	No	No	No
Male	Salem	VISN6	Unknown	Yes	Yes	Yes	No	No	No	No	Yes	Yes	No	515.0	70	186	26.685	1	Current	Yes	Yes	Yes	No	No	No	Yes	Surgery	Yes	No	No	No	Yes	No	No	No	No	Yes	No	No	No	No	No	No	No	Yes	No	No	No	No
Male	Salem	VISN6	White	Yes	Yes	No	No	Yes	No	No	No	No	No	515.0	69	152	22.444	3	Never	No	No	No	No	No	No	No	Not Done	No	No	No	No	No	No	No	No	No	No	No	No	No	No	No	No	No	No	No	No	No	Yes
Male	Salem	VISN6	Unknown	Yes	Yes	No	No	No	No	Yes	Yes	Yes	No	516.31	67	158	24.743	2	Ever	No	No	No	No	Yes	Yes	Yes	Not Done	Yes	No	No	Yes	No	No	No	No	No	Yes	No	No	No	No	No	No	No	No	No	No	No	No
Male	Salem	VISN6	White	Yes	No	No	No	No	No	No	No	No	No	515.0	73	223	29.418	2	Ever	No	No	No	No	No	Yes	No	Not Done	No	No	No	No	No	No	No	No	No	No	No	No	No	No	No	No	No	No	Yes	No	No	Yes
Male	Salem	VISN6	White	Yes	Yes	No	No	No	No	No	No	No	No	515.0	67	175	27.405	2	Ever	Yes	No	No	No	No	No	Yes	Not Done	No	No	No	No	No	No	Yes	No	No	Yes	No	No	No	No	No	No	No	Yes	No	No	No	No
Male	Salem	VISN6	Unknown	Yes	No	No	No	No	No	No	No	No	No	516.8	69	172	25.397	-999	Unknown	No	No	No	No	No	No	Yes	Not Done	Yes	No	No	No	No	No	No	No	No	No	No	No	No	No	No	No	No	No	No	No	No	No
Male	Salem	VISN6	White	Yes	No	No	No	No	No	No	No	No	No	518.89	72	240	32.546	2	Ever	No	No	No	No	No	No	No	Not Done	Yes	No	No	No	No	No	No	No	No	Yes	No	No	No	No	No	No	No	No	No	No	No	No
Male	Salem	VISN6	Unknown	Yes	Yes	Yes	No	No	No	Yes	Yes	Yes	No	515.0	71	207	28.867	2	Ever	No	No	No	No	Yes	Yes	No	Not Done	No	No	No	No	No	No	Yes	No	No	Yes	No	No	No	No	No	No	No	No	No	No	No	No
Male	Salem	VISN6	White	No	No	No	No	No	No	No	No	No	No	-2	68	228	34.663	2	Ever	No	No	No	No	Yes	No	Yes	Not Done	No	No	No	No	No	No	No	No	No	No	No	No	No	No	No	No	No	No	Yes	No	No	No
Male	Salem	VISN6	White	Yes	Yes	No	Yes	No	No	Yes	No	Yes	No	-2	67	242	37.898	3	Never	No	No	No	No	No	Yes	Yes	Not Done	No	No	Yes	No	No	No	No	No	No	Yes	No	No	No	No	No	No	No	No	Yes	No	No	No
Male	Salem	VISN6	Black	Yes	No	Yes	No	No	No	No	No	No	No	515.0	71	262	36.537	1	Current	No	No	No	No	Yes	No	Yes	Not Done	No	No	No	No	No	No	No	No	No	Yes	No	No	No	No	No	No	No	No	No	No	No	No
Male	Salem	VISN6	White	Yes	Yes	Yes	No	No	No	No	Yes	Yes	No	516.31	67	178	27.875	2	Ever	No	No	No	No	No	No	Yes	Not Done	Yes	No	No	No	No	No	No	No	No	No	No	No	Yes	No	No	No	No	No	No	No	No	No
Male	Salem	VISN6	White	Yes	Yes	Yes	Yes	No	No	No	No	No	No	515.0	70	214	30.702	2	Ever	No	No	No	Yes	Yes	No	No	Not Done	No	No	No	No	No	No	No	No	No	Yes	No	No	No	No	No	No	No	No	No	No	No	No
Male	Salem	VISN6	White	Yes	No	Yes	No	No	No	No	Yes	Yes	No	515.0	69	241	35.585	1	Current	No	No	No	No	Yes	No	No	Not Done	No	No	No	No	No	No	No	No	No	No	No	No	No	No	No	No	No	No	Yes	No	Yes	No
Male	Salem	VISN6	Other	No	Yes	Yes	Yes	Yes	No	No	Yes	Yes	No	515.0	70	172	24.676	2	Ever	No	No	No	Yes	Yes	Yes	No	Not Done	Yes	No	No	No	No	No	Yes	No	No	No	No	No	No	No	No	No	No	Yes	No	No	No	No
Male	Salem	VISN6	White	Yes	Yes	Yes	No	No	No	No	Yes	Yes	No	515.0	67	213	33.356	2	Ever	Yes	No	No	No	Yes	No	Yes	Not Done	Yes	No	No	Yes	No	No	Yes	No	No	No	No	No	No	No	No	No	No	No	No	No	No	No
Male	Salem	VISN6	White	Yes	Yes	No	No	No	No	No	Yes	Yes	No	515.0	73	207	27.307	2	Ever	Yes	No	No	No	Yes	No	No	Not Done	No	No	No	No	No	No	Yes	No	No	No	No	No	No	No	No	No	No	No	No	No	No	No
Male	Salem	VISN6	Black	No	No	Yes	Yes	Yes	No	Unknown	Yes	Yes	No	516.36	69	168	24.806	2	Ever	No	No	No	No	Yes	No	No	Surgery	Yes	No	No	No	No	No	No	No	No	Yes	No	No	No	No	No	No	No	No	No	No	No	Yes
Male	Salem	VISN6	White	Yes	Yes	Yes	No	No	No	No	Yes	Yes	No	516.8	69	196	28.94	2	Ever	No	No	No	No	Yes	No	No	Surgery	No	No	No	No	No	No	No	No	No	No	No	No	No	No	No	No	No	No	No	No	No	No
Male	Salem	VISN6	Unknown	No	No	Yes	No	No	No	No	No	No	No	518.89	73	228	30.077	2	Ever	No	No	No	No	No	No	Yes	Not Done	Yes	No	No	No	No	No	No	No	No	No	No	No	No	No	No	No	No	No	No	No	No	No
Male	Salem	VISN6	White	Yes	Yes	No	No	No	No	No	Yes	Yes	No	515.0	71	152	21.197	2	Ever	No	No	No	No	Yes	No	Yes	Not Done	Yes	No	No	No	No	No	No	No	No	No	No	No	No	No	No	No	No	No	No	No	No	No
Male	Salem	VISN6	Unknown	No	Yes	No	No	No	No	Unknown	Yes	Yes	No	515.0	70	183	26.254	3	Never	No	No	No	No	No	No	No	Not Done	Yes	No	No	No	No	No	No	No	No	Yes	No	No	No	No	No	No	No	No	No	No	No	No
Male	Salem	VISN6	White	Yes	No	Yes	No	Yes	No	Yes	Yes	Yes	No	515.0	72	283	38.377	2	Ever	No	No	No	No	Yes	No	No	Surgery	Yes	No	No	No	No	No	Yes	No	No	Yes	No	No	No	No	No	No	No	No	Yes	No	No	No
Male	Salem	VISN6	Unknown	No	Yes	No	No	No	No	No	Yes	Yes	No	515.0	70	262	37.588	1	Current	No	No	No	No	No	No	Yes	Not Done	Yes	No	No	No	No	No	No	No	No	Yes	No	No	No	No	No	No	No	No	No	No	No	No
Male	Salem	VISN6	White	No	Yes	Yes	No	No	No	No	Yes	Yes	No	518.89	70	202	28.98	2	Ever	No	No	No	No	No	No	Yes	Not Done	Yes	No	No	Yes	No	No	Yes	No	No	Yes	No	No	No	No	No	No	No	No	Yes	No	No	Yes
Male	Salem	VISN6	White	Yes	No	No	No	No	No	No	No	No	No	515.0	66	151	24.369	1	Current	No	Yes	No	No	Yes	No	Yes	Surgery	No	No	No	No	No	No	Yes	No	No	Yes	No	No	No	No	No	No	No	No	No	No	No	No
Male	Salem	VISN6	White	Yes	No	No	No	No	No	No	No	No	No	-2	67	285	44.632	3	Never	No	No	No	No	No	No	Yes	Not Done	Yes	No	No	No	No	No	No	No	No	No	No	No	No	No	No	No	No	No	Yes	No	No	No
Male	Salem	VISN6	White	No	Yes	No	No	No	No	No	Yes	Yes	No	518.89	67	167	26.153	3	Never	Yes	No	No	No	Yes	Yes	No	Not Done	No	No	No	No	No	No	No	No	No	Yes	No	No	No	No	No	No	No	No	No	No	No	No
Male	Salem	VISN6	White	Yes	Yes	No	Yes	Yes	No	No	Yes	Yes	No	515.0	71	137	19.105	1	Current	No	No	No	Yes	Yes	No	No	Not Done	No	No	No	Yes	No	No	No	No	No	No	No	No	No	No	No	No	No	No	No	No	No	No
Male	Salem	VISN6	White	Yes	No	Yes	No	No	No	No	Yes	Yes	No	515.0	72	200	27.121	2	Ever	No	No	No	Yes	Yes	Yes	No	Not Done	No	No	No	No	No	No	No	No	No	No	No	No	No	No	No	No	No	No	No	No	Yes	Yes
Male	Salem	VISN6	White	Yes	Yes	Yes	No	No	No	No	No	No	No	515.0	68	166	25.237	2	Ever	No	No	Yes	No	Yes	No	No	Not Done	Yes	No	No	Yes	No	No	No	No	No	No	No	No	No	No	No	No	No	No	No	No	No	No
Male	Salem	VISN6	White	Yes	Yes	Yes	No	Yes	No	Yes	Yes	Yes	No	516.31	65	170	28.286	2	Ever	No	No	Yes	No	Yes	Yes	Yes	Not Done	Yes	No	No	No	No	No	No	No	No	No	No	No	No	No	No	No	No	No	No	No	No	No
Male	Salem	VISN6	White	Yes	Yes	Yes	No	No	No	Yes	Yes	Yes	No	515.0	69	136	20.081	2	Ever	No	No	No	No	Yes	No	No	Not Done	Yes	No	No	No	No	No	No	No	No	No	No	No	No	No	No	No	No	No	No	No	No	No
Male	Salem	VISN6	White	Yes	Yes	Yes	No	No	No	No	No	No	No	515.0	65	172	28.619	1	Current	No	No	No	No	Yes	No	No	Not Done	No	No	No	No	No	No	No	No	No	No	No	No	No	No	No	No	No	No	No	No	No	No
Male	Salem	VISN6	White	No	No	No	No	No	No	No	Yes	Yes	No	515.0	69	185	27.316	3	Never	No	No	No	No	No	No	No	Not Done	Yes	No	No	No	No	No	No	No	No	Yes	No	No	No	No	No	No	No	No	No	No	No	No
Male	Salem	VISN6	White	Yes	Yes	No	No	No	No	No	No	No	No	515.0	67	160	25.056	1	Current	Yes	No	Yes	No	Yes	No	Yes	Not Done	Yes	No	No	No	No	No	No	No	No	Yes	No	No	No	No	No	No	No	No	Yes	No	No	No
Male	Salem	VISN6	White	No	No	No	No	No	No	No	No	No	No	515.0	67	121	18.949	1	Current	No	No	No	No	Yes	No	No	Not Done	Yes	No	No	No	No	No	No	No	No	No	No	No	No	No	No	No	No	No	No	No	No	No
Male	Salem	VISN6	White	Yes	Yes	No	No	No	No	No	No	No	No	515.0	72	248	33.631	2	Ever	No	No	Yes	No	No	No	No	Not Done	No	No	No	No	No	No	No	No	No	Yes	No	No	No	No	No	No	No	No	Yes	No	No	Yes
Male	Salem	VISN6	White	Yes	Yes	No	No	No	No	No	No	No	No	-2	80	185	20.321	-999	Unknown	No	No	No	No	No	No	Yes	Not Done	No	No	No	Yes	No	No	Yes	No	No	Yes	No	No	No	No	No	No	No	No	No	No	No	No
Male	Salem	VISN6	White	Yes	No	Yes	Yes	Yes	No	No	Yes	Yes	No	515.0	66	146	23.562	3	Never	No	Yes	No	Yes	No	No	No	Not Done	Yes	No	No	No	No	No	No	No	No	No	No	No	No	No	No	No	No	No	No	No	No	No
Male	Salem	VISN6	White	Yes	Yes	No	No	No	No	No	No	No	No	515.0	70	180	25.824	2	Ever	Yes	No	No	No	No	No	No	Not Done	No	No	No	Yes	Yes	No	No	No	No	Yes	No	No	Yes	No	No	No	No	No	No	No	No	No
Male	Salem	VISN6	White	Yes	Yes	Yes	No	No	No	No	Yes	Yes	No	518.89	60	140	27.338	3	Never	No	No	No	No	No	No	Yes	Not Done	No	No	No	No	No	No	No	No	No	No	No	No	No	No	No	No	No	Yes	No	No	No	No
Male	Salem	VISN6	Black	Yes	Yes	Yes	No	No	No	No	No	No	No	516.32	73	232	30.605	3	Never	No	No	No	No	No	No	No	Not Done	No	No	No	No	No	No	Yes	No	No	No	No	No	Yes	No	No	No	No	No	No	No	No	No
Male	Salem	VISN6	Unknown	No	No	No	No	No	No	No	No	No	No	-2	66	185	29.856	2	Ever	No	No	No	No	No	No	Yes	Not Done	No	No	No	No	No	No	No	No	No	Yes	No	No	No	No	No	No	No	No	Yes	No	No	No
Male	Salem	VISN6	White	No	No	No	No	No	No	Unknown	Yes	Yes	No	-2	67	203	31.79	3	Never	No	No	No	No	No	No	Yes	Not Done	No	No	No	No	No	No	No	No	No	Yes	No	No	No	No	No	No	No	No	No	No	No	No
Male	Salem	VISN6	Unknown	No	No	No	No	No	No	No	No	No	No	518.89	58	132	27.585	2	Ever	No	No	No	No	No	No	No	Not Done	Yes	No	No	No	No	No	No	No	No	Yes	No	No	No	No	No	No	No	No	No	No	No	No
Female	Salem	VISN6	White	Yes	Yes	No	No	No	No	No	No	No	No	515.0	62	92	16.825	2	Ever	No	No	Yes	No	No	No	No	Not Done	Yes	No	No	Yes	No	No	Yes	No	No	No	No	No	No	No	No	No	No	No	No	No	No	No
Male	Salem	VISN6	White	Yes	No	Yes	No	No	No	No	Yes	Yes	No	515.0	71	178	24.823	1	Current	No	No	No	No	Yes	No	No	Not Done	Yes	No	No	No	No	No	No	No	No	No	No	No	No	No	No	No	No	No	No	No	No	No
Male	Salem	VISN6	Black	No	No	No	No	No	No	No	No	No	No	-2	71	300	41.836	-999	Unknown	No	No	No	No	No	No	No	Not Done	No	No	No	No	No	No	No	No	No	Yes	No	No	No	No	No	No	No	No	Yes	No	No	No
Male	Salem	VISN6	White	No	Yes	No	No	No	No	No	No	No	No	518.89	68	195	29.646	-999	Unknown	No	No	No	No	No	No	No	Not Done	Yes	No	No	No	No	No	No	No	No	Yes	No	No	No	No	No	No	No	No	No	No	No	No
Male	Salem	VISN6	Black	Yes	Yes	Yes	No	No	No	Yes	Yes	Yes	No	516.8	72	258	34.987	1	Current	No	No	Yes	No	Yes	No	No	Surgery	Yes	No	No	No	No	No	Yes	No	No	Yes	No	No	No	No	No	No	No	No	No	No	No	No
Male	Salem	VISN6	Black	Yes	Yes	No	No	No	No	Unknown	Yes	Yes	No	515.0	72	252	34.173	2	Ever	No	No	No	No	Yes	No	Yes	Surgery	Yes	No	No	No	No	No	Yes	No	No	Yes	No	No	No	No	No	No	No	No	Yes	No	No	Yes
Male	Salem	VISN6	White	Yes	Yes	Yes	No	No	No	Yes	Yes	Yes	No	515.0	68	164	24.933	2	Ever	Yes	No	No	No	Yes	No	No	Not Done	Yes	No	No	No	No	No	No	No	No	No	No	No	No	No	No	No	No	No	No	No	No	Yes
Male	Salem	VISN6	Black	Yes	Yes	No	No	No	No	No	No	No	No	515.0	68	235	35.727	2	Ever	No	No	No	No	No	No	No	Not Done	No	No	No	No	No	No	No	No	No	No	No	No	No	No	No	No	No	No	Yes	No	No	No
Male	Salem	VISN6	White	No	No	No	No	No	No	No	No	No	No	518.89	69	167	24.658	2	Ever	No	No	No	No	No	No	No	Not Done	Yes	No	No	Yes	No	No	Yes	No	No	No	No	No	No	No	No	No	No	No	No	No	No	No
Male	Salem	VISN6	White	No	Yes	No	No	No	No	No	No	No	No	518.89	78	156	18.025	2	Ever	No	No	No	No	Yes	No	No	Not Done	Yes	No	No	No	No	No	No	No	No	No	No	No	Yes	No	No	No	No	No	No	No	No	No
Male	Salem	VISN6	Unknown	No	No	No	No	No	No	No	No	No	No	518.89	67	160	25.056	2	Ever	No	No	No	No	No	No	Yes	Not Done	Yes	No	No	No	No	No	No	No	No	No	No	No	No	No	No	No	No	No	No	No	No	No
Male	Salem	VISN6	White	No	No	No	No	No	No	No	No	No	No	518.89	72	233	31.597	3	Never	No	No	No	No	No	No	No	Not Done	No	No	No	No	No	No	No	No	No	Yes	No	No	No	No	No	No	No	No	No	No	No	No
Male	Salem	VISN6	White	Yes	Yes	Yes	No	No	No	Yes	Yes	Yes	No	515.0	68	209	31.774	2	Ever	No	No	No	Yes	No	No	Yes	Not Done	Yes	No	No	No	No	No	No	No	No	Yes	No	No	No	No	No	No	No	Yes	Yes	No	No	No
Male	Salem	VISN6	White	Yes	Yes	Yes	No	No	No	Yes	Yes	Yes	No	508.1	70	223	31.993	1	Current	No	Yes	No	No	Yes	No	Yes	Not Done	Yes	No	No	No	No	No	No	No	No	Yes	No	No	No	No	No	No	No	No	Yes	No	No	No
Male	Salem	VISN6	White	Yes	Yes	Yes	No	No	No	Unknown	Yes	Yes	No	-2	65	270	44.925	1	Current	No	No	No	No	Yes	No	No	Not Done	Yes	No	No	No	No	No	No	No	No	No	No	No	No	No	No	No	No	No	Yes	No	No	No
Male	Salem	VISN6	White	Yes	Yes	Yes	No	No	No	Yes	Yes	Yes	No	515.0	72	250	33.902	2	Ever	No	No	No	No	Yes	No	Yes	Not Done	Yes	No	No	No	No	No	No	No	No	Yes	No	No	No	No	No	No	No	Yes	Yes	No	No	Yes
Male	Salem	VISN6	White	Yes	Yes	Yes	No	No	No	Yes	Yes	Yes	No	515.0	72	247	33.495	2	Ever	No	No	No	Yes	Yes	No	No	Not Done	Yes	No	No	No	Yes	No	No	No	No	Yes	No	No	No	No	No	No	No	No	No	No	No	Yes
Male	Salem	VISN6	White	Yes	No	Yes	No	No	No	Yes	Yes	Yes	No	515.0	67	211	33.043	2	Ever	Yes	No	Yes	No	Yes	No	No	Not Done	No	No	No	No	No	No	Yes	No	No	No	No	No	No	No	No	No	No	No	Yes	No	No	Yes
Male	Salem	VISN6	White	Yes	No	Yes	No	No	No	No	No	No	No	516.8	67	206	32.26	3	Never	No	No	No	No	No	No	No	Not Done	No	No	No	No	Yes	No	No	No	No	Yes	No	No	No	No	No	No	No	No	Yes	No	No	No
Male	Salem	VISN6	White	Yes	Yes	Yes	No	No	No	No	No	No	No	515.0	74	254	32.608	3	Never	No	No	No	No	No	No	Yes	Not Done	No	No	No	No	No	No	No	No	No	No	Yes	No	No	No	No	No	No	No	Yes	No	No	No
Male	Salem	VISN6	White	No	Yes	Yes	No	No	No	No	No	No	No	-2	69	189	27.907	3	Never	No	No	No	No	No	No	No	Not Done	No	No	No	No	No	No	No	No	No	No	No	No	No	No	No	No	No	No	No	No	No	No
Male	Salem	VISN6	Unknown	Yes	No	No	No	No	No	No	No	No	No	515.0	73	191	25.196	3	Never	No	No	No	No	No	No	No	Not Done	No	No	No	Yes	No	No	No	No	No	Yes	No	No	No	No	No	No	No	No	Yes	No	No	No
Male	Salem	VISN6	White	Yes	Yes	Yes	No	No	No	Yes	Yes	Yes	No	515.0	72	125	16.951	2	Ever	No	No	No	No	Yes	Yes	Yes	Not Done	No	No	No	No	No	No	No	No	No	No	No	No	No	No	No	No	No	No	No	No	No	No
Male	Salem	VISN6	White	Yes	Yes	Yes	No	No	No	No	Yes	Yes	No	515.0	68	132	20.068	2	Ever	No	No	No	No	Yes	No	No	Not Done	Yes	No	No	No	No	Yes	No	No	No	No	No	No	No	No	No	Yes	No	No	No	No	No	No
Male	Salem	VISN6	Unknown	Yes	No	No	No	No	No	No	Yes	Yes	No	515.0	70	156	22.381	-999	Unknown	No	No	No	No	No	No	No	Not Done	No	No	No	No	No	No	No	No	No	Yes	No	No	No	No	No	No	No	No	No	No	No	No
Male	Salem	VISN6	White	Yes	Yes	Yes	No	No	No	Yes	Yes	Yes	No	516.31	68	182	27.669	3	Never	No	No	No	No	Yes	No	No	Not Done	Yes	No	No	No	No	No	No	No	No	No	No	No	No	No	No	No	No	No	No	No	No	Yes
Male	Salem	VISN6	White	Yes	Yes	No	No	No	No	No	No	No	No	515.0	69	138	20.376	1	Current	No	No	No	No	No	No	No	Not Done	Yes	No	No	No	No	No	No	No	No	Yes	No	No	Yes	No	No	No	No	No	No	No	No	No
Male	Salem	VISN6	Unknown	Yes	No	No	No	No	No	No	No	No	No	515.0	69	190	28.055	-999	Unknown	No	No	No	No	No	No	No	Not Done	No	No	No	No	No	No	No	No	No	No	No	No	No	No	No	No	No	No	No	No	No	No
Male	Salem	VISN6	White	Yes	Yes	No	No	No	No	No	No	No	No	515.0	70	172	24.676	2	Ever	No	No	No	No	Yes	Yes	No	Not Done	Yes	No	No	No	No	No	No	No	No	No	No	No	No	No	No	No	No	No	No	No	No	No
Male	Salem	VISN6	White	Yes	No	No	No	No	No	No	No	No	No	515.0	66	163	26.306	2	Ever	No	No	No	No	Yes	No	Yes	Not Done	Yes	No	No	No	No	No	No	No	No	Yes	No	No	No	No	No	No	No	No	No	No	No	No
Male	Salem	VISN6	Unknown	Yes	Yes	No	No	No	No	No	Yes	Yes	No	515.0	69	192	28.35	2	Ever	No	No	No	No	No	No	No	Not Done	Yes	No	No	Yes	No	No	No	No	No	No	No	No	No	No	No	No	No	No	No	No	No	No
Male	Salem	VISN6	White	No	Yes	No	No	No	No	No	No	No	No	518.89	71	202	28.17	1	Current	No	No	No	No	Yes	No	No	Not Done	No	No	No	No	No	No	No	No	No	No	No	No	No	No	No	No	No	No	No	No	No	No
Male	Salem	VISN6	Unknown	Yes	Yes	Yes	No	No	No	No	No	No	No	515.0	70	190	27.259	2	Ever	No	No	No	No	No	No	Yes	Not Done	Yes	No	Yes	Yes	No	No	No	No	No	No	No	No	No	No	No	No	No	No	No	No	No	Yes
Male	Salem	VISN6	White	Yes	Yes	Yes	No	No	No	No	Yes	Yes	No	515.0	70	179	25.681	1	Current	No	No	Yes	No	Yes	No	No	Not Done	No	No	No	No	No	No	No	No	No	No	No	No	No	No	No	No	No	No	No	No	No	No
Male	Salem	VISN6	Unknown	Yes	No	No	No	No	No	No	No	No	No	516.8	74	253	32.479	2	Ever	No	No	No	No	No	No	No	Not Done	Yes	No	No	No	No	No	No	No	No	Yes	No	No	No	No	No	No	No	No	Yes	No	No	No
Male	Salem	VISN6	White	No	No	No	No	No	No	No	No	No	No	515.0	70	168	24.102	2	Ever	No	No	Yes	No	Yes	No	Yes	Not Done	Yes	No	No	Yes	No	No	Yes	No	No	No	No	No	No	No	No	No	No	No	No	No	No	Yes
Male	Salem	VISN6	Unknown	Yes	Yes	No	No	No	No	No	No	No	No	518.89	69	232	34.256	-999	Unknown	No	No	No	No	No	No	No	Not Done	No	No	No	No	No	No	No	No	No	Yes	No	No	No	No	No	No	No	No	No	No	No	No
Male	Salem	VISN6	Unknown	No	No	Yes	No	Yes	No	No	Yes	Yes	Yes	516.8	74	217	27.858	2	Ever	No	No	No	No	No	No	No	TBBX	Yes	No	No	Yes	No	No	No	No	No	Yes	No	No	No	No	No	No	No	No	Yes	No	No	Yes
Male	Salem	VISN6	White	Yes	Yes	No	No	No	No	No	No	No	No	515.0	72	172	23.324	3	Never	No	No	Yes	No	No	No	No	Not Done	No	No	No	No	No	No	No	No	No	No	No	No	No	No	No	No	No	No	No	No	No	No
Male	Salem	VISN6	Unknown	No	Yes	Yes	No	No	No	Unknown	Yes	Yes	No	-2	65	156	25.956	-999	Unknown	Yes	No	No	No	Yes	No	No	Not Done	Yes	No	No	Yes	No	No	No	No	No	Yes	No	No	No	No	No	No	No	No	No	No	No	No
Male	Salem	VISN6	White	Yes	Yes	No	No	No	No	No	No	No	No	518.89	65	204	33.943	2	Ever	No	No	No	No	Yes	No	Yes	Not Done	Yes	No	No	No	No	No	No	No	No	No	No	No	No	No	No	No	No	No	No	No	No	No
Male	Salem	VISN6	White	Yes	Yes	Yes	No	No	No	No	Yes	Yes	No	-2	68	227	34.511	2	Ever	No	No	No	No	No	No	Yes	Not Done	No	No	No	Yes	No	No	Yes	No	No	Yes	No	No	No	No	No	No	No	No	No	No	No	Yes
Male	Salem	VISN6	White	No	No	Yes	No	No	No	No	No	No	No	515.0	69	178	26.283	1	Current	No	No	No	No	No	No	No	Not Done	No	No	No	No	No	No	No	No	No	No	No	No	No	No	No	No	No	No	No	No	No	No
Male	Salem	VISN6	White	Yes	Yes	Yes	No	No	No	Yes	Yes	Yes	Yes	516.36	72	241	32.681	2	Ever	No	No	No	No	No	No	No	TBBX	No	No	No	No	Yes	No	No	No	No	Yes	Yes	No	No	No	No	No	No	No	No	No	No	No
Male	Salem	VISN6	Unknown	Yes	Yes	Yes	No	No	No	Yes	Yes	Yes	No	515.0	67	223	34.922	2	Ever	No	No	No	No	Yes	No	No	Not Done	Yes	No	No	No	No	No	No	No	No	Yes	No	No	No	No	No	No	No	No	No	No	No	No
Male	Salem	VISN6	Unknown	Yes	No	No	No	No	No	No	No	No	No	515.0	72	176	23.867	2	Ever	No	No	No	No	Yes	No	Yes	Not Done	Yes	No	No	No	No	No	No	No	No	No	Yes	No	No	No	No	No	No	No	No	No	No	No
Male	Salem	VISN6	White	Yes	Yes	No	No	No	No	No	Yes	Yes	No	515.0	70	145	20.803	1	Current	Yes	No	No	No	No	No	Yes	Not Done	Yes	No	No	No	No	No	No	No	No	No	No	No	No	No	No	No	No	No	No	No	No	No
Male	Salem	VISN6	Black	Yes	Yes	Yes	No	No	No	Yes	Yes	Yes	Yes	516.31	74	207	26.574	1	Current	No	No	No	No	Yes	No	No	Surgery	No	No	No	No	No	No	Yes	No	No	No	No	No	No	No	No	No	No	No	No	No	No	No
Male	Salem	VISN6	White	Yes	No	Yes	No	No	No	No	No	No	No	515.0	71	239	33.33	3	Never	No	No	No	No	No	No	No	Not Done	No	No	No	Yes	No	No	No	No	No	Yes	No	No	No	No	No	No	No	No	No	No	No	No
Male	Salem	VISN6	White	Yes	No	No	No	No	No	No	No	No	No	515.0	68	163	24.781	2	Ever	Yes	No	No	No	Yes	No	No	Not Done	Yes	No	No	Yes	No	No	No	No	No	No	Yes	No	No	No	No	No	No	No	No	No	No	Yes
Male	Salem	VISN6	White	Yes	Yes	No	No	No	No	No	Yes	Yes	No	515.0	70	199	28.55	1	Current	No	No	No	No	Yes	No	No	Not Done	No	No	No	No	No	No	No	No	No	Yes	No	No	No	No	No	No	No	No	No	No	No	No
Male	Salem	VISN6	White	Yes	Yes	No	No	No	No	No	No	No	No	518.89	67	160	25.056	2	Ever	No	No	No	No	No	No	Yes	Not Done	Yes	No	No	No	No	No	No	No	No	No	No	No	No	No	No	No	No	No	No	No	No	No
Male	Salem	VISN6	White	No	Yes	No	No	No	No	No	No	No	No	518.89	68	180	27.365	3	Never	No	No	No	No	Yes	No	No	Not Done	No	No	No	No	Yes	No	No	No	No	Yes	No	No	Yes	No	No	No	No	No	No	No	No	No
Male	Salem	VISN6	White	Yes	No	Yes	No	No	No	No	No	No	No	515.0	71	219	30.54	3	Never	Yes	No	No	Yes	Yes	No	No	Not Done	Yes	No	No	No	No	No	No	No	No	No	No	No	No	No	No	No	No	No	No	No	No	No
Male	Salem	VISN6	White	Yes	Yes	Yes	No	No	No	No	No	No	No	515.0	68	155	23.565	3	Never	No	No	Yes	Yes	Yes	Yes	No	Not Done	Yes	No	No	Yes	Yes	No	Yes	No	No	No	No	No	No	No	No	No	No	No	No	No	No	Yes
Male	Salem	VISN6	White	No	No	Yes	No	No	No	No	No	No	No	518.89	74	231	29.655	2	Ever	No	No	No	No	No	No	No	Not Done	No	No	No	No	No	No	No	No	No	No	No	No	No	No	No	No	No	No	No	No	No	No
Male	Salem	VISN6	White	Yes	Yes	No	No	No	No	No	No	No	No	518.89	74	223	28.628	2	Ever	No	No	No	No	No	Yes	No	Not Done	No	No	No	No	No	No	No	No	No	No	No	No	No	No	No	No	No	No	No	No	No	No
Male	Salem	VISN6	Other	Yes	Yes	No	No	No	No	No	No	No	No	515.0	70	152	21.807	2	Ever	No	No	No	No	Yes	No	Yes	Not Done	Yes	No	No	No	No	No	No	No	No	No	No	No	No	No	No	No	No	No	No	No	No	No
Male	Salem	VISN6	Unknown	Yes	Yes	No	No	No	No	No	Yes	Yes	Yes	515.0	70	205	29.411	2	Ever	No	No	No	No	No	No	Yes	Surgery	Yes	Yes	No	No	No	No	No	No	No	Yes	No	No	No	No	No	No	No	No	No	No	No	No
Male	Salem	VISN6	White	Yes	Yes	No	No	No	No	No	No	No	No	516.8	70	217	31.132	-999	Unknown	No	No	Yes	No	No	No	No	Not Done	Yes	No	No	Yes	No	No	No	No	No	No	No	No	No	No	No	No	No	No	No	No	No	No
Male	Salem	VISN6	White	Yes	Yes	No	No	No	No	No	Yes	Yes	No	516.8	74	228	29.27	2	Ever	Yes	No	No	No	Yes	No	Yes	Not Done	Yes	No	No	Yes	Yes	No	Yes	No	No	Yes	No	No	No	No	No	No	No	No	No	No	No	No
Male	Salem	VISN6	Unknown	Yes	Yes	No	No	No	No	No	Yes	Yes	No	515.0	69	125	18.457	2	Ever	No	No	No	No	Yes	No	No	Not Done	Yes	No	No	No	No	No	No	No	No	No	No	No	No	No	No	No	No	No	No	No	No	No
Male	Salem	VISN6	White	No	Yes	Yes	No	No	No	Yes	Yes	Yes	No	515.0	66	125	20.173	1	Current	No	Yes	No	No	Yes	No	No	Surgery	Yes	No	No	No	No	No	No	No	No	No	No	No	No	No	No	No	No	No	No	No	No	No
Male	Salem	VISN6	White	Yes	Yes	No	No	No	No	No	No	No	No	518.89	70	192	27.546	2	Ever	No	No	No	No	Yes	No	Yes	Not Done	Yes	No	No	Yes	No	No	Yes	No	No	Yes	No	No	No	No	No	No	No	No	No	No	No	Yes
Male	Salem	VISN6	White	Yes	Yes	No	No	No	No	Yes	Yes	Yes	No	518.89	76	283	34.444	2	Ever	No	No	No	No	Yes	No	Yes	Not Done	Yes	No	No	No	No	No	No	No	No	Yes	No	No	No	No	No	No	No	No	No	No	No	No
Male	Salem	VISN6	White	Yes	Yes	No	No	No	No	No	No	No	No	515.0	73	194	25.592	2	Ever	No	No	No	No	No	No	Yes	Not Done	Yes	No	No	Yes	No	No	Yes	No	No	No	No	No	No	No	No	No	No	No	No	No	No	No
Male	Salem	VISN6	White	No	No	No	No	No	No	Yes	Yes	Yes	No	-2	70	182	26.111	2	Ever	No	No	No	No	Yes	Yes	Yes	Not Done	Yes	No	No	No	No	No	Yes	No	No	Yes	No	No	No	No	No	No	No	No	No	No	No	No
Male	Salem	VISN6	White	Yes	No	Yes	No	No	No	No	No	No	No	518.89	66	112	18.075	1	Current	No	Yes	No	No	Yes	No	No	Not Done	Yes	No	No	No	No	No	No	No	No	No	No	No	No	No	No	No	No	No	No	No	No	Yes
Male	Salem	VISN6	Black	Yes	Yes	Yes	No	No	No	Yes	Yes	Yes	Yes	516.31	66	171	27.597	1	Current	No	No	No	No	No	No	Yes	TBBX	Yes	No	No	No	No	No	No	No	No	Yes	No	No	No	No	No	No	No	No	No	No	No	No
Male	Salem	VISN6	White	Yes	Yes	Yes	No	No	No	No	No	No	No	516.31	69	167	24.658	3	Never	Yes	No	No	No	No	No	Yes	Not Done	No	No	No	No	No	No	No	No	No	No	No	No	No	No	No	No	No	No	No	No	No	Yes
Male	Salem	VISN6	White	Yes	Yes	Yes	No	No	No	No	No	No	No	518.89	68	172	26.149	3	Never	No	No	No	No	No	No	No	Not Done	No	No	No	No	No	No	No	No	No	No	No	No	Yes	No	No	No	No	No	No	No	No	No
Male	Salem	VISN6	White	Yes	Yes	Yes	No	No	No	No	Yes	Yes	No	515.0	70	217	31.132	3	Never	No	No	No	No	No	No	No	Not Done	No	No	No	No	No	No	No	No	No	No	No	No	No	No	No	No	No	No	No	No	No	No
Male	Salem	VISN6	White	Yes	No	Yes	No	No	No	Yes	Yes	Yes	No	515.0	68	158	24.021	2	Ever	No	No	No	No	Yes	No	No	Not Done	Yes	No	No	No	No	No	Yes	No	No	No	No	No	No	No	No	No	No	No	No	No	No	Yes
Male	Salem	VISN6	White	Yes	Yes	Yes	No	No	No	Yes	Yes	Yes	No	515.0	67	159	24.9	2	Ever	No	No	No	No	Yes	No	Yes	Not Done	Yes	No	No	No	No	No	No	No	No	No	No	No	No	No	No	No	No	No	No	No	No	No
Female	Salem	VISN6	White	Yes	Yes	Yes	Yes	No	No	No	Yes	Yes	No	515.0	69	244	36.028	2	Ever	No	No	No	Yes	Yes	Yes	No	Not Done	No	No	No	Yes	No	No	No	No	No	Yes	No	No	No	No	No	No	No	No	No	No	Yes	No
Male	Salem	VISN6	White	Yes	No	No	No	No	No	No	No	No	No	518.89	69	210	31.008	2	Ever	No	No	No	No	No	No	No	Not Done	Yes	No	No	Yes	No	No	No	No	No	Yes	No	No	No	No	No	No	No	No	Yes	No	No	Yes
Male	Salem	VISN6	White	No	Yes	No	No	No	No	No	No	No	No	518.89	66	155	25.014	3	Never	No	No	Yes	No	No	No	Yes	Not Done	No	No	No	Yes	No	No	No	No	No	No	No	No	No	No	No	No	No	No	No	No	No	No
Male	Salem	VISN6	White	Yes	Yes	Yes	Yes	No	No	No	No	No	No	515.0	70	170	24.389	3	Never	Yes	No	No	Yes	No	No	No	Not Done	No	No	No	No	No	No	No	No	No	Yes	No	No	No	No	No	No	No	No	No	No	No	No
Male	Salem	VISN6	White	Yes	No	No	No	No	No	Unknown	Yes	Yes	Yes	-2	69	274	40.458	3	Never	No	No	No	No	No	No	No	TBBX	Yes	No	No	No	No	No	No	No	No	No	No	No	No	No	No	No	No	No	Yes	No	No	No
Male	Salem	VISN6	White	No	No	No	No	No	No	No	No	No	No	516.8	69	195	28.793	2	Ever	No	No	No	No	No	No	Yes	Not Done	Yes	No	No	Yes	No	No	No	No	No	Yes	No	No	No	No	No	No	No	No	No	No	No	No
Male	Salem	VISN6	White	Yes	No	No	No	No	No	No	No	No	No	515.0	69	162	23.92	2	Ever	Yes	No	No	No	No	No	No	Not Done	Yes	No	No	No	No	No	No	No	No	Yes	No	No	No	No	No	No	No	No	No	No	No	No
Female	Salem	VISN6	White	Yes	Yes	No	No	No	No	No	No	No	No	515.0	64	208	35.699	3	Never	No	No	No	No	Yes	No	Yes	Not Done	No	No	No	No	No	No	Yes	No	No	Yes	No	No	Yes	No	No	No	No	No	No	No	No	No
Male	Salem	VISN6	White	Yes	Yes	No	No	No	No	No	No	No	No	515.0	70	185	26.541	1	Current	Yes	No	No	No	Yes	No	No	Not Done	Yes	No	No	Yes	No	No	No	No	No	Yes	Yes	No	No	No	No	No	No	No	No	No	No	No
Male	Salem	VISN6	White	Yes	Yes	No	No	No	No	No	Yes	Yes	No	515.0	70	220	31.563	3	Never	No	No	No	No	No	No	Yes	Not Done	Yes	No	No	No	No	No	Yes	No	No	Yes	Yes	No	No	No	No	No	No	No	Yes	No	No	No
Male	Salem	VISN6	Unknown	No	No	Yes	No	No	No	No	No	No	No	-2	70	245	35.15	2	Ever	No	No	No	No	No	Yes	No	Not Done	No	No	No	No	No	No	No	No	No	No	No	No	No	No	No	No	No	No	Yes	No	No	No
Male	Salem	VISN6	White	Yes	Yes	No	No	No	No	No	No	No	No	515.0	70	132	18.937	2	Ever	No	No	No	No	Yes	No	No	Not Done	Yes	No	No	No	No	No	No	No	No	No	No	No	No	No	No	No	No	No	No	No	No	No
Male	Salem	VISN6	Black	Yes	Yes	No	No	No	No	No	No	No	No	518.89	71	220	30.68	3	Never	No	No	No	No	No	No	No	Not Done	No	No	No	No	No	No	No	No	No	No	No	No	Yes	No	No	No	No	No	No	No	No	No
Female	Salem	VISN6	White	Yes	No	Yes	No	No	No	No	No	No	No	518.89	67	132	20.671	1	Current	No	No	No	No	Yes	No	No	Not Done	No	No	No	No	No	No	No	No	No	No	No	No	No	No	No	No	No	No	No	No	No	No
Male	Salem	VISN6	White	Yes	Yes	No	No	No	No	Yes	Yes	Yes	No	518.89	70	152	21.807	1	Current	No	No	No	No	Yes	No	Yes	Not Done	No	No	No	No	No	No	No	No	No	No	No	No	No	No	No	No	No	Yes	No	No	No	No
Male	Salem	VISN6	White	Yes	No	No	No	No	No	No	No	No	No	515.0	70	214	30.702	3	Never	No	No	No	No	No	Yes	No	Not Done	Yes	No	No	Yes	No	No	No	No	No	Yes	No	No	Yes	No	No	No	No	No	No	No	No	No
Male	Salem	VISN6	White	Yes	Yes	Yes	No	No	No	Yes	Yes	Yes	No	515.0	62	134	24.506	1	Current	No	No	No	Yes	Yes	No	No	Not Done	Yes	No	No	No	No	No	No	No	No	No	No	No	No	No	No	No	No	No	No	No	No	No
Male	Salem	VISN6	White	Yes	No	No	No	No	No	Yes	Yes	Yes	No	516.8	75	252	31.494	2	Ever	No	No	No	No	Yes	No	Yes	Not Done	Yes	No	No	Yes	No	No	Yes	No	No	Yes	No	No	No	No	No	No	No	Yes	No	No	No	No
Male	Salem	VISN6	White	Yes	No	No	No	No	No	No	Yes	Yes	No	515.0	69	179	26.43	3	Never	No	No	No	No	Yes	No	Yes	Not Done	No	No	No	Yes	No	No	No	No	No	No	No	No	No	No	No	No	No	Yes	No	No	No	No
Male	Salem	VISN6	Unknown	No	Yes	No	No	No	No	No	No	No	No	516.8	67	170	26.622	2	Ever	No	No	No	No	No	No	No	Not Done	Yes	No	No	No	No	No	Yes	No	No	Yes	No	No	No	No	No	No	No	No	No	No	No	No
Male	Salem	VISN6	White	Yes	Yes	No	No	No	No	No	No	No	No	-2	69	150	22.148	2	Ever	No	No	No	No	No	No	Yes	Not Done	Yes	No	No	Yes	No	No	Yes	No	No	No	No	No	No	No	No	No	No	No	No	No	No	Yes
Male	Salem	VISN6	White	No	No	No	No	No	No	No	No	No	No	-2	74	186	23.878	2	Ever	No	No	No	No	Yes	No	No	Not Done	No	No	No	No	No	No	Yes	No	No	Yes	No	No	No	No	No	No	No	No	No	No	No	No
Male	Salem	VISN6	White	Yes	Yes	Yes	No	No	No	No	No	No	No	-2	66	171	27.597	2	Ever	Yes	No	No	No	No	No	Yes	Not Done	Yes	No	No	No	No	No	No	No	No	No	No	No	No	No	No	No	No	No	No	No	No	No
Male	Salem	VISN6	White	No	No	No	No	No	No	Unknown	No	No	No	-2	71	162	22.591	3	Never	No	No	No	No	No	No	Yes	Not Done	Yes	No	No	Yes	No	No	Yes	No	No	No	No	No	No	No	No	No	No	No	No	No	No	No
Male	Salem	VISN6	White	No	Yes	No	No	Yes	No	Unknown	Yes	Yes	No	515.0	72	203	27.528	3	Never	Yes	No	No	No	No	No	No	Not Done	Yes	No	No	Yes	No	No	No	No	No	Yes	No	No	No	No	No	No	No	No	No	No	No	No
Male	Salem	VISN6	White	Yes	No	Yes	No	No	No	No	No	No	No	518.89	73	182	24.009	2	Ever	No	No	No	No	No	No	No	Not Done	No	No	No	No	No	No	No	No	No	No	No	No	No	No	No	No	No	No	No	No	No	No
Male	Salem	VISN6	White	No	No	No	No	No	No	No	No	No	No	518.89	70	170	24.389	3	Never	No	No	No	No	No	No	No	Not Done	Yes	No	No	No	No	No	No	No	No	No	No	No	No	No	No	No	No	No	No	No	No	No
Male	Salem	VISN6	White	Yes	No	Yes	No	No	No	No	Yes	Yes	No	515.0	67	178	27.875	2	Ever	No	Yes	No	No	No	No	Yes	Not Done	Yes	No	No	Yes	No	No	No	No	No	Yes	No	No	No	No	No	No	No	No	No	No	No	No
Male	Salem	VISN6	White	Yes	Yes	Yes	No	No	No	No	Yes	Yes	No	515.0	73	237	31.264	1	Current	No	Yes	No	No	Yes	Yes	Yes	Not Done	Yes	No	No	No	No	No	No	No	No	No	No	No	No	No	No	No	No	Yes	Yes	No	No	No
Male	Salem	VISN6	White	Yes	Yes	Yes	No	No	No	No	Yes	Yes	No	515.0	72	176	23.867	2	Ever	No	No	Yes	No	No	No	Yes	Not Done	Yes	No	No	No	No	No	Yes	No	No	Yes	No	No	No	No	No	No	No	No	No	No	No	No
Male	Salem	VISN6	White	Yes	Yes	Yes	No	No	No	Yes	Yes	Yes	No	515.0	72	282	38.241	2	Ever	No	No	No	No	Yes	No	No	Not Done	Yes	No	No	Yes	No	No	No	No	No	Yes	No	No	No	No	No	No	No	No	Yes	No	No	No
Male	Salem	VISN6	White	Yes	No	No	No	No	No	Yes	Yes	Yes	No	515.0	66	121	19.527	2	Ever	No	No	No	No	Yes	No	Yes	Not Done	Yes	No	No	No	No	No	Yes	No	No	No	No	No	No	No	No	No	No	No	No	No	No	No
Male	Salem	VISN6	Black	Yes	Yes	Yes	Yes	No	No	Yes	Yes	Yes	No	515.0	75	195	24.37	2	Ever	No	No	No	Yes	Yes	No	No	Not Done	Yes	No	No	No	No	No	No	No	No	Yes	No	No	No	No	No	No	No	No	No	No	No	Yes
Male	Salem	VISN6	White	Yes	Yes	Yes	No	No	No	Yes	Yes	Yes	Yes	516.36	67	206	32.26	2	Ever	No	No	No	No	No	No	Yes	TBBX	Yes	No	No	Yes	No	No	Yes	No	No	Yes	No	No	No	No	No	No	No	Yes	Yes	No	No	Yes
Male	Salem	VISN6	White	Yes	Yes	Yes	No	No	No	No	Yes	Yes	No	515.0	70	180	25.824	2	Ever	No	No	No	No	Yes	No	Yes	Not Done	Yes	No	No	No	No	No	Yes	No	No	Yes	Yes	No	No	No	No	No	No	No	No	No	No	No
Male	Salem	VISN6	White	Yes	Yes	No	No	No	No	No	Yes	Yes	No	516.37	68	189	28.734	2	Ever	No	No	No	No	No	No	Yes	Not Done	Yes	No	No	No	No	No	No	No	No	No	No	No	No	No	No	No	No	No	Yes	No	No	No
Male	Salem	VISN6	White	Yes	Yes	No	No	No	No	No	No	No	No	515.0	71	271	37.792	3	Never	No	No	No	No	No	No	No	Not Done	Yes	No	No	No	No	No	No	No	No	Yes	No	No	Yes	No	No	No	No	No	Yes	No	No	No
Male	Salem	VISN6	White	Yes	Yes	Yes	No	No	No	No	Yes	Yes	No	515.0	70	176	25.25	2	Ever	No	No	Yes	No	Yes	No	No	Not Done	Yes	No	No	No	No	No	Yes	No	No	No	No	No	No	No	No	No	No	Yes	No	No	No	No
Male	Salem	VISN6	White	Yes	Yes	Yes	No	No	No	No	Yes	Yes	No	515.0	70	228	32.711	3	Never	No	No	No	No	Yes	Yes	No	Not Done	Yes	No	No	No	No	No	No	No	No	No	No	No	No	No	No	No	No	No	No	No	No	No
Male	Salem	VISN6	White	Yes	Yes	No	No	No	No	No	No	No	No	518.89	72	210	28.478	2	Ever	No	No	No	No	No	No	Yes	Not Done	No	No	No	No	No	No	No	No	No	No	No	No	Yes	No	No	No	No	No	No	No	No	No
Male	Salem	VISN6	White	Yes	Yes	Yes	No	No	No	No	Yes	Yes	No	516.37	67	226	35.392	1	Current	No	No	No	No	Yes	No	No	Surgery	No	No	No	No	No	No	No	No	No	Yes	No	No	No	No	No	No	No	No	No	No	No	No
Male	Salem	VISN6	White	Yes	Yes	Yes	No	No	No	Unknown	No	No	No	-2	71	195	27.194	1	Current	Yes	Yes	No	No	Yes	Yes	No	Not Done	Yes	No	No	No	No	No	No	No	No	No	No	No	No	No	No	No	No	No	No	No	No	No
Male	Salem	VISN6	White	Yes	Yes	Yes	No	No	No	No	Yes	Yes	No	515.0	74	235	30.168	3	Never	No	No	No	No	No	Yes	No	Not Done	Yes	Yes	No	Yes	Yes	No	No	No	No	No	Yes	No	No	No	No	No	No	No	No	No	No	Yes
Male	Salem	VISN6	White	Yes	Yes	Yes	No	No	No	Yes	Yes	Yes	No	515.0	68	164	24.933	1	Current	No	No	No	No	Yes	No	Yes	Not Done	Yes	No	No	No	No	No	No	No	No	Yes	No	No	No	No	No	No	No	No	No	No	No	No
Male	Salem	VISN6	White	Yes	Yes	Yes	No	No	No	Yes	Yes	Yes	No	515.0	71	180	25.102	1	Current	No	Yes	No	No	Yes	No	Yes	Not Done	Yes	No	No	No	No	No	No	No	No	No	No	No	No	No	No	No	No	No	No	No	No	No
Male	Salem	VISN6	Black	Yes	Yes	No	No	No	No	No	Yes	Yes	No	516.31	76	248	30.184	2	Ever	No	No	No	No	No	No	No	Not Done	No	No	No	No	No	No	No	No	No	Yes	No	No	Yes	No	No	No	No	No	No	No	No	No
Male	Salem	VISN6	White	No	Yes	No	No	No	No	No	No	No	No	516.8	71	156	21.755	3	Never	No	No	No	No	No	No	Yes	Not Done	No	No	No	Yes	No	No	No	No	No	No	No	No	No	No	No	No	No	No	No	No	No	No
Male	Salem	VISN6	White	Yes	Yes	Yes	No	No	No	Yes	Yes	Yes	No	515.0	70	193	27.689	1	Current	No	Yes	No	No	Yes	Yes	No	Not Done	Yes	No	No	No	No	No	No	No	No	Yes	No	No	No	No	No	No	No	No	Yes	No	No	No
Female	Salem	VISN6	White	Yes	No	No	No	No	No	No	No	No	No	515.0	64	109	18.707	2	Ever	No	No	No	No	No	No	No	Not Done	No	No	No	No	No	No	No	No	No	No	No	No	No	No	No	No	No	No	No	No	No	No
Male	Salem	VISN6	White	Yes	Yes	Yes	No	No	No	No	No	No	No	515.0	71	213	29.704	3	Never	No	No	No	Yes	No	No	Yes	Not Done	No	No	No	Yes	No	No	No	No	No	No	Yes	No	No	No	No	No	No	No	No	No	No	Yes
Male	Salem	VISN6	White	Yes	Yes	Yes	No	No	No	No	Yes	Yes	No	515.0	70	153	21.95	1	Current	No	No	No	No	Yes	No	No	Not Done	No	No	No	No	No	No	No	No	No	No	Yes	No	No	No	No	No	No	No	Yes	No	No	No
Female	Salem	VISN6	White	Yes	Yes	Yes	No	No	No	No	Yes	Yes	No	516.31	64	190	32.609	1	Current	No	No	No	No	Yes	No	No	Not Done	Yes	No	No	No	No	No	No	No	No	No	No	No	No	No	No	No	No	No	No	No	No	No
Male	Salem	VISN6	White	Yes	Yes	No	No	No	No	No	No	No	No	516.30	72	143	19.392	2	Ever	No	No	No	No	Yes	No	No	Not Done	Yes	No	No	Yes	No	No	No	No	No	No	No	No	No	No	No	No	No	No	No	No	No	No
Male	Salem	VISN6	White	Yes	Yes	Yes	No	No	No	No	No	No	No	518.89	72	193	26.172	1	Current	No	No	No	No	Yes	No	Yes	Not Done	No	No	No	No	No	No	No	No	No	No	No	No	No	No	No	No	No	No	No	No	No	No
Male	Salem	VISN6	White	Yes	No	No	No	No	No	No	No	No	No	515.0	73	201	26.515	1	Current	No	No	No	No	Yes	No	Yes	Not Done	No	No	No	No	No	No	No	No	No	No	No	No	No	No	No	No	No	Yes	No	No	No	No
Male	Salem	VISN6	White	Yes	No	No	No	No	No	No	No	No	No	518.89	72	179	24.274	1	Current	No	No	No	No	Yes	No	No	Not Done	No	No	No	No	No	No	No	No	No	No	No	No	No	No	No	No	No	No	No	No	No	No
Male	Salem	VISN6	White	Yes	No	Yes	No	No	No	No	Yes	Yes	No	516.31	70	211	30.272	2	Ever	No	No	No	Yes	Yes	No	No	Not Done	No	No	No	Yes	No	No	No	No	No	No	No	No	No	No	No	No	No	No	No	No	No	No
Male	Salem	VISN6	White	Yes	Yes	Yes	No	No	No	No	No	No	No	-2	70	171	24.533	3	Never	No	No	No	No	No	No	Yes	Not Done	No	No	No	No	No	No	No	No	No	Yes	No	No	No	No	No	No	No	No	No	No	No	No
Male	Salem	VISN6	White	No	Yes	Yes	No	No	No	Unknown	No	No	No	-2	65	148	24.625	-999	Unknown	No	No	No	No	No	No	No	Not Done	Yes	No	No	No	No	No	No	No	No	No	No	No	No	No	No	No	No	No	No	No	No	No
Male	Salem	VISN6	White	No	Yes	No	No	No	No	No	Yes	Yes	No	515.0	68	176	26.757	2	Ever	No	No	No	No	Yes	No	No	Not Done	Yes	No	No	No	No	No	No	No	No	No	Yes	No	No	No	No	No	No	No	No	No	No	No
Male	Salem	VISN6	White	Yes	Yes	No	No	No	No	No	Yes	Yes	No	515.0	72	193	26.172	1	Current	No	No	No	No	No	No	No	Not Done	Yes	No	No	No	No	No	Yes	No	No	Yes	No	No	No	No	Yes	No	No	No	No	No	No	No
Male	Salem	VISN6	White	No	Yes	No	No	No	No	No	No	No	No	518.89	78	170	19.643	-999	Unknown	No	No	No	No	No	No	No	Not Done	No	No	No	Yes	No	No	No	No	No	No	No	No	No	No	No	No	No	No	No	No	No	No
Female	Salem	VISN6	White	Yes	Yes	No	No	No	No	No	Yes	Yes	No	518.89	63	114	20.191	2	Ever	No	No	No	No	Yes	No	No	Not Done	No	No	No	No	No	No	No	No	No	No	No	No	No	No	No	No	No	No	No	No	No	No
Male	Salem	VISN6	White	Yes	Yes	Yes	Yes	No	No	Yes	Yes	Yes	No	515.0	65	176	29.284	2	Ever	No	No	No	Yes	Yes	No	Yes	Surgery	No	No	No	No	No	No	No	No	No	Yes	No	No	No	No	No	No	No	No	No	No	No	No
Male	Salem	VISN6	White	Yes	Yes	No	No	No	No	Unknown	Yes	Yes	No	-2	72	170	23.053	1	Current	No	Yes	No	No	Yes	No	No	Surgery	Yes	No	No	No	No	No	No	No	No	No	No	No	No	No	No	No	No	No	No	No	No	No
Male	Salem	VISN6	White	Yes	Yes	Yes	No	No	No	Yes	Yes	Yes	No	515.0	72	235	31.868	2	Ever	No	No	No	No	Yes	Yes	Yes	Not Done	No	No	No	No	Yes	No	No	No	No	No	No	No	No	No	No	No	No	No	Yes	No	No	No
Male	Salem	VISN6	White	No	Yes	No	No	No	No	No	No	No	No	518.89	71	196	27.333	2	Ever	No	No	No	No	Yes	Yes	Yes	Not Done	Yes	No	No	No	No	No	No	No	No	No	No	No	No	No	No	No	No	No	No	No	No	No
Male	Salem	VISN6	Unknown	No	No	Yes	No	No	No	Unknown	No	No	No	-2	67	178	27.875	3	Never	No	No	No	No	No	Yes	No	Not Done	Yes	No	No	No	No	No	No	No	No	No	No	No	No	No	No	No	No	No	No	No	No	No
Male	Salem	VISN6	White	Yes	No	No	No	No	No	No	Yes	Yes	No	515.0	72	234	31.732	2	Ever	No	No	No	No	No	No	No	Not Done	Yes	No	No	No	No	No	No	No	No	Yes	No	No	No	No	No	No	No	No	Yes	No	No	Yes
Male	Salem	VISN6	White	Yes	Yes	Yes	Yes	No	No	No	Yes	Yes	No	515.0	71	230	32.074	2	Ever	No	No	No	Yes	Yes	No	Yes	Not Done	Yes	No	No	No	No	No	Yes	No	No	Yes	No	No	No	No	No	No	No	No	No	No	No	Yes
Male	Salem	VISN6	White	Yes	Yes	Yes	No	No	No	Yes	Yes	Yes	No	516.8	72	167	22.646	2	Ever	No	No	Yes	No	No	No	No	Not Done	Yes	No	No	No	No	No	No	No	No	Yes	No	No	No	No	No	No	No	No	No	No	No	No
Male	Salem	VISN6	White	Yes	No	No	No	No	No	No	No	No	No	515.0	63	145	25.682	2	Ever	Yes	No	No	No	No	No	Yes	Not Done	Yes	No	No	No	No	No	Yes	No	No	No	No	No	No	No	No	No	No	Yes	No	No	No	No
Male	Salem	VISN6	White	Yes	No	No	No	No	No	No	Yes	Yes	No	516.8	68	175	26.605	2	Ever	No	No	No	No	Yes	Yes	No	Not Done	No	No	No	No	No	No	No	No	No	No	No	No	No	No	No	No	No	No	No	No	No	Yes
Male	Salem	VISN6	White	Yes	Yes	No	No	No	No	No	No	No	No	518.89	70	252	36.154	2	Ever	No	Yes	No	No	Yes	No	No	Not Done	Yes	No	No	No	No	No	No	No	No	No	No	No	No	No	No	No	No	No	Yes	No	No	No
Male	Salem	VISN6	White	Yes	No	No	No	No	No	Yes	Yes	Yes	No	515.0	72	291	39.462	2	Ever	No	No	No	No	Yes	No	Yes	Not Done	Yes	No	No	No	No	No	No	No	No	Yes	No	No	No	No	No	No	No	No	Yes	No	No	No
Male	Salem	VISN6	White	Yes	Yes	No	No	No	No	Unknown	Yes	Yes	No	-2	69	223	32.927	1	Current	No	No	No	Yes	Yes	No	Yes	Not Done	No	No	No	Yes	Yes	No	No	No	No	Yes	No	No	No	No	No	No	No	No	Yes	No	No	No
Male	Salem	VISN6	White	Yes	No	No	No	No	No	No	No	No	No	515.0	72	228	30.918	2	Ever	No	No	No	No	No	No	Yes	Not Done	No	No	No	Yes	No	No	No	No	No	Yes	No	No	No	No	No	No	No	No	Yes	No	No	No
Male	Salem	VISN6	Black	No	No	Yes	No	No	No	No	No	No	No	515.0	69	170	25.101	1	Current	No	No	No	No	No	No	Yes	Not Done	Yes	No	No	No	No	No	Yes	No	No	No	No	No	No	No	No	No	No	No	Yes	No	No	No
Male	Salem	VISN6	White	Yes	No	No	No	No	No	No	Yes	Yes	No	515.0	72	242	32.817	1	Current	No	No	No	No	Yes	No	Yes	Not Done	No	No	No	No	No	No	No	No	No	Yes	No	No	No	No	No	No	No	No	No	No	No	No
Male	Salem	VISN6	White	Yes	No	No	No	No	No	No	No	No	No	515.0	71	225	31.377	2	Ever	No	No	No	No	No	No	No	Not Done	No	No	No	No	No	No	No	No	No	Yes	No	No	No	No	No	No	No	No	No	No	No	No
Male	Salem	VISN6	White	Yes	Yes	No	No	No	No	No	No	No	No	518.89	73	166	21.898	1	Current	No	No	No	No	No	No	No	Not Done	No	No	No	Yes	No	No	No	No	No	No	No	No	No	No	No	No	No	No	No	No	No	No
Male	Salem	VISN6	Unknown	No	No	No	No	No	No	No	Yes	Yes	No	518.89	70	229	32.854	2	Ever	No	No	No	No	Yes	No	No	Not Done	Yes	No	No	No	No	No	No	No	No	No	No	No	No	No	No	No	No	No	No	No	No	No
Male	Salem	VISN6	White	Yes	No	No	No	No	No	No	No	No	No	515.0	69	180	26.578	2	Ever	No	No	No	No	No	No	No	Not Done	Yes	No	No	No	No	No	Yes	No	No	Yes	No	No	No	No	No	No	No	Yes	No	No	No	No
Male	Salem	VISN6	White	No	Yes	No	No	No	No	No	No	No	No	515.0	68	169	25.693	2	Ever	No	No	No	No	No	No	No	Not Done	Yes	No	No	No	No	No	No	No	No	No	No	No	No	No	No	No	No	No	No	No	No	No
Male	Salem	VISN6	White	Yes	No	Yes	No	No	No	Unknown	Yes	Yes	No	-2	72	197	26.715	2	Ever	No	No	No	No	Yes	No	Yes	Not Done	Yes	No	No	No	No	No	Yes	No	No	Yes	No	No	No	No	No	No	No	Yes	Yes	No	No	No
Male	Salem	VISN6	White	Yes	No	No	No	No	No	No	No	No	No	515.0	67	176	27.562	-999	Unknown	No	No	Yes	No	No	No	No	Not Done	No	No	No	No	Yes	No	No	No	No	No	No	No	No	No	No	No	Yes	No	No	No	No	No
Male	Salem	VISN6	White	Yes	Yes	No	No	No	Yes	Yes	Yes	Yes	No	515.0	67	167	26.153	2	Ever	No	No	No	No	No	No	Yes	Not Done	Yes	No	No	No	No	No	No	No	No	No	No	No	No	No	No	No	No	No	No	No	No	Yes
Male	Salem	VISN6	White	Yes	No	No	No	No	No	Yes	Yes	Yes	No	515.0	72	241	32.681	2	Ever	No	No	Yes	No	Yes	No	No	Not Done	Yes	No	No	Yes	No	No	No	No	No	No	No	No	No	No	No	No	No	No	Yes	No	No	No
Male	Salem	VISN6	White	No	Yes	No	No	No	No	No	No	No	No	518.89	65	182	30.283	2	Ever	No	No	No	No	No	No	No	Not Done	No	No	No	No	No	No	No	No	No	Yes	No	No	No	No	No	No	No	No	Yes	No	No	No
Male	Salem	VISN6	White	Yes	Yes	Yes	No	No	No	No	No	No	No	515.0	74	218	27.986	2	Ever	No	No	No	No	Yes	No	No	Not Done	No	No	No	No	No	No	No	No	No	No	No	No	No	No	No	No	No	No	No	No	No	No
Male	Salem	VISN6	White	Yes	Yes	Yes	No	No	No	No	No	No	No	515.0	66	165	26.628	2	Ever	No	No	No	No	No	No	Yes	Not Done	Yes	No	No	No	No	No	Yes	No	No	No	No	No	No	No	No	No	No	No	No	No	No	No
Male	Salem	VISN6	White	No	Yes	No	No	No	No	No	No	No	No	518.89	70	166	23.815	2	Ever	No	No	No	No	No	No	Yes	Not Done	Yes	No	No	No	No	No	No	No	No	No	No	No	No	No	No	No	No	No	No	No	No	No
Male	Salem	VISN6	Unknown	Yes	Yes	Yes	No	No	No	Yes	Yes	Yes	No	515.0	70	288	41.319	3	Never	No	No	No	No	Yes	No	No	Not Done	Yes	No	No	Yes	No	No	Yes	No	No	No	No	No	No	No	No	No	No	No	No	No	No	No
Male	Salem	VISN6	White	No	Yes	Yes	No	No	No	No	Yes	Yes	No	518.89	70	185	26.541	2	Ever	No	No	No	No	Yes	Yes	No	Not Done	No	No	No	Yes	No	No	No	No	No	Yes	No	No	No	No	No	No	No	No	Yes	No	No	No
Male	Salem	VISN6	White	Yes	No	No	No	No	No	No	No	No	Yes	516.36	74	162	20.797	2	Ever	No	No	No	No	Yes	No	No	Not Done	Yes	No	No	Yes	No	No	Yes	No	No	Yes	No	No	No	No	No	No	No	No	No	No	No	Yes
Male	Salem	VISN6	White	Yes	No	Yes	No	No	No	Yes	Yes	Yes	No	515.0	70	158	22.668	2	Ever	No	No	No	No	Yes	No	Yes	Not Done	Yes	No	No	No	No	No	No	No	No	No	No	No	No	No	No	No	No	No	No	No	No	Yes
Male	Salem	VISN6	White	Yes	No	No	No	No	No	No	No	No	No	515.0	66	150	24.207	1	Current	No	No	No	No	No	No	No	Not Done	Yes	No	No	No	No	No	No	No	No	No	No	No	No	No	No	No	No	No	No	No	No	No
Male	Salem	VISN6	White	Yes	Yes	Yes	No	No	No	No	No	No	No	518.89	73	257	33.903	2	Ever	No	No	No	No	No	Yes	No	Not Done	No	No	No	Yes	No	No	No	No	No	Yes	No	No	No	No	No	No	No	No	No	No	No	No
Male	Salem	VISN6	White	Yes	Yes	Yes	No	No	No	No	No	No	No	515.0	71	187	26.078	2	Ever	No	No	No	No	No	No	Yes	Not Done	No	No	No	No	No	No	No	No	No	No	No	No	No	No	No	No	No	No	No	No	No	No
Male	Salem	VISN6	Unknown	No	No	No	No	No	No	No	No	No	No	-2	70	329	47.201	2	Ever	No	No	No	No	Yes	No	No	Not Done	No	No	No	No	No	No	No	No	No	Yes	No	No	No	No	No	No	No	No	No	No	No	No
Male	Salem	VISN6	White	Yes	No	Yes	No	No	No	No	No	No	No	515.0	70	218	31.276	1	Current	No	No	No	No	Yes	No	No	Not Done	Yes	No	No	No	No	No	No	No	No	No	No	No	No	No	No	No	No	No	Yes	No	No	No
Male	Salem	VISN6	White	Yes	Yes	Yes	No	No	No	No	No	No	No	515.0	69	166	24.511	3	Never	Yes	No	No	Yes	Yes	Yes	Yes	Not Done	Yes	No	No	No	No	No	Yes	No	No	No	No	No	No	Yes	No	No	No	No	No	No	No	No
Male	Salem	VISN6	White	Yes	Yes	No	No	No	No	No	No	No	No	518.89	70	198	28.406	2	Ever	No	No	No	No	No	No	No	Not Done	No	No	No	No	No	No	No	No	No	No	No	No	No	No	No	No	No	No	No	No	No	No
Male	Salem	VISN6	White	Yes	Yes	Yes	No	No	No	Yes	Yes	Yes	No	515.0	71	215	29.983	1	Current	No	No	No	No	Yes	No	No	Not Done	Yes	No	No	Yes	No	No	Yes	No	No	Yes	No	No	No	No	No	No	No	No	No	No	No	Yes
Male	Salem	VISN6	Black	No	Yes	No	No	No	No	No	No	No	No	518.89	71	170	23.707	3	Never	No	No	No	No	Yes	No	Yes	Not Done	Yes	No	No	No	No	No	No	No	No	Yes	No	No	No	No	No	Yes	No	No	No	No	No	No
Male	Salem	VISN6	White	No	No	No	No	No	No	No	No	No	No	518.89	67	140	21.924	3	Never	No	No	No	No	No	No	No	Not Done	No	No	No	No	No	No	No	No	No	No	No	No	No	No	No	No	No	No	No	No	No	No
Male	Salem	VISN6	White	Yes	Yes	Yes	Yes	No	No	No	No	No	Yes	515.0	67	174	27.249	2	Ever	No	No	No	Yes	Yes	No	Yes	TBBX	No	No	No	No	No	No	No	No	No	Yes	No	No	No	No	No	No	No	No	No	No	No	Yes
Male	Salem	VISN6	Unknown	Yes	No	Yes	No	No	No	No	No	No	No	515.0	72	240	32.546	1	Current	Yes	No	Yes	No	Yes	No	Yes	Not Done	Yes	No	No	No	No	No	No	No	No	No	Yes	No	No	No	No	No	No	No	No	No	No	No
Male	Salem	VISN6	Unknown	Yes	No	No	No	No	No	No	No	No	No	515.0	66	179	28.888	2	Ever	Yes	No	Yes	No	No	No	No	Not Done	Yes	No	No	No	No	No	No	No	No	No	No	No	No	No	No	No	No	No	No	No	No	No
Male	Salem	VISN6	White	Yes	Yes	Yes	No	No	No	Yes	Yes	Yes	No	515.0	68	224	34.055	2	Ever	No	No	No	No	Yes	No	No	Not Done	Yes	No	No	No	No	No	No	No	No	Yes	No	No	No	No	No	No	No	No	Yes	No	No	Yes
Male	Salem	VISN6	White	Yes	No	Yes	No	No	No	No	No	No	No	515.0	70	172	24.676	2	Ever	No	No	No	No	No	No	No	Not Done	Yes	No	No	No	No	No	No	No	No	No	Yes	No	No	No	Yes	No	No	No	No	No	No	No
Male	Salem	VISN6	White	Yes	Yes	Yes	No	No	No	No	No	No	No	515.0	78	290	33.509	2	Ever	No	No	No	No	Yes	No	No	Not Done	Yes	No	No	No	No	No	Yes	No	No	No	No	No	No	No	No	No	No	No	Yes	No	No	No
Male	Salem	VISN6	White	Yes	No	Yes	No	No	No	Yes	Yes	Yes	No	515.0	72	154	20.883	2	Ever	No	No	No	No	No	No	Yes	Not Done	No	No	No	No	Yes	No	No	No	No	No	No	No	No	No	No	No	No	No	No	No	No	Yes
Male	Salem	VISN6	White	Yes	Yes	Yes	No	No	No	No	Yes	Yes	No	515.0	70	188	26.972	3	Never	No	No	No	No	No	No	Yes	Not Done	Yes	No	No	Yes	No	No	Yes	No	No	No	No	No	No	No	No	No	No	No	No	No	No	Yes
Male	Salem	VISN6	White	No	Yes	No	No	No	No	No	No	No	No	516.31	74	208	26.702	1	Current	No	No	No	No	No	No	No	Not Done	Yes	No	No	Yes	No	No	No	No	No	No	No	No	No	No	No	No	No	No	No	No	No	No
Male	Salem	VISN6	Black	Yes	Yes	Yes	No	No	No	No	No	No	No	518.89	68	213	32.383	2	Ever	No	No	No	No	Yes	No	No	Not Done	Yes	No	No	No	No	No	No	No	No	No	No	No	No	No	No	No	No	No	No	No	No	No
Male	Salem	VISN6	White	Yes	Yes	No	No	No	No	No	No	No	No	515.0	71	194	27.054	2	Ever	No	No	No	No	No	No	No	Not Done	No	No	No	No	No	No	No	No	No	Yes	Yes	No	No	No	No	No	No	No	No	No	No	No
Male	Salem	VISN6	White	Yes	Yes	Yes	No	Yes	No	Yes	Yes	Yes	Yes	516.8	69	205	30.269	2	Ever	Yes	No	No	Yes	Yes	Yes	No	TBBX	Yes	No	No	Yes	No	No	No	No	No	Yes	No	No	No	No	No	No	No	No	No	No	No	No
Male	Salem	VISN6	Black	Yes	Yes	No	No	No	No	No	No	No	No	516.34	71	220	30.68	1	Current	No	No	No	No	No	No	No	Not Done	No	No	No	No	No	No	Yes	No	No	Yes	No	No	No	No	No	No	No	No	Yes	No	No	No
Male	Salem	VISN6	White	Yes	Yes	Yes	No	No	No	No	No	No	Yes	515.0	69	160	23.625	2	Ever	No	No	No	No	Yes	No	No	Not Done	No	No	No	Yes	No	No	No	No	No	No	No	No	No	No	Yes	No	No	No	No	No	No	No
Male	Salem	VISN6	Unknown	No	No	No	No	No	No	Yes	Yes	Yes	No	516.8	67	188	29.441	3	Never	Yes	No	No	No	No	No	No	Not Done	Yes	No	No	Yes	No	No	No	No	No	No	No	No	No	No	No	No	No	No	No	No	No	Yes
Male	Salem	VISN6	Unknown	Yes	Yes	Yes	No	No	No	No	Yes	Yes	No	515.0	78	184	21.261	2	Ever	No	No	No	No	Yes	No	No	Not Done	No	No	No	Yes	Yes	No	No	No	No	No	No	No	No	No	No	No	No	No	No	No	Yes	No
Male	Salem	VISN6	White	Yes	Yes	Yes	No	No	No	No	No	No	No	518.89	70	202	28.98	2	Ever	Yes	No	Yes	No	No	Yes	Yes	Not Done	No	No	No	Yes	No	No	No	No	No	No	No	No	No	No	No	No	No	No	No	No	No	No
Male	Salem	VISN6	White	Yes	Yes	Yes	No	No	No	No	Yes	Yes	No	518.89	72	210	28.478	2	Ever	No	No	No	No	Yes	No	Yes	Not Done	Yes	No	No	No	No	No	Yes	No	No	Yes	No	No	No	No	No	No	No	No	No	No	No	Yes
Male	Salem	VISN6	White	Yes	No	No	No	No	No	No	Yes	Yes	No	515.0	70	203	29.124	2	Ever	Yes	Yes	No	No	No	No	No	Not Done	No	No	No	No	No	No	No	No	No	No	No	No	No	No	No	No	No	No	No	No	No	No
Female	Salem	VISN6	Black	Yes	No	Yes	No	No	No	No	No	No	No	515.0	67	216	33.826	3	Never	No	No	No	Yes	Yes	No	No	Not Done	No	No	No	No	No	No	No	No	No	Yes	No	No	No	No	No	No	No	No	Yes	No	No	No
Male	Salem	VISN6	White	Yes	No	No	No	No	No	No	Yes	Yes	No	518.89	69	199	29.383	2	Ever	Yes	No	No	No	Yes	No	No	Not Done	Yes	No	No	No	No	No	No	No	No	No	No	No	No	No	No	No	No	No	No	No	No	Yes
Male	Salem	VISN6	White	No	Yes	No	No	No	No	No	No	No	No	515.0	74	197	25.29	2	Ever	No	No	No	No	Yes	No	No	Not Done	No	No	No	Yes	No	No	No	No	No	Yes	No	No	No	No	No	No	No	No	No	No	No	No
Male	Salem	VISN6	White	No	Yes	No	No	No	No	No	No	No	No	515.0	72	251	34.038	2	Ever	No	No	No	No	Yes	No	No	Not Done	Yes	No	No	No	No	No	No	No	No	No	No	No	No	No	No	No	No	No	Yes	No	No	No
Male	Salem	VISN6	White	Yes	Yes	No	No	No	No	No	No	No	No	518.89	69	134	19.786	2	Ever	No	No	No	No	No	No	Yes	Not Done	Yes	No	No	Yes	No	No	No	No	No	No	No	No	No	No	No	No	No	No	No	No	No	No
Male	Salem	VISN6	Black	Yes	Yes	No	No	No	No	No	No	No	No	515.0	71	233	32.493	3	Never	No	No	No	No	Yes	No	No	Not Done	No	No	No	No	No	No	No	No	No	Yes	No	No	No	No	No	No	No	No	No	No	No	No
Male	Salem	VISN6	White	Yes	Yes	Yes	No	No	No	No	No	No	No	515.0	73	184	24.273	2	Ever	No	Yes	No	No	Yes	No	No	Not Done	Yes	No	No	No	No	No	No	No	No	No	No	No	No	No	No	No	No	No	Yes	No	No	No
Male	Salem	VISN6	White	No	No	No	No	No	No	No	No	No	No	515.0	72	196	26.579	3	Never	Yes	No	No	No	No	No	No	Not Done	Yes	No	No	Yes	No	No	No	No	No	No	No	No	No	No	No	No	No	No	No	No	No	No
Male	Salem	VISN6	Unknown	No	Yes	No	No	No	No	No	No	No	No	515.0	68	172	26.149	2	Ever	No	No	No	No	Yes	No	No	Not Done	Yes	No	No	No	No	No	No	No	No	Yes	No	No	Yes	No	No	No	No	No	No	No	No	No
Male	Salem	VISN6	White	No	No	Yes	No	No	No	No	No	No	No	516.8	63	140	24.797	2	Ever	No	No	No	No	No	No	No	Not Done	No	No	No	No	No	No	No	No	No	No	Yes	No	No	No	No	No	No	No	No	No	No	No
Male	Salem	VISN6	White	Yes	Yes	Yes	No	No	No	No	Yes	Yes	No	516.31	69	203	29.974	1	Current	No	No	No	No	Yes	No	No	Not Done	Yes	No	No	Yes	No	No	No	No	No	No	No	No	No	No	No	No	No	No	No	No	No	Yes
Male	Salem	VISN6	White	No	Yes	Yes	No	No	No	No	Yes	Yes	No	515.0	69	176	25.987	2	Ever	No	No	No	No	Yes	Yes	Yes	Not Done	Yes	No	No	No	No	No	Yes	No	No	Yes	No	No	No	No	No	No	No	No	No	No	No	No
Male	Salem	VISN6	Unknown	Yes	Yes	No	No	No	No	No	No	No	No	518.89	69	200	29.531	2	Ever	No	No	No	No	No	No	No	Not Done	No	No	No	No	No	No	No	No	No	No	No	No	No	No	No	No	No	No	No	No	No	No
Male	Salem	VISN6	White	No	Yes	No	No	No	No	No	No	No	No	518.89	68	192	29.19	3	Never	No	No	Yes	No	Yes	Yes	No	Not Done	Yes	No	No	No	No	No	No	No	No	Yes	No	No	No	No	No	No	No	No	No	No	No	No
Male	Salem	VISN6	White	Yes	Yes	No	No	No	No	No	No	No	No	518.89	68	156	23.717	2	Ever	No	Yes	No	No	Yes	No	No	Not Done	Yes	No	No	No	No	No	No	No	No	No	No	No	No	No	No	No	No	No	No	No	Yes	No
Male	Salem	VISN6	White	Yes	Yes	Yes	No	No	No	Yes	Yes	Yes	No	515.0	68	148	22.5	2	Ever	No	No	No	No	Yes	No	Yes	Not Done	Yes	No	No	Yes	No	No	Yes	No	No	Yes	No	No	No	No	No	No	No	No	No	No	No	Yes
Male	Salem	VISN6	White	Yes	No	Yes	No	No	No	No	No	No	No	515.0	70	183	26.254	1	Current	No	No	No	No	Yes	No	No	Not Done	Yes	No	No	No	No	No	No	No	No	No	No	No	No	No	No	No	No	No	No	No	No	No
Male	Salem	VISN6	White	Yes	Yes	Yes	No	No	No	No	No	No	Yes	515.0	68	169	25.693	1	Current	No	Yes	No	No	Yes	No	No	Not Done	Yes	No	No	No	No	No	No	No	No	No	No	No	No	No	No	No	No	No	No	No	No	No
Male	Salem	VISN6	White	Yes	No	No	No	No	No	No	No	No	No	516.31	66	164	26.467	2	Ever	No	No	No	No	Yes	No	No	Not Done	Yes	No	No	No	No	No	No	No	No	Yes	No	No	No	No	No	No	No	No	No	No	No	No
Male	Salem	VISN6	White	Yes	Yes	Yes	No	No	No	No	Yes	Yes	No	515.0	67	127	19.888	1	Current	No	No	Yes	No	Yes	Yes	No	Not Done	Yes	No	No	Yes	No	No	No	No	No	Yes	No	No	No	No	No	No	No	No	No	No	No	No
Male	Salem	VISN6	White	Yes	No	Yes	No	No	No	Yes	Yes	Yes	No	515.0	70	197	28.263	2	Ever	Yes	No	No	No	Yes	No	No	Not Done	No	No	No	No	No	No	No	No	No	Yes	No	No	No	No	No	No	No	No	Yes	No	No	Yes
Male	Salem	VISN6	White	Yes	No	Yes	No	No	No	Yes	Yes	Yes	No	515.0	68	212	32.23	2	Ever	No	No	No	No	Yes	No	Yes	Not Done	No	No	No	No	No	No	Yes	No	No	Yes	No	No	No	No	No	No	No	Yes	Yes	No	No	No
Male	Salem	VISN6	Unknown	Yes	Yes	No	No	No	No	No	No	No	Yes	515.0	71	211	29.425	2	Ever	No	No	No	No	No	No	No	TBBX	Yes	No	No	No	No	No	No	No	No	Yes	No	No	No	No	No	No	No	No	No	No	No	No
Male	Salem	VISN6	White	Yes	Yes	No	No	No	No	No	No	No	No	518.89	67	172	26.936	3	Never	No	No	No	No	No	No	Yes	Not Done	Yes	No	No	Yes	No	No	No	No	No	No	No	No	No	No	No	No	No	No	No	No	No	No
Male	Salem	VISN6	Unknown	Yes	No	No	No	No	No	No	No	No	No	518.89	69	165	24.363	-999	Unknown	No	No	No	No	No	No	No	Not Done	No	No	No	Yes	No	No	No	No	No	No	No	No	No	No	No	No	No	No	No	No	No	No
Male	Salem	VISN6	Unknown	Yes	Yes	No	No	No	No	No	No	No	No	518.89	72	150	20.341	3	Never	No	No	No	No	Yes	No	No	Not Done	Yes	No	No	No	No	No	No	No	No	No	No	No	No	No	No	No	No	No	No	No	No	No
Male	Salem	VISN6	White	Yes	Yes	No	No	No	No	No	No	No	No	515.0	72	238	32.275	2	Ever	No	No	No	No	No	No	No	Not Done	No	No	No	Yes	No	No	No	No	No	Yes	Yes	No	No	No	No	No	No	No	No	No	No	No
Male	Salem	VISN6	White	Yes	Yes	Yes	No	No	No	No	Yes	Yes	No	518.89	71	140	19.523	2	Ever	No	No	Yes	No	No	No	Yes	Not Done	Yes	No	No	Yes	No	No	Yes	No	No	No	No	No	No	No	No	No	No	No	No	No	No	Yes
Male	Salem	VISN6	White	No	No	No	No	No	No	No	Yes	Yes	No	501	71	170	23.707	2	Ever	No	No	No	No	Yes	No	Yes	Not Done	Yes	No	No	No	No	No	No	No	No	Yes	Yes	No	No	No	No	No	No	No	Yes	No	No	No
Female	Salem	VISN6	Black	No	Yes	No	No	No	No	No	Yes	Yes	No	516.33	68	153	23.261	1	Current	No	No	No	No	No	Yes	No	Not Done	No	No	No	No	No	No	No	No	No	No	No	No	No	No	No	No	No	No	No	No	No	No
Male	Salem	VISN6	White	No	Yes	No	No	No	No	No	No	No	No	518.89	69	215	31.746	3	Never	No	No	No	No	No	No	Yes	Not Done	Yes	No	No	Yes	No	No	Yes	No	No	Yes	No	No	No	No	No	No	No	No	Yes	No	No	No
Male	Salem	VISN6	White	Yes	No	Yes	Yes	Yes	No	No	Yes	Yes	No	515.0	71	150	20.918	2	Ever	No	No	No	Yes	Yes	No	Yes	Not Done	Yes	No	No	No	No	No	No	No	No	No	No	No	No	No	No	No	No	No	No	No	No	No
Male	Salem	VISN6	White	Yes	Yes	Yes	No	No	No	No	Yes	Yes	No	515.0	72	191	25.901	2	Ever	No	Yes	No	No	No	No	No	Surgery	Yes	No	No	No	No	No	No	No	No	No	No	No	No	No	No	No	No	No	No	No	No	No
Male	Salem	VISN6	White	Yes	Yes	Yes	No	No	No	No	Yes	Yes	No	518.89	72	270	36.614	1	Current	No	Yes	No	No	Yes	No	No	Surgery	Yes	No	No	No	No	No	No	No	No	Yes	No	No	No	No	No	No	No	No	Yes	No	No	No
Male	Salem	VISN6	White	Yes	Yes	No	No	No	No	No	No	No	No	515.0	71	213	29.704	1	Current	No	No	No	No	No	No	No	Not Done	No	No	No	No	No	No	No	No	No	No	No	No	Yes	No	No	No	No	No	No	No	No	No
Male	Salem	VISN6	White	Yes	No	No	No	No	No	Yes	Yes	Yes	No	515.0	70	160	22.955	2	Ever	No	No	No	No	Yes	No	No	Not Done	Yes	No	No	No	No	No	No	No	No	Yes	No	No	No	No	No	No	No	No	No	No	No	No
Male	Salem	VISN6	Unknown	No	Yes	No	No	No	No	No	No	No	No	518.89	70	150	21.52	-999	Unknown	No	No	No	No	No	No	No	Not Done	Yes	No	No	No	No	No	No	No	No	No	No	No	Yes	No	No	No	No	No	No	No	No	No
Male	Salem	VISN6	White	Yes	Yes	Yes	No	No	No	No	No	No	No	518.89	73	190	25.064	3	Never	No	No	No	No	Yes	No	No	Not Done	No	No	No	No	No	No	No	No	No	Yes	No	No	No	No	No	No	No	No	No	No	No	No
Male	Salem	VISN6	White	Yes	No	Yes	No	No	No	No	Yes	Yes	No	515.0	71	188	26.217	2	Ever	No	No	No	No	Yes	No	No	Not Done	Yes	No	No	Yes	No	No	No	No	No	Yes	No	No	No	No	No	No	No	No	No	No	No	Yes
Male	Salem	VISN6	White	Yes	Yes	Yes	No	No	No	Yes	Yes	Yes	No	515.0	68	230	34.967	2	Ever	No	No	No	No	Yes	Yes	No	Not Done	Yes	No	No	No	No	No	No	No	No	Yes	No	No	No	No	No	No	No	No	Yes	No	No	No
Male	Salem	VISN6	Black	Yes	Yes	Yes	No	No	No	No	Yes	Yes	No	515.0	69	228	33.666	1	Current	No	No	No	No	Yes	Yes	No	Not Done	Yes	No	No	No	No	No	No	No	No	Yes	No	No	No	No	No	No	No	No	No	No	No	No
Male	Salem	VISN6	White	Yes	Yes	No	No	No	No	Yes	Yes	Yes	No	516.34	70	120	17.216	2	Ever	No	Yes	No	No	Yes	No	No	Not Done	Yes	No	No	No	No	No	No	No	No	No	No	No	No	No	No	No	No	No	No	No	Yes	No
Male	Salem	VISN6	White	Yes	Yes	No	No	No	No	No	No	No	No	515.0	66	155	25.014	2	Ever	No	No	Yes	No	Yes	No	No	Not Done	Yes	No	No	No	No	No	No	No	No	No	No	No	No	No	No	No	No	No	No	No	No	No
Male	Salem	VISN6	Black	No	Yes	Yes	No	No	No	No	No	No	No	516.32	66	150	24.207	1	Current	Yes	No	No	No	Yes	No	Yes	Not Done	Yes	No	No	Yes	No	No	Yes	No	No	No	No	No	No	No	No	No	No	No	No	No	No	No
Male	Salem	VISN6	White	No	Yes	No	No	No	No	No	No	No	No	518.89	72	200	27.121	2	Ever	No	No	Yes	No	No	No	No	Not Done	No	No	No	No	No	No	No	No	No	No	No	No	No	No	No	No	No	No	No	No	No	No
Male	Salem	VISN6	White	Yes	Yes	No	No	No	No	No	No	No	Yes	508.1	66	178	28.726	2	Ever	No	Yes	No	No	Yes	No	No	Surgery	Yes	No	No	No	No	No	No	No	No	Yes	No	No	No	No	No	No	No	No	Yes	No	No	No
Male	Salem	VISN6	Black	Yes	Yes	No	No	No	No	Yes	Yes	Yes	Yes	516.8	68	150	22.804	2	Ever	Yes	No	No	No	Yes	No	No	Not Done	No	No	No	No	No	No	No	No	No	No	No	No	No	No	No	No	No	No	No	No	No	No
Male	Salem	VISN6	White	Yes	Yes	Yes	No	No	No	Yes	Yes	Yes	No	515.0	71	155	21.615	2	Ever	No	Yes	No	No	Yes	No	Yes	Not Done	Yes	No	No	Yes	No	No	Yes	No	No	No	No	No	Yes	No	No	No	No	No	No	No	No	No
Male	Salem	VISN6	Black	Yes	Yes	Yes	No	No	No	No	Yes	Yes	No	515.0	67	234	36.645	2	Ever	No	No	No	No	Yes	No	No	Not Done	Yes	No	Yes	No	No	No	No	No	No	No	Yes	No	No	No	No	No	No	No	No	No	No	No
Male	Salem	VISN6	Unknown	Yes	Yes	Yes	No	No	No	No	Yes	Yes	No	515.0	72	138	18.714	3	Never	No	No	No	No	Yes	Yes	No	Not Done	Yes	No	No	No	No	No	No	No	No	No	No	No	No	No	No	No	No	No	No	No	No	No
Male	Salem	VISN6	Unknown	Yes	Yes	No	No	No	No	No	No	No	No	515.0	71	150	20.918	2	Ever	No	No	No	No	Yes	No	Yes	Not Done	Yes	No	No	No	No	No	Yes	No	No	Yes	Yes	No	No	No	No	No	No	Yes	No	No	No	No
Male	Salem	VISN6	Unknown	Yes	Yes	No	No	No	No	No	Yes	Yes	No	508.1	67	182	28.502	2	Ever	No	Yes	Yes	No	No	No	Yes	Not Done	Yes	No	No	No	No	No	No	No	No	Yes	No	No	No	No	No	No	No	No	No	No	No	No
Male	Salem	VISN6	Unknown	No	Yes	No	No	No	No	No	Yes	Yes	No	515.0	71	238	33.19	2	Ever	No	No	No	No	No	No	No	Not Done	Yes	No	No	No	No	No	No	No	No	Yes	No	No	No	No	No	No	No	No	No	No	No	No
Male	Salem	VISN6	White	Yes	No	Yes	No	No	No	No	Yes	Yes	No	518.89	75	250	31.244	2	Ever	No	No	No	No	Yes	No	Yes	Not Done	Yes	No	No	No	No	No	No	No	No	No	No	No	No	No	No	No	No	No	No	No	No	No
Male	Salem	VISN6	Unknown	Yes	Yes	No	No	No	No	No	No	No	No	515.0	72	266	36.072	2	Ever	No	No	Yes	No	Yes	No	No	Not Done	Yes	No	No	No	No	No	Yes	No	No	No	Yes	No	No	No	No	No	No	No	Yes	No	No	No
Female	Salem	VISN6	White	Yes	Yes	Yes	No	No	No	No	No	No	No	515.0	63	141	24.974	3	Never	No	No	No	No	Yes	No	No	Not Done	No	Yes	No	No	No	No	No	No	No	No	No	No	No	No	No	No	No	No	No	No	No	No
Male	Salem	VISN6	White	Yes	Yes	No	No	No	No	No	No	No	No	515.0	68	170	25.845	2	Ever	Yes	No	No	No	No	No	Yes	Not Done	Yes	No	No	No	No	No	No	No	No	No	No	No	No	No	No	No	No	No	Yes	No	No	No
Male	Salem	VISN6	White	Yes	Yes	Yes	No	No	No	No	No	No	No	515.0	70	140	20.085	2	Ever	No	No	No	No	Yes	No	No	Not Done	Yes	No	No	No	No	No	No	No	No	No	No	No	No	No	No	No	No	No	No	No	No	No
Male	Salisbury	VISN6	Black	Yes	No	No	No	No	No	No	No	No	No	515.0	69	152	22.444	1	Current	No	No	No	No	Yes	No	No	Not Done	Yes	No	No	No	No	No	No	No	No	Yes	No	No	No	No	No	No	No	No	No	No	No	No
Male	Salisbury	VISN6	Hispanic	Yes	Yes	No	No	No	No	No	No	No	No	516.8	64	132	22.655	3	Never	No	No	Yes	No	Yes	No	No	Not Done	Yes	No	No	No	No	No	No	No	No	No	No	No	No	No	No	Yes	No	No	No	No	No	No
Male	Salisbury	VISN6	White	No	No	No	No	No	No	No	No	No	No	-2	72	220	29.834	2	Ever	No	No	No	No	No	No	No	Not Done	No	No	No	No	No	No	No	No	No	No	No	No	No	No	No	No	No	Yes	No	No	No	No
Male	Salisbury	VISN6	White	Yes	No	No	No	No	No	Unknown	Yes	Yes	No	515.0	67	149	23.334	2	Ever	No	No	No	No	Yes	Yes	Yes	Not Done	Yes	No	No	Yes	No	No	No	No	No	No	No	No	No	No	No	No	No	No	No	No	No	No
Male	Salisbury	VISN6	Unknown	No	No	No	No	No	No	No	No	No	No	515.0	70	223	31.993	3	Never	No	No	No	No	No	No	Yes	Not Done	No	No	No	No	No	No	No	No	No	No	Yes	No	No	No	No	No	No	No	No	No	No	No
Male	Salisbury	VISN6	Black	No	Yes	No	No	No	No	No	No	No	No	-2	70	186	26.685	2	Ever	Yes	No	No	No	Yes	No	No	Not Done	No	No	No	No	No	No	No	No	No	No	No	No	No	No	No	No	No	No	No	No	No	No
Female	Salisbury	VISN6	White	Yes	No	No	No	No	No	No	No	No	No	-2	64	117	20.08	1	Current	No	Yes	No	No	Yes	Yes	No	Surgery	No	No	No	No	No	No	No	No	No	No	No	No	No	No	No	No	No	No	No	No	No	No
Male	Salisbury	VISN6	White	No	Yes	No	No	No	No	No	No	No	No	515.0	65	144	23.96	-999	Unknown	No	No	No	No	No	No	Yes	Not Done	Yes	No	No	No	No	No	No	No	No	No	Yes	No	No	No	No	No	No	No	No	No	No	No
Male	Salisbury	VISN6	Black	Yes	Yes	No	No	No	No	No	No	No	No	-2	71	250	34.864	3	Never	Yes	No	No	No	No	No	Yes	Not Done	No	No	No	Yes	No	No	Yes	No	No	No	No	No	No	No	No	No	No	Yes	Yes	No	No	No
Male	Salisbury	VISN6	White	Yes	Yes	No	No	No	No	No	No	No	No	516.8	72	258	34.987	2	Ever	No	No	No	No	No	No	No	Not Done	No	No	No	No	No	No	No	No	No	No	No	No	No	No	No	No	No	No	Yes	No	No	No
Male	Salisbury	VISN6	White	Yes	No	No	No	No	No	No	No	No	No	515.0	69	207	30.565	1	Current	No	No	No	No	Yes	No	No	Not Done	No	No	No	No	Yes	No	No	No	No	Yes	No	No	No	No	No	No	No	Yes	Yes	No	No	No
Male	Salisbury	VISN6	Unknown	Yes	No	No	No	No	No	No	No	No	No	515.0	72	230	31.19	2	Ever	No	No	No	No	Yes	No	Yes	Not Done	No	No	No	Yes	No	No	No	No	No	Yes	No	No	No	No	No	No	No	No	No	No	No	No
Male	Salisbury	VISN6	Black	Yes	Yes	No	No	No	No	No	No	No	No	518.89	69	230	33.961	3	Never	No	No	No	No	No	No	No	Not Done	No	No	No	No	No	No	No	No	No	Yes	No	No	No	No	No	No	No	No	No	No	No	No
Male	Salisbury	VISN6	White	Yes	Yes	No	No	No	No	No	Yes	Yes	No	518.89	69	182	26.873	2	Ever	No	No	No	No	Yes	Yes	Yes	Not Done	Yes	No	No	No	No	No	No	No	No	No	No	No	No	No	No	No	No	Yes	No	No	No	No
Male	Salisbury	VISN6	Black	No	No	No	No	No	No	No	No	No	No	-2	69	217	32.041	2	Ever	No	No	No	No	No	No	No	Not Done	No	No	No	No	No	No	Yes	No	No	No	No	No	No	No	No	No	No	No	Yes	No	No	No
Male	Salisbury	VISN6	White	Yes	No	No	No	No	No	Yes	Yes	Yes	No	515.0	71	375	52.296	3	Never	No	No	No	No	No	No	No	Not Done	Yes	No	No	No	No	No	No	No	No	Yes	Yes	No	No	No	No	No	No	No	Yes	No	No	No
Male	Salisbury	VISN6	White	No	Yes	No	No	No	No	No	No	No	No	515.0	73	270	35.618	-999	Unknown	No	No	No	No	No	No	No	Not Done	No	No	No	Yes	No	No	No	No	No	No	No	No	No	No	No	No	No	No	No	No	No	No
Male	Salisbury	VISN6	White	Yes	No	No	No	No	No	No	No	No	No	515.0	71	239	33.33	2	Ever	No	No	No	No	Yes	No	No	Not Done	No	No	No	No	No	No	No	No	No	No	No	No	No	No	No	No	No	No	No	No	No	No
Male	Salisbury	VISN6	Black	Yes	Yes	Yes	No	No	No	No	No	No	No	515.0	75	234	29.244	2	Ever	No	No	No	No	Yes	No	No	Not Done	No	No	No	No	No	No	No	No	No	Yes	No	No	No	No	No	No	No	No	No	No	No	No
Male	Salisbury	VISN6	White	Yes	No	No	No	No	No	No	No	No	No	515.0	69	235	34.699	2	Ever	No	No	No	No	No	No	Yes	Not Done	No	No	No	No	No	No	No	No	No	No	No	No	No	No	No	No	No	No	Yes	No	No	No
Male	Salisbury	VISN6	White	Yes	No	Yes	No	No	No	No	No	No	No	515.0	70	200	28.693	3	Never	No	No	No	No	No	Yes	No	Not Done	Yes	No	No	Yes	No	No	No	No	No	No	No	No	No	No	No	No	No	No	No	No	No	No
Male	Salisbury	VISN6	White	Yes	Yes	Yes	No	No	No	No	No	No	No	515.0	71	190	26.496	2	Ever	No	No	No	Yes	No	Yes	Yes	Not Done	No	No	No	No	No	No	No	No	No	No	No	No	No	No	No	No	No	No	No	No	No	No
Male	Salisbury	VISN6	White	No	Yes	Yes	No	No	No	Yes	Yes	Yes	No	515.0	66	167	26.951	2	Ever	No	No	No	Yes	Yes	No	Yes	Not Done	Yes	No	No	No	No	No	No	No	No	No	No	No	No	No	No	No	No	No	No	No	No	No
Male	Salisbury	VISN6	White	No	No	Yes	No	No	No	No	Yes	Yes	No	516.8	69	222	32.78	2	Ever	Yes	No	No	No	No	No	Yes	Not Done	No	No	No	No	No	No	No	No	No	Yes	No	No	No	No	No	No	No	No	No	No	No	No
Male	Salisbury	VISN6	White	No	Yes	No	No	No	No	No	No	No	No	-2	70	250	35.867	2	Ever	No	No	No	No	No	No	Yes	Not Done	No	No	No	No	No	No	Yes	No	No	Yes	No	No	No	No	No	No	No	No	Yes	No	No	No
Male	Salisbury	VISN6	Black	Yes	No	No	No	No	No	Unknown	Yes	Yes	No	515.0	70	233	33.428	2	Ever	No	No	No	No	Yes	No	No	Not Done	No	No	No	No	No	No	No	No	No	No	No	No	No	No	No	No	No	No	No	No	No	No
Female	Salisbury	VISN6	White	Yes	Yes	No	No	No	No	No	No	No	No	518.89	65	138	22.961	2	Ever	No	No	No	No	No	No	No	Not Done	No	No	No	No	No	No	No	No	No	No	No	No	No	No	No	No	No	No	No	No	No	No
Male	Salisbury	VISN6	White	Yes	Yes	Yes	Yes	No	No	No	Yes	Yes	No	515.0	72	228	30.918	2	Ever	No	No	No	Yes	Yes	No	No	Not Done	No	No	No	No	No	No	No	No	No	Yes	No	No	No	No	No	No	No	No	Yes	No	No	No
Male	Salisbury	VISN6	White	Yes	No	No	No	No	No	No	No	No	No	518.89	71	167	23.289	1	Current	No	No	No	No	No	No	Yes	Not Done	No	No	No	No	No	No	No	No	No	No	No	No	No	No	No	No	No	No	No	No	No	No
Male	Salisbury	VISN6	White	Yes	Yes	No	No	No	No	No	No	No	No	-2	67	216	33.826	2	Ever	No	No	No	No	Yes	No	No	Surgery	No	No	No	No	No	No	No	No	No	No	No	No	No	No	No	No	No	No	Yes	No	No	No
Male	Salisbury	VISN6	White	Yes	Yes	Yes	No	No	No	No	No	No	No	518.89	74	268	34.405	3	Never	No	No	No	No	No	No	No	Not Done	No	No	No	No	No	No	No	No	No	No	No	No	No	No	No	No	No	No	No	No	No	No
Female	Salisbury	VISN6	White	No	No	Yes	No	No	No	No	No	No	No	518.89	64	198	33.982	3	Never	No	No	No	No	No	Yes	No	Not Done	No	No	No	No	No	No	No	No	No	No	No	No	No	No	No	No	No	No	No	No	No	No
Male	Salisbury	VISN6	White	No	Yes	No	No	Yes	No	No	No	No	No	518.89	66	150	24.207	-999	Unknown	No	No	No	No	Yes	No	Yes	Not Done	Yes	No	No	No	No	No	No	No	No	No	No	No	No	No	No	No	No	No	No	No	No	No
Male	Salisbury	VISN6	White	Yes	Yes	Yes	No	No	No	No	No	No	No	515.0	71	288	40.163	2	Ever	No	No	No	No	No	No	No	Not Done	No	No	No	No	No	No	No	No	No	Yes	No	No	No	No	No	No	No	No	No	No	No	No
Male	Salisbury	VISN6	White	No	Yes	No	No	No	No	No	No	No	No	518.89	72	151	20.477	2	Ever	No	No	No	No	No	No	No	Not Done	Yes	No	No	No	No	No	No	No	No	No	No	No	No	No	No	No	No	No	No	No	No	No
Male	Salisbury	VISN6	White	Yes	No	Yes	No	No	No	No	No	No	No	518.89	71	290	40.442	3	Never	No	No	No	No	No	No	No	Not Done	No	No	No	No	No	No	No	No	No	Yes	No	No	No	No	No	No	No	No	Yes	No	No	No
Male	Salisbury	VISN6	Black	No	Yes	No	No	No	No	No	No	No	No	518.89	73	274	36.145	2	Ever	No	No	No	No	No	No	No	Not Done	No	No	No	No	No	No	Yes	No	No	Yes	No	No	No	No	No	No	No	No	Yes	No	No	No
Male	Salisbury	VISN6	White	No	Yes	No	No	No	No	No	No	No	No	-2	63	130	23.025	1	Current	No	No	No	No	No	No	Yes	Not Done	No	No	No	No	No	No	No	No	No	No	No	No	No	No	No	No	No	No	No	No	Yes	No
Male	Salisbury	VISN6	White	Yes	Yes	Yes	No	No	No	Yes	Yes	Yes	No	515.0	72	207	28.071	2	Ever	No	No	No	No	Yes	Yes	No	Not Done	No	No	No	No	No	No	No	No	No	No	No	No	No	No	No	No	No	No	No	No	No	No
Male	Salisbury	VISN6	Black	No	Yes	Yes	Yes	Yes	No	No	No	No	Yes	515.0	68	173	26.301	3	Never	No	No	No	Yes	No	No	No	TBBX	No	No	No	No	No	No	No	No	No	Yes	No	No	No	No	No	No	No	No	No	No	No	No
Male	Salisbury	VISN6	White	No	Yes	No	No	No	No	No	No	No	No	515.0	71	265	36.955	3	Never	No	No	No	No	No	No	No	Not Done	No	No	No	No	No	No	No	No	No	Yes	No	No	No	No	No	No	No	No	No	No	No	No
Female	Salisbury	VISN6	Black	Yes	Yes	Yes	No	No	No	No	No	No	No	515.0	65	95	15.807	2	Ever	No	No	No	No	Yes	No	No	Not Done	Yes	No	No	No	No	Yes	No	No	No	No	No	No	No	No	No	No	No	No	No	No	No	No
Male	Salisbury	VISN6	Black	No	No	No	No	No	No	No	No	No	No	-2	70	228	32.711	2	Ever	No	No	No	No	No	Yes	No	Not Done	No	No	No	No	No	No	No	No	No	No	No	No	No	No	No	No	No	No	Yes	No	No	No
Male	Salisbury	VISN6	White	Yes	Yes	No	No	No	No	No	No	No	No	515.0	69	163	24.068	3	Never	No	No	No	No	No	No	No	Not Done	Yes	No	No	No	No	No	No	No	No	No	No	No	No	No	No	No	No	No	No	No	No	No
Male	Salisbury	VISN6	White	Yes	Yes	Yes	No	No	No	No	Yes	Yes	No	516.32	67	225	35.236	2	Ever	No	No	Yes	No	Yes	No	Yes	Not Done	No	No	No	No	No	No	No	No	No	No	No	No	No	No	No	No	No	Yes	Yes	No	No	No
Male	Salisbury	VISN6	White	Yes	No	No	No	No	No	No	No	No	No	518.89	70	144	20.659	1	Current	No	No	No	Yes	Yes	No	No	Not Done	No	No	No	No	No	No	No	No	No	No	No	No	No	No	No	No	No	No	No	No	No	No
Male	Salisbury	VISN6	White	Yes	Yes	No	No	No	No	No	No	No	No	518.89	69	209	30.86	3	Never	No	No	No	No	No	Yes	No	Not Done	Yes	No	No	Yes	No	No	Yes	No	No	Yes	No	No	No	No	No	No	No	No	No	No	No	No
Male	Salisbury	VISN6	White	Yes	Yes	Yes	No	No	No	No	No	No	No	518.89	68	184	27.974	1	Current	No	No	No	No	Yes	No	No	Not Done	No	No	No	No	No	No	No	No	No	No	No	No	No	No	No	No	No	No	No	No	No	No
Male	Salisbury	VISN6	White	Yes	Yes	No	No	No	No	No	No	No	No	515.0	67	176	27.562	1	Current	No	No	No	No	Yes	No	No	Not Done	No	No	No	No	No	No	No	No	No	No	No	No	Yes	No	No	No	No	No	No	No	No	No
Male	Salisbury	VISN6	White	Yes	Yes	Yes	Yes	No	No	No	No	No	No	515.0	71	234	32.632	2	Ever	No	No	No	No	No	No	No	Not Done	No	No	No	No	No	No	No	No	No	Yes	No	No	No	No	No	No	No	No	Yes	No	No	No
Male	Salisbury	VISN6	Black	Yes	Yes	Yes	Yes	No	No	No	No	No	No	515.0	71	240	33.469	-999	Unknown	No	No	No	No	Yes	No	No	Not Done	No	No	No	No	No	No	No	No	No	Yes	No	No	No	No	No	No	No	No	No	No	No	No
Male	Salisbury	VISN6	White	Yes	Yes	Yes	No	No	No	No	No	No	No	515.0	67	152	23.803	2	Ever	No	No	No	No	Yes	No	Yes	Not Done	Yes	No	No	Yes	No	No	No	No	No	No	No	No	No	No	No	No	No	No	No	No	No	No
Male	Salisbury	VISN6	White	No	Yes	Yes	No	Yes	No	Yes	Yes	Yes	No	515.0	69	183	27.021	2	Ever	No	No	No	No	No	No	Yes	Not Done	No	No	No	No	No	No	No	No	No	No	No	No	No	No	Yes	No	No	No	No	No	No	No
Male	Salisbury	VISN6	White	Yes	Yes	Yes	No	No	No	No	No	No	No	516.32	68	208	31.622	2	Ever	No	No	No	No	Yes	No	Yes	Not Done	Yes	No	No	Yes	Yes	No	No	No	No	Yes	No	No	No	No	No	No	No	No	No	No	No	No
Male	Salisbury	VISN6	Black	No	Yes	No	No	No	No	No	No	No	No	518.89	73	190	25.064	3	Never	No	No	No	No	No	No	No	Not Done	No	No	No	No	No	No	No	No	No	No	No	No	Yes	No	No	No	No	No	No	No	No	No
Male	Salisbury	VISN6	White	Yes	No	No	No	No	No	No	Yes	Yes	No	515.0	70	210	30.128	3	Never	No	No	No	No	No	Yes	No	Not Done	No	No	No	No	No	No	No	No	No	No	No	No	No	No	No	No	No	No	Yes	No	No	No
Male	Salisbury	VISN6	White	Yes	Yes	No	No	No	No	No	No	No	No	515.0	71	190	26.496	1	Current	No	No	No	No	No	No	No	Not Done	No	No	No	No	No	No	No	No	No	No	No	No	No	No	No	No	No	No	No	No	No	No
Male	Salisbury	VISN6	Black	No	Yes	Yes	No	No	No	No	No	No	No	515.0	70	281	40.314	2	Ever	No	No	No	No	No	No	No	Not Done	No	No	No	Yes	No	No	Yes	No	No	Yes	No	No	No	No	No	No	No	No	Yes	No	No	No
Male	Salisbury	VISN6	White	No	Yes	No	No	No	No	No	No	No	No	516.8	71	250	34.864	2	Ever	No	No	No	No	Yes	No	No	Not Done	Yes	No	No	No	No	No	No	No	No	Yes	No	No	No	No	No	No	No	No	No	No	No	No
Male	Salisbury	VISN6	White	Yes	No	No	No	No	No	No	No	No	No	515.0	70	210	30.128	2	Ever	No	No	No	No	Yes	No	Yes	Not Done	No	No	No	Yes	No	No	Yes	No	No	No	No	No	No	No	No	No	No	No	No	No	No	No
Male	Salisbury	VISN6	White	Yes	Yes	Yes	No	No	No	Yes	Yes	Yes	No	516.31	72	192	26.037	2	Ever	No	No	No	No	Yes	No	Yes	Not Done	Yes	No	No	No	No	No	No	No	No	No	No	No	No	No	No	No	No	No	No	No	No	No
Male	Salisbury	VISN6	Black	Yes	No	No	No	No	No	No	Yes	Yes	No	515.0	71	170	23.707	2	Ever	No	No	No	No	Yes	Yes	No	Not Done	Yes	No	No	No	No	No	No	No	No	Yes	No	No	No	No	No	No	No	No	No	No	No	Yes
Male	Salisbury	VISN6	White	No	Yes	No	No	No	No	Unknown	Yes	Yes	No	516.8	70	180	25.824	3	Never	No	No	No	No	No	No	Yes	Not Done	Yes	No	No	No	No	No	No	No	No	Yes	No	No	No	No	No	No	No	Yes	No	No	No	No
Male	Salisbury	VISN6	White	Yes	No	No	No	No	No	No	No	No	No	516.8	72	179	24.274	2	Ever	Yes	No	No	No	Yes	Yes	No	Not Done	No	No	No	No	No	No	No	No	No	No	No	No	No	No	No	No	No	No	No	No	No	No
Male	Salisbury	VISN6	White	Yes	No	No	No	No	No	No	No	No	No	516.8	71	230	32.074	2	Ever	Yes	No	No	No	Yes	No	No	Not Done	No	No	No	No	No	No	No	No	No	No	No	No	No	No	No	No	No	No	Yes	No	No	No
Male	Salisbury	VISN6	Black	Yes	No	No	No	No	No	No	No	No	No	515.0	66	140	22.594	3	Never	Yes	No	No	No	Yes	No	No	Not Done	No	No	No	No	No	No	No	No	No	Yes	No	No	No	No	No	No	No	No	No	No	No	No
Male	Salisbury	VISN6	White	Yes	No	No	No	No	No	No	No	No	No	516.8	71	193	26.915	1	Current	Yes	No	Yes	No	Yes	No	No	Not Done	Yes	No	No	No	No	No	No	No	No	No	No	No	No	No	No	No	No	No	No	No	No	No
Male	Salisbury	VISN6	Black	Yes	No	Yes	No	No	No	No	Yes	Yes	No	515.0	70	260	37.302	3	Never	No	No	No	No	No	Yes	No	Not Done	Yes	No	No	No	No	No	Yes	No	No	Yes	No	No	No	No	No	No	No	No	Yes	No	No	No
Male	Salisbury	VISN6	White	Yes	Yes	Yes	No	No	No	No	No	No	No	516.36	68	158	24.021	3	Never	No	No	No	No	Yes	No	Yes	Not Done	No	No	No	Yes	No	No	Yes	No	No	Yes	No	No	No	No	No	No	No	No	No	No	No	No
Male	Salisbury	VISN6	White	No	Yes	No	No	No	No	No	No	No	No	515.0	68	188	28.582	3	Never	No	No	No	No	No	No	No	Not Done	Yes	No	No	No	No	No	No	No	No	Yes	No	No	No	No	No	No	No	No	No	No	No	No
Male	Salisbury	VISN6	White	No	Yes	No	No	No	No	No	No	No	No	515.0	67	187	29.285	1	Current	No	No	No	No	No	No	No	Not Done	No	No	No	No	No	No	No	No	No	Yes	No	No	No	No	No	No	No	No	No	No	No	No
Male	Salisbury	VISN6	White	Yes	Yes	No	No	No	No	No	No	No	No	518.89	66	160	25.821	3	Never	No	No	Yes	No	Yes	No	No	Not Done	Yes	No	No	No	No	No	Yes	No	No	Yes	No	No	No	No	No	No	No	No	No	No	No	No
Male	Salisbury	VISN6	White	Yes	Yes	No	No	No	No	Yes	Yes	Yes	No	515.0	66	164	26.467	2	Ever	No	No	No	No	No	No	No	Not Done	Yes	No	No	No	No	No	No	No	No	No	No	No	No	No	No	No	No	No	No	No	No	No
Male	Salisbury	VISN6	White	No	Yes	Yes	No	No	No	No	No	No	No	515.0	70	188	26.972	3	Never	No	No	No	Yes	No	No	Yes	Not Done	Yes	No	No	Yes	No	No	No	No	No	Yes	No	No	No	No	No	No	No	No	No	No	No	No
Male	Salisbury	VISN6	White	Yes	Yes	No	No	No	No	No	No	No	No	518.89	69	177	26.135	3	Never	Yes	No	Yes	No	No	No	No	Not Done	No	No	No	No	No	No	No	No	No	No	No	No	No	No	No	No	No	No	No	No	No	No
Male	Salisbury	VISN6	White	No	Yes	No	No	No	No	No	No	No	No	518.89	72	190	25.765	-999	Unknown	No	No	No	No	No	No	No	Not Done	Yes	No	No	Yes	No	No	No	No	No	No	No	No	No	No	No	No	No	No	No	No	No	No
Male	Salisbury	VISN6	White	No	Yes	Yes	No	No	No	Unknown	Yes	Yes	No	-2	71	237	33.051	-999	Unknown	No	No	No	No	Yes	Yes	No	Not Done	Yes	No	No	No	No	No	No	No	No	No	No	No	No	No	No	No	No	No	Yes	No	No	No
Male	Salisbury	VISN6	Black	No	Yes	No	No	No	No	No	No	No	No	518.89	73	192	25.328	3	Never	No	No	No	No	No	No	No	Not Done	No	No	No	No	No	No	No	No	No	No	No	No	No	Yes	No	No	No	No	No	No	No	No
Male	Salisbury	VISN6	Unknown	No	Yes	No	No	No	No	No	No	No	No	-2	71	178	24.823	2	Ever	No	No	No	No	No	No	No	Not Done	Yes	No	No	No	No	No	No	No	No	No	No	No	Yes	No	No	No	No	No	No	No	No	No
Male	Salisbury	VISN6	White	Yes	No	No	No	No	No	No	No	No	No	518.89	73	186	24.537	3	Never	No	No	No	No	No	No	Yes	Not Done	No	No	No	No	No	No	No	No	No	Yes	No	No	No	No	No	No	No	No	No	No	No	No
Male	Salisbury	VISN6	White	Yes	No	Yes	No	No	No	Yes	Yes	Yes	No	515.0	68	143	21.74	2	Ever	No	No	No	No	No	No	Yes	Not Done	Yes	No	No	No	No	No	Yes	No	No	No	No	No	No	No	No	No	No	No	No	No	No	No
Male	Salisbury	VISN6	White	Yes	Yes	No	No	No	No	No	No	No	No	515.0	74	191	24.52	2	Ever	No	No	No	No	No	No	No	Not Done	Yes	No	No	No	No	No	Yes	No	No	No	No	No	No	No	No	No	No	No	No	No	No	No
Male	Salisbury	VISN6	White	Yes	Yes	Yes	No	No	No	No	No	No	No	515.0	65	193	32.113	2	Ever	No	No	No	No	Yes	No	No	Not Done	Yes	No	No	Yes	No	No	No	No	No	No	No	No	No	No	No	No	No	No	No	No	No	No
Male	Salisbury	VISN6	White	Yes	Yes	No	No	No	No	No	Yes	Yes	No	515.0	65	130	21.63	-999	Unknown	No	No	Yes	No	Yes	No	No	Not Done	No	No	No	No	No	No	No	No	No	No	No	No	No	No	No	No	No	No	No	No	No	No
Male	Salisbury	VISN6	Unknown	No	Yes	No	No	No	No	Unknown	Yes	Yes	No	515.0	62	136	24.872	2	Ever	No	No	No	No	Yes	No	No	Not Done	Yes	No	No	No	No	No	No	No	No	No	No	No	No	No	No	No	No	No	No	No	No	Yes
Male	Salisbury	VISN6	Unknown	No	Yes	Yes	No	No	No	Unknown	Yes	Yes	No	516.8	67	160	25.056	2	Ever	No	No	No	No	Yes	No	Yes	Not Done	Yes	No	No	No	No	No	Yes	No	No	No	No	No	No	No	No	No	No	No	No	No	No	Yes
Male	Salisbury	VISN6	White	Yes	Yes	Yes	No	No	No	No	Yes	Yes	No	516.31	71	200	27.891	2	Ever	No	No	No	No	No	No	Yes	Not Done	Yes	No	No	No	No	No	No	No	No	No	No	No	No	No	No	No	No	No	No	No	No	No
Male	Salisbury	VISN6	White	Yes	Yes	Yes	No	No	No	No	No	No	No	518.89	71	240	33.469	3	Never	No	No	No	No	Yes	No	Yes	Not Done	No	No	No	No	No	No	No	No	No	Yes	No	No	No	No	No	No	No	No	Yes	No	No	No
Male	Salisbury	VISN6	White	No	Yes	No	No	No	No	No	No	No	No	-2	70	268	38.449	3	Never	No	No	No	No	No	No	No	Not Done	Yes	No	No	No	No	No	Yes	No	No	Yes	No	No	No	No	No	No	No	No	Yes	No	No	No
Male	Salisbury	VISN6	White	Yes	Yes	Yes	No	No	No	No	No	No	No	518.89	69	180	26.578	2	Ever	No	No	No	No	Yes	Yes	No	Not Done	Yes	No	No	No	No	No	No	No	No	Yes	No	No	No	No	No	No	No	No	No	No	No	No
Male	Salisbury	VISN6	White	No	Yes	No	No	No	No	No	Yes	Yes	No	515.0	71	247	34.445	-999	Unknown	No	No	No	No	Yes	No	No	Not Done	Yes	No	No	No	No	No	No	No	No	Yes	No	No	No	No	No	No	No	No	No	No	No	No
Male	Salisbury	VISN6	White	No	Yes	Yes	No	No	No	Unknown	Yes	Yes	No	516.8	71	136	18.966	3	Never	No	No	No	No	No	No	No	Not Done	Yes	No	No	No	No	No	No	No	No	No	No	No	No	No	No	No	No	No	No	No	No	No
Male	Salisbury	VISN6	White	No	Yes	No	No	No	No	No	No	No	No	516.8	70	217	31.132	2	Ever	No	No	No	No	Yes	No	No	Not Done	No	No	No	No	No	No	No	No	No	No	No	No	No	No	No	No	No	No	No	No	No	No
Male	Salisbury	VISN6	Black	Yes	No	No	No	No	No	No	Yes	Yes	No	516.31	66	150	24.207	2	Ever	No	No	No	No	No	No	No	Not Done	Yes	No	No	Yes	No	No	Yes	No	No	Yes	No	No	No	No	No	No	No	No	No	No	No	Yes
Male	Salisbury	VISN6	White	Yes	Yes	No	No	No	No	No	No	No	No	516.8	75	260	32.494	2	Ever	No	No	No	No	No	No	No	Not Done	Yes	No	No	Yes	No	No	No	No	No	Yes	No	No	No	No	No	No	No	No	Yes	No	No	No
Male	Salisbury	VISN6	White	Yes	No	Yes	No	No	No	Yes	Yes	Yes	No	516.8	65	147	24.459	2	Ever	No	No	No	No	Yes	No	Yes	Not Done	Yes	No	No	Yes	No	No	Yes	No	No	Yes	No	No	No	No	No	No	No	No	No	No	No	Yes
Male	Salisbury	VISN6	White	No	No	No	No	No	No	No	No	No	No	516.8	70	181	25.967	3	Never	No	No	No	No	No	No	No	Not Done	No	No	No	No	No	No	No	No	No	No	No	No	No	No	No	No	No	No	No	No	No	No
Male	Salisbury	VISN6	White	Yes	Yes	No	No	No	No	No	No	No	No	518.89	74	218	27.986	3	Never	No	No	No	No	No	No	No	Not Done	No	No	No	No	No	No	No	No	No	No	No	No	No	No	No	No	No	No	No	No	No	No
Male	Salisbury	VISN6	White	No	No	No	No	No	No	Unknown	Yes	Yes	No	516.8	70	191	27.402	2	Ever	No	No	No	No	No	No	Yes	Not Done	Yes	No	No	No	No	No	No	No	No	No	No	No	No	No	No	No	No	No	No	No	No	No
Male	Salisbury	VISN6	White	No	No	No	No	No	No	No	No	No	No	518.89	72	204	27.664	1	Current	No	No	No	No	Yes	No	No	Not Done	No	No	No	No	No	No	No	No	No	No	No	No	No	No	No	No	No	No	No	No	No	No
Male	Salisbury	VISN6	White	No	No	No	No	No	No	No	No	No	No	-2	69	220	32.484	3	Never	No	No	No	No	Yes	No	Yes	Not Done	No	No	No	No	No	No	No	No	No	Yes	No	No	No	No	No	No	No	No	No	No	No	No
Male	Salisbury	VISN6	White	No	No	No	No	No	No	No	Unknown	No	No	515.0	67	230	36.019	2	Ever	No	No	No	No	Yes	No	No	Not Done	No	No	No	No	No	No	No	No	No	No	No	No	No	No	No	No	No	No	Yes	No	No	No
Male	Salisbury	VISN6	White	Yes	Yes	Yes	No	No	No	Yes	Yes	Yes	No	508.1	67	331	51.836	1	Current	No	Yes	No	No	Yes	No	No	Not Done	Yes	No	No	No	No	No	Yes	No	No	Yes	No	No	No	No	No	No	No	No	Yes	No	No	No
Male	Salisbury	VISN6	White	Yes	Yes	Yes	No	No	No	No	No	No	No	516.8	69	191	28.202	2	Ever	Yes	No	No	No	No	No	Yes	Not Done	Yes	No	No	No	No	No	Yes	No	No	No	No	No	No	No	No	No	No	No	Yes	No	No	No
Male	Salisbury	VISN6	White	Yes	No	No	No	No	No	Yes	Yes	Yes	No	516.8	68	120	18.243	1	Current	No	No	Yes	No	No	No	Yes	Not Done	Yes	No	No	No	No	No	No	No	No	No	No	No	No	No	No	No	No	No	No	No	No	No
Male	Salisbury	VISN6	White	No	Yes	Yes	No	No	No	Yes	Yes	Yes	No	516.8	67	214	33.513	-999	Unknown	No	No	No	No	No	No	No	Not Done	Yes	No	No	No	No	No	No	No	No	No	No	No	No	No	No	No	No	No	No	No	No	No
Male	Salisbury	VISN6	White	No	Yes	No	No	No	No	No	No	No	No	518.89	70	221	31.706	2	Ever	No	No	No	No	No	No	No	Not Done	No	No	No	Yes	Yes	No	No	No	No	No	No	No	No	No	No	No	No	No	Yes	No	No	No
Male	Salisbury	VISN6	Unknown	No	Yes	Yes	Yes	No	No	No	Yes	Yes	No	515.0	67	178	27.875	2	Ever	No	No	No	Yes	Yes	No	Yes	Not Done	Yes	No	No	Yes	No	No	No	No	No	No	Yes	No	No	No	No	No	No	No	No	No	No	Yes
Male	Salisbury	VISN6	White	Yes	Yes	Yes	No	No	No	No	Yes	Yes	No	516.32	68	222	33.751	2	Ever	No	No	No	No	No	No	Yes	Not Done	No	No	No	Yes	No	No	No	No	No	Yes	No	No	No	No	No	No	No	No	No	No	No	No
Male	Salisbury	VISN6	White	Yes	Yes	Yes	No	No	No	No	Yes	Yes	No	-2	69	251	37.062	2	Ever	No	No	No	No	Yes	No	Yes	Not Done	No	No	No	No	No	No	No	No	No	Yes	No	No	No	No	No	No	No	No	No	No	No	No
Female	Salisbury	VISN6	Black	No	Yes	Yes	No	No	No	Unknown	Yes	Yes	No	516.8	66	197	31.793	-999	Unknown	No	No	No	No	No	No	No	Not Done	Yes	No	No	No	No	No	Yes	No	No	No	No	No	No	No	No	No	No	No	Yes	No	No	No
Male	Salisbury	VISN6	White	Yes	Yes	No	No	No	No	No	No	No	No	501	66	158	25.499	2	Ever	No	No	Yes	No	Yes	No	No	Not Done	Yes	No	No	No	No	No	No	No	No	No	Yes	No	No	No	No	No	No	No	No	No	No	No
Male	Salisbury	VISN6	White	Yes	Yes	No	No	No	No	No	Yes	Yes	No	516.31	71	196	27.333	2	Ever	No	No	No	No	Yes	No	Yes	Not Done	Yes	No	No	No	No	No	No	No	No	No	No	No	No	No	No	No	No	No	No	No	No	No
Male	Salisbury	VISN6	White	Yes	Yes	Yes	No	No	No	Unknown	Yes	Yes	No	518.89	71	313	43.649	2	Ever	No	No	Yes	No	No	No	Yes	Not Done	Yes	No	No	No	No	No	Yes	No	No	Yes	No	No	No	No	No	No	No	Yes	Yes	No	No	No
Female	Salisbury	VISN6	Black	Yes	Yes	Yes	No	Yes	No	No	No	No	No	515.0	63	205	36.31	3	Never	No	No	No	Yes	No	No	No	Surgery	No	No	No	Yes	No	No	No	No	No	No	No	No	No	No	No	No	No	No	Yes	No	No	No
Male	Salisbury	VISN6	Unknown	No	Yes	Yes	No	No	No	Yes	Yes	Yes	No	515.0	73	204	26.911	2	Ever	No	No	No	No	Yes	No	No	Not Done	No	No	No	No	No	No	No	No	No	No	No	No	No	No	No	No	No	No	No	No	No	No
Male	Salisbury	VISN6	White	Yes	Yes	No	No	No	No	Unknown	Yes	Yes	No	-2	68	190	28.886	2	Ever	No	No	No	No	Yes	Yes	Yes	Not Done	Yes	No	No	Yes	No	No	No	No	No	No	No	No	No	No	No	No	No	Yes	No	No	No	No
Male	Salisbury	VISN6	White	Yes	No	Yes	No	No	No	No	No	No	No	518.89	72	163	22.104	2	Ever	No	Yes	No	No	Yes	No	No	TBBX	Yes	No	No	Yes	No	No	No	No	No	Yes	No	No	No	No	No	No	No	No	No	No	No	No
Male	Salisbury	VISN6	Other	No	Yes	No	No	No	No	Unknown	Yes	Yes	No	515.0	71	217	30.262	2	Ever	Yes	No	No	No	No	No	No	Not Done	Yes	No	No	No	No	No	No	No	No	No	No	No	No	No	No	No	No	No	No	No	No	No
Male	Salisbury	VISN6	White	Yes	Yes	Yes	No	No	No	Yes	Yes	Yes	No	516.31	70	157	22.524	2	Ever	No	No	No	No	No	No	No	Not Done	Yes	No	No	No	No	No	No	No	No	Yes	No	No	No	No	No	No	No	No	No	No	No	No
Male	Salisbury	VISN6	White	No	No	No	No	No	No	Unknown	Yes	Yes	No	-2	70	227	32.567	-999	Unknown	No	No	No	No	Yes	No	Yes	Not Done	Yes	No	No	No	No	No	No	No	No	No	No	No	No	No	No	No	No	No	No	No	No	No
Male	Salisbury	VISN6	White	Yes	Yes	No	No	No	No	No	Yes	Yes	No	515.0	72	160	21.697	2	Ever	No	No	No	Yes	No	No	Yes	Not Done	Yes	No	No	Yes	No	No	No	No	No	No	No	No	No	No	No	No	No	No	No	No	No	No
Male	Salisbury	VISN6	White	Yes	Yes	Yes	No	No	No	No	Yes	Yes	No	515.0	70	204	29.267	1	Current	No	No	No	No	Yes	No	No	Not Done	Yes	No	No	Yes	No	No	No	No	No	Yes	No	No	Yes	No	No	No	No	No	No	No	No	No
Male	Salisbury	VISN6	White	No	Yes	No	No	No	No	Unknown	Yes	Yes	No	-2	70	248	35.58	3	Never	No	No	No	No	No	No	Yes	Not Done	No	No	No	No	No	No	No	No	No	Yes	No	No	No	No	No	No	No	No	Yes	No	No	No
Male	Salisbury	VISN6	White	Yes	Yes	No	No	No	No	No	No	No	No	518.89	68	329	50.018	3	Never	No	No	No	No	No	No	Yes	Not Done	Yes	No	No	No	No	No	Yes	No	No	Yes	No	No	No	No	No	No	No	No	Yes	No	No	No
Male	Salisbury	VISN6	Black	Yes	Yes	Yes	No	No	No	No	No	No	No	516.32	71	216	30.122	2	Ever	No	No	No	No	No	No	No	Not Done	No	No	No	No	No	No	No	No	No	Yes	No	No	No	No	No	No	No	No	No	No	No	No
Male	Salisbury	VISN6	White	Yes	Yes	Yes	No	No	No	No	No	No	No	515.0	73	188	24.8	1	Current	No	Yes	No	No	Yes	No	Yes	Surgery	No	No	No	No	No	No	No	No	No	No	No	No	No	No	No	No	No	No	No	No	No	No
Male	Salisbury	VISN6	White	No	Yes	Yes	No	No	No	No	No	No	No	515.0	70	265	38.019	1	Current	No	No	No	No	Yes	No	No	Not Done	No	No	No	No	No	No	No	No	No	Yes	No	No	No	No	No	No	No	No	Yes	No	No	No
Female	Salisbury	VISN6	Black	No	No	No	No	No	No	No	No	No	No	-2	69	310	45.773	3	Never	No	No	No	No	No	No	No	Not Done	No	No	No	No	No	No	No	No	No	No	No	No	No	No	No	No	No	No	Yes	No	No	No
Male	Salisbury	VISN6	White	Yes	No	No	No	No	No	No	No	No	No	516.8	70	180	25.824	2	Ever	No	No	No	No	No	No	Yes	Not Done	Yes	No	No	Yes	No	No	No	No	No	Yes	No	No	No	No	No	No	No	No	No	No	No	No
Male	Salisbury	VISN6	White	Yes	Yes	Yes	No	No	No	No	No	No	No	515.0	74	249	31.966	2	Ever	No	Yes	No	No	No	No	No	Not Done	No	No	No	No	No	No	No	No	No	No	No	No	No	No	No	No	No	No	No	No	No	No
Male	Salisbury	VISN6	White	Yes	Yes	No	No	No	No	No	Yes	Yes	No	515.0	60	179	34.954	2	Ever	No	No	No	No	Yes	No	No	Not Done	No	No	No	No	No	No	No	No	No	No	No	No	No	No	No	No	No	No	No	No	No	No
Male	Salisbury	VISN6	White	No	Yes	No	No	No	No	Unknown	Yes	Yes	No	515.0	67	236	36.958	-999	Unknown	Yes	No	Yes	No	Yes	No	Yes	Not Done	Yes	No	No	No	No	No	Yes	No	No	Yes	No	No	No	No	No	No	No	No	No	No	No	No
Male	Salisbury	VISN6	White	No	No	Yes	No	No	No	No	No	No	No	515.0	69	187	27.612	-999	Unknown	No	No	No	No	Yes	No	No	Not Done	No	No	No	No	No	No	No	No	No	Yes	No	No	No	No	No	No	No	No	No	No	No	No
Male	Salisbury	VISN6	White	Yes	No	No	No	No	No	No	No	No	No	501	67	188	29.441	2	Ever	No	No	No	No	No	No	Yes	Not Done	Yes	No	No	Yes	No	No	No	No	No	Yes	No	No	No	No	No	No	No	No	No	No	No	No
Male	Salisbury	VISN6	White	Yes	Yes	No	No	No	No	Yes	No	Yes	No	515.0	72	215	29.156	2	Ever	No	Yes	No	No	Yes	No	Yes	Surgery	No	No	No	No	No	No	Yes	No	No	Yes	No	No	No	No	No	No	No	Yes	No	No	No	No
Male	Salisbury	VISN6	White	No	Yes	No	No	No	No	Unknown	Yes	Yes	No	516.31	70	164	23.528	2	Ever	No	No	No	No	No	Yes	Yes	Not Done	No	No	No	Yes	No	No	No	No	No	No	No	No	No	No	No	No	No	No	No	No	No	No
Male	Salisbury	VISN6	White	Yes	Yes	No	No	No	No	Unknown	Yes	Yes	No	516.8	72	179	24.274	1	Current	Yes	No	No	No	Yes	No	Yes	Not Done	Yes	No	No	No	No	No	No	No	No	No	No	No	No	No	No	No	No	No	No	No	No	No
Male	Salisbury	VISN6	White	No	Yes	No	No	No	No	No	No	No	No	515.0	70	165	23.672	1	Current	No	No	No	No	Yes	No	No	Not Done	Yes	No	No	No	No	No	No	No	No	No	No	No	No	No	No	No	No	No	No	No	No	No
Male	Salisbury	VISN6	Black	Yes	No	Yes	No	No	No	No	No	No	No	515.0	73	270	35.618	2	Ever	No	No	No	No	No	No	No	Not Done	No	No	No	No	No	No	No	No	No	Yes	No	No	No	No	No	No	No	No	Yes	No	No	No
Male	Salisbury	VISN6	White	Yes	No	No	No	No	No	No	Yes	Yes	No	518.89	68	215	32.687	2	Ever	No	Yes	No	No	No	No	No	Not Done	Yes	No	No	No	No	No	No	No	No	Yes	No	No	No	No	No	No	No	No	No	No	No	No
Male	Salisbury	VISN6	White	Yes	Yes	Yes	No	No	No	No	No	No	No	518.89	73	203	26.779	2	Ever	No	No	No	No	No	No	No	Not Done	Yes	No	No	Yes	No	No	Yes	No	No	Yes	No	No	No	No	No	No	No	No	No	No	No	No
Male	Salisbury	VISN6	White	No	Yes	No	No	No	No	No	No	No	No	516.8	69	238	35.142	3	Never	No	No	No	No	No	No	Yes	Not Done	Yes	No	No	No	No	No	No	No	No	No	No	No	No	No	No	No	No	No	Yes	No	No	No
Male	Salisbury	VISN6	White	Yes	Yes	Yes	No	No	No	Yes	Yes	Yes	No	515.0	66	216	34.859	2	Ever	No	No	No	No	Yes	No	Yes	Not Done	Yes	No	No	No	No	No	Yes	No	No	Yes	No	No	No	No	No	No	No	No	Yes	No	No	No
Male	Salisbury	VISN6	White	Yes	Yes	Yes	No	No	No	No	Yes	Yes	No	518.89	71	200	27.891	2	Ever	No	Yes	No	No	Yes	No	Yes	Surgery	No	No	No	Yes	No	No	Yes	No	No	Yes	No	No	No	No	No	No	No	No	No	No	No	No
Male	Salisbury	VISN6	Black	Yes	Yes	No	No	No	No	No	No	No	No	518.89	71	209	29.146	3	Never	No	No	No	No	No	No	No	Not Done	No	No	No	No	No	No	No	No	No	Yes	No	No	No	No	No	No	No	No	No	No	No	No
Male	Salisbury	VISN6	White	Yes	Yes	Yes	No	No	No	No	Yes	Yes	No	516.8	70	152	21.807	2	Ever	No	No	No	No	Yes	No	Yes	Not Done	Yes	No	No	No	No	No	Yes	No	No	No	No	No	No	No	No	No	No	No	No	No	No	No
Male	Salisbury	VISN6	White	No	No	No	No	No	No	Yes	Yes	Yes	No	515.0	66	190	30.663	2	Ever	No	No	No	No	No	No	Yes	Not Done	Yes	No	No	Yes	No	No	No	No	No	Yes	No	No	No	No	No	No	No	No	No	No	No	No
Male	Salisbury	VISN6	Unknown	No	No	No	No	No	No	No	No	No	No	515.0	69	196	28.94	2	Ever	No	No	No	No	No	No	Yes	Not Done	Yes	No	No	No	No	No	No	No	No	No	No	No	No	No	No	No	No	No	No	No	No	No
Male	Salisbury	VISN6	White	No	Yes	Yes	No	No	No	No	No	No	No	-2	69	214	31.598	-999	Unknown	No	No	No	No	No	No	No	Not Done	No	No	No	No	No	No	No	No	No	No	No	No	No	No	No	No	No	No	Yes	No	No	No
Male	Salisbury	VISN6	White	Yes	Yes	Yes	Yes	Yes	No	No	No	No	No	515.0	70	216	30.989	2	Ever	No	No	No	No	No	No	No	Not Done	Yes	No	No	Yes	No	Yes	No	No	No	No	No	No	No	No	No	No	No	No	No	No	No	No
Male	Salisbury	VISN6	White	No	Yes	No	No	No	No	No	No	No	No	518.89	67	196	30.694	3	Never	Yes	No	No	No	No	No	Yes	Not Done	No	No	No	No	No	No	No	No	No	No	No	No	No	No	No	No	No	No	No	No	No	No
Male	Salisbury	VISN6	White	Yes	No	No	No	No	No	Yes	Yes	Yes	No	515.0	73	171	22.558	2	Ever	No	No	No	No	No	No	No	Not Done	No	No	No	No	No	No	No	No	No	No	No	No	No	No	No	No	No	No	No	No	No	No
Male	Salisbury	VISN6	White	No	Yes	Yes	No	No	No	No	No	No	No	515.0	67	149	23.334	2	Ever	No	No	No	No	No	No	No	Not Done	No	No	No	Yes	No	No	No	No	No	No	No	No	No	No	No	No	No	No	No	No	No	No
Male	Salisbury	VISN6	White	No	Yes	Yes	No	Yes	No	No	No	No	No	516.31	67	200	31.321	2	Ever	No	Yes	Yes	No	Yes	No	No	Surgery	No	No	No	Yes	No	No	No	No	No	Yes	No	No	No	No	No	No	No	No	No	No	No	No
Male	Salisbury	VISN6	Unknown	No	Yes	Yes	No	No	No	No	Yes	Yes	No	516.8	69	195	28.793	2	Ever	No	No	No	No	No	No	Yes	Not Done	Yes	No	No	No	No	No	Yes	No	No	No	No	No	Yes	No	No	No	No	No	No	No	No	No
Male	Salisbury	VISN6	White	Yes	Yes	No	No	No	No	No	No	No	No	518.89	70	245	35.15	3	Never	No	No	No	No	No	No	No	Not Done	No	No	No	No	No	No	No	No	No	Yes	No	No	No	No	No	No	No	No	Yes	No	No	No
Male	Salisbury	VISN6	White	No	No	No	No	No	No	Unknown	Yes	Yes	No	515.0	68	190	28.886	-999	Unknown	Yes	No	No	No	Yes	Yes	Yes	Not Done	Yes	No	No	No	No	No	Yes	No	No	Yes	No	No	No	No	No	No	No	No	No	No	No	No
Male	Salisbury	VISN6	Unknown	No	Yes	No	No	No	No	Unknown	Yes	Yes	No	516.8	65	184	30.615	2	Ever	No	No	No	No	No	No	Yes	Not Done	No	No	No	No	No	No	No	No	No	No	No	No	No	No	No	No	No	No	No	No	No	No
Male	Salisbury	VISN6	White	No	No	No	No	No	No	No	No	No	No	518.89	71	158	22.034	2	Ever	Yes	No	No	No	No	No	No	Not Done	Yes	No	No	No	No	No	No	No	No	No	No	No	No	No	No	No	No	No	No	No	No	No
Male	Salisbury	VISN6	White	Yes	Yes	No	Yes	No	No	No	No	No	No	518.89	74	227	29.141	2	Ever	No	Yes	No	Yes	Yes	No	No	TBBX	Yes	No	No	No	No	No	No	No	No	No	No	No	No	No	No	No	No	No	Yes	No	No	No
Male	Salisbury	VISN6	White	Yes	Yes	Yes	No	No	No	Unknown	Yes	Yes	No	516.8	72	240	32.546	2	Ever	No	No	No	No	No	No	No	Not Done	Yes	No	No	Yes	No	No	Yes	No	No	Yes	No	No	No	No	No	No	No	No	Yes	No	No	Yes
Male	Salisbury	VISN6	White	Yes	Yes	Yes	No	No	No	Yes	Yes	Yes	No	501	68	150	22.804	2	Ever	No	No	No	No	No	No	Yes	Not Done	Yes	No	No	No	No	No	Yes	No	No	No	No	No	No	No	No	No	No	No	No	No	No	No
Male	Salisbury	VISN6	Unknown	Yes	No	No	No	No	No	No	No	No	No	516.8	72	184	24.952	1	Current	No	No	No	No	No	No	Yes	Not Done	Yes	No	No	No	No	No	No	No	No	No	No	No	No	No	No	No	No	No	No	No	No	No
Male	Salisbury	VISN6	White	No	Yes	Yes	No	No	No	Yes	Yes	Yes	No	515.0	74	220	28.243	2	Ever	No	No	No	No	No	No	No	Not Done	Yes	No	No	No	No	No	No	No	No	Yes	No	No	No	No	No	No	No	No	No	No	No	No
Male	Salisbury	VISN6	White	Yes	Yes	No	No	No	No	Yes	Yes	Yes	No	516.31	66	206	33.245	2	Ever	No	No	No	No	Yes	No	Yes	Not Done	No	No	No	No	No	No	No	No	No	Yes	No	No	No	No	No	No	No	No	Yes	No	No	No
Male	Salisbury	VISN6	White	Yes	Yes	Yes	No	No	No	No	Yes	Yes	No	516.8	72	150	20.341	1	Current	No	No	No	No	Yes	No	No	Not Done	Yes	No	No	No	No	No	Yes	No	No	No	No	No	No	No	No	No	No	No	No	No	No	No
Male	Salisbury	VISN6	White	No	Yes	No	No	No	No	No	No	No	No	515.0	68	145	22.044	-999	Unknown	No	No	No	No	No	No	No	Not Done	No	No	No	Yes	No	No	Yes	No	No	No	No	No	No	No	No	No	No	No	No	No	No	No
Male	Salisbury	VISN6	Unknown	No	No	No	No	No	No	No	No	No	No	516.31	79	189	21.289	3	Never	No	No	No	No	No	No	No	Not Done	No	No	No	No	No	No	No	No	No	No	No	No	No	No	No	No	No	No	No	No	No	No
Male	Salisbury	VISN6	White	Yes	Yes	No	No	No	No	Unknown	Yes	Yes	No	516.8	70	175	25.107	3	Never	No	No	No	No	No	Yes	No	Not Done	Yes	No	No	No	No	No	Yes	No	No	No	Yes	No	No	No	No	No	No	No	No	No	No	No
Male	Salisbury	VISN6	White	No	No	Yes	No	No	No	Unknown	Yes	Yes	No	516.31	69	210	31.008	2	Ever	No	No	No	No	No	No	Yes	Not Done	Yes	No	No	No	No	No	No	No	No	Yes	No	No	No	No	No	No	No	No	No	No	No	No
Male	Salisbury	VISN6	White	Yes	Yes	Yes	No	No	No	No	No	No	No	518.89	75	203	25.37	2	Ever	No	No	No	No	No	No	Yes	Not Done	No	No	No	Yes	No	No	Yes	No	No	No	No	No	No	No	No	No	No	No	Yes	No	No	Yes
Male	Salisbury	VISN6	White	Yes	No	Yes	No	No	No	No	No	No	No	516.8	71	178	24.823	2	Ever	No	No	No	No	Yes	Yes	No	Not Done	Yes	No	No	No	No	No	No	No	No	No	No	No	No	No	No	No	No	No	No	No	No	No
Male	Salisbury	VISN6	White	Yes	Yes	Yes	No	No	No	No	Yes	Yes	No	515.0	71	125	17.432	2	Ever	No	Yes	No	No	Yes	No	Yes	Not Done	Yes	No	No	Yes	No	No	Yes	No	No	No	No	No	No	No	No	No	No	No	No	No	No	No
Male	Salisbury	VISN6	White	No	No	No	Yes	No	No	Yes	Yes	Yes	No	516.8	69	168	24.806	3	Never	No	No	No	Yes	No	No	Yes	Not Done	Yes	No	No	Yes	No	No	No	No	No	No	No	No	No	No	No	No	No	No	No	No	No	No
Male	Salisbury	VISN6	White	No	Yes	No	No	No	No	No	No	No	No	516.8	69	204	30.122	2	Ever	No	No	No	No	Yes	No	Yes	Not Done	No	No	No	No	No	No	Yes	No	No	Yes	No	No	No	No	No	No	No	No	No	No	No	No
Male	Salisbury	VISN6	White	Yes	Yes	No	No	No	No	Unknown	Yes	Yes	No	516.31	67	111	17.383	2	Ever	Yes	No	No	No	Yes	No	No	Not Done	No	No	No	No	No	No	No	No	No	No	No	No	No	No	No	No	No	No	No	No	No	Yes
Male	Salisbury	VISN6	White	No	Yes	No	No	No	No	No	No	No	No	515.0	69	182	26.873	2	Ever	No	No	No	No	No	No	No	Not Done	No	No	No	No	No	No	No	No	No	No	No	No	No	No	No	No	No	No	No	No	No	Yes
Male	Salisbury	VISN6	White	Yes	No	Yes	No	No	No	No	Yes	Yes	No	515.0	67	182	28.502	3	Never	No	No	No	Yes	Yes	No	Yes	Not Done	No	No	No	No	No	No	No	No	No	No	No	No	No	No	No	No	No	No	No	No	No	No
Male	Salisbury	VISN6	White	No	No	No	No	No	No	No	No	No	No	515.0	67	180	28.188	-999	Unknown	Yes	No	Yes	No	No	No	Yes	Not Done	Yes	No	No	Yes	No	No	No	No	No	No	No	No	No	No	No	No	No	No	No	No	No	Yes
Male	Salisbury	VISN6	White	Yes	No	No	No	No	No	No	No	No	No	516.8	66	175	28.242	2	Ever	No	No	No	No	No	No	No	Not Done	No	No	No	No	No	No	No	No	No	No	No	No	No	No	No	No	No	No	No	No	No	No
Male	Salisbury	VISN6	White	Yes	Yes	No	No	No	No	No	No	No	No	501	74	292	37.486	2	Ever	No	No	Yes	No	No	No	No	Not Done	Yes	No	No	Yes	No	No	Yes	No	No	No	Yes	No	No	No	No	No	No	No	Yes	No	No	Yes
Male	Salisbury	VISN6	White	No	No	No	No	No	No	No	No	No	No	515.0	69	168	24.806	2	Ever	No	No	No	No	Yes	Yes	No	Not Done	Yes	No	No	No	No	No	No	No	No	No	No	No	No	No	No	No	No	No	No	No	No	No
Male	Salisbury	VISN6	White	Yes	No	Yes	No	No	No	No	No	No	No	516.31	70	205	29.411	2	Ever	No	No	No	No	No	Yes	Yes	Not Done	Yes	No	No	No	No	No	No	No	No	No	No	No	No	No	No	No	No	No	No	No	No	No
Male	Salisbury	VISN6	White	No	No	Yes	No	No	No	No	No	No	No	516.8	71	155	21.615	3	Never	No	No	No	No	No	No	Yes	Not Done	Yes	No	No	No	No	No	No	No	No	Yes	No	No	No	No	No	No	No	No	No	No	No	No
Male	Salisbury	VISN6	Unknown	No	Yes	Yes	No	No	No	Unknown	Yes	Yes	No	516.31	71	202	28.17	-999	Unknown	No	No	No	No	No	No	No	Not Done	Yes	No	No	No	No	No	No	No	No	Yes	No	No	No	No	No	No	No	No	Yes	No	No	Yes
Male	Salisbury	VISN6	Black	No	No	Yes	No	No	No	No	Yes	Yes	No	518.89	66	154	24.853	3	Never	No	No	No	No	No	No	No	Not Done	No	No	No	No	No	No	No	No	No	No	No	No	No	No	No	No	No	No	No	No	No	No
Male	Salisbury	VISN6	Black	No	Yes	No	No	No	No	No	No	No	No	518.89	75	211	26.37	1	Current	No	No	No	No	No	Yes	Yes	Not Done	No	No	No	Yes	No	No	No	No	No	No	No	No	No	No	No	No	No	No	No	No	No	No
Male	Salisbury	VISN6	White	Yes	Yes	Yes	No	No	No	No	No	No	No	515.0	69	187	27.612	1	Current	No	Yes	No	No	No	No	Yes	Surgery	Yes	No	No	No	No	No	No	No	No	Yes	No	No	No	No	No	No	No	Yes	No	No	No	No
Male	Salisbury	VISN6	White	Yes	Yes	No	No	No	No	Yes	Yes	Yes	No	516.8	67	163	25.526	2	Ever	No	No	No	No	Yes	No	No	Not Done	Yes	No	No	No	No	No	No	No	No	No	No	No	No	No	No	No	No	No	No	No	No	No
Male	Salisbury	VISN6	White	No	Yes	Yes	No	No	No	Unknown	Yes	Yes	No	515.0	75	220	27.495	3	Never	No	No	No	No	No	No	No	Not Done	Yes	No	Yes	No	No	No	No	No	No	No	No	No	No	No	No	No	No	No	No	No	No	No
Male	Salisbury	VISN6	Black	No	No	No	No	No	No	No	No	No	No	516.8	69	218	32.189	1	Current	Yes	No	No	No	No	No	No	Not Done	No	No	No	No	No	No	No	No	No	Yes	No	No	No	No	No	No	No	No	No	No	No	No
Male	Salisbury	VISN6	White	Yes	Yes	Yes	No	No	No	Yes	Yes	Yes	No	515.0	69	277	40.901	2	Ever	No	No	No	No	No	No	No	Not Done	Yes	No	No	No	No	No	No	No	No	No	No	No	No	No	No	No	No	No	No	No	No	No
Male	Salisbury	VISN6	White	Yes	No	Yes	No	No	No	No	No	No	No	515.0	70	231	33.141	2	Ever	No	No	No	No	No	No	No	Not Done	Yes	No	No	Yes	No	No	Yes	No	No	No	No	No	No	No	No	No	No	No	No	No	No	No
Male	Salisbury	VISN6	White	Yes	Yes	Yes	No	No	No	No	No	No	No	516.8	66	190	30.663	2	Ever	No	No	No	No	No	Yes	Yes	Not Done	Yes	No	No	Yes	No	No	No	No	No	No	No	No	No	No	No	No	No	No	No	No	No	No
Male	Salisbury	VISN6	White	No	No	No	No	No	No	No	No	No	No	518.89	62	142	25.969	3	Never	No	No	No	No	No	No	Yes		No	No	No	Yes	No	No	Yes	No	No	No	No	No	No	No	No	No	No	No	No	No	No	No
Male	Salisbury	VISN6	White	Yes	Yes	No	No	No	No	No	No	No	No	518.89	73	216	28.494	2	Ever	Yes	Yes	No	No	No	No	No	Surgery	Yes	No	No	Yes	No	No	Yes	No	No	No	No	No	No	No	No	No	No	No	No	No	No	No
Male	Salisbury	VISN6	White	No	Yes	No	No	No	No	No	No	No	No	515.0	71	195	27.194	1	Current	No	No	No	No	Yes	No	No	Not Done	Yes	No	No	No	No	No	Yes	No	No	Yes	No	No	No	No	No	No	No	No	No	No	No	No
Male	Salisbury	VISN6	White	Yes	Yes	Yes	No	No	No	Unknown	Yes	Yes	No	-2	73	217	28.626	1	Current	No	No	No	No	Yes	No	No	Not Done	No	No	No	No	No	No	No	No	No	No	No	No	No	No	No	No	No	No	No	No	No	No
Male	Salisbury	VISN6	White	No	Yes	No	No	No	No	No	No	No	No	-2	72	250	33.902	3	Never	No	No	Yes	No	No	No	Yes	Not Done	No	No	No	No	No	No	No	No	No	Yes	No	No	No	No	No	No	No	No	Yes	No	No	No
Male	Salisbury	VISN6	White	No	No	Yes	No	No	No	No	No	No	No	516.31	68	149	22.652	3	Never	No	No	No	No	Yes	Yes	No	Not Done	Yes	No	No	No	No	No	No	No	No	No	No	No	No	No	No	No	No	No	No	No	No	No
Male	Salisbury	VISN6	White	Yes	Yes	Yes	No	No	No	Yes	Yes	Yes	No	516.31	72	184	24.952	2	Ever	Yes	No	No	No	No	No	No	Not Done	Yes	No	No	No	No	No	Yes	No	No	No	No	No	No	No	No	No	No	No	No	No	No	No
Male	Salisbury	VISN6	White	Yes	Yes	Yes	No	No	No	Yes	Yes	Yes	No	516.8	69	230	33.961	2	Ever	No	No	No	Yes	Yes	No	No	Not Done	No	No	No	No	Yes	No	No	No	No	Yes	No	No	No	No	No	No	No	No	Yes	No	No	No
Male	Salisbury	VISN6	White	No	No	No	No	No	No	No	Yes	Yes	No	515.0	73	204	26.911	3	Never	No	No	No	No	No	No	Yes	Not Done	Yes	No	No	No	No	No	Yes	No	No	No	No	No	No	No	No	No	No	No	No	No	No	No
Male	Salisbury	VISN6	White	Yes	No	No	No	No	No	No	No	No	No	518.89	69	230	33.961	2	Ever	No	No	No	No	No	No	No	Not Done	Yes	No	No	No	No	No	No	No	No	Yes	No	No	No	No	No	No	No	No	Yes	No	No	No
Male	Salisbury	VISN6	White	No	No	No	No	No	No	Unknown	Yes	Yes	No	516.8	64	144	24.714	2	Ever	No	No	No	No	No	No	No	Not Done	Yes	No	No	No	No	No	No	No	No	Yes	No	No	No	No	No	No	No	No	No	No	No	No
Male	Salisbury	VISN6	White	No	Yes	Yes	No	No	No	Yes	Yes	Yes	No	516.31	72	200	27.121	2	Ever	No	No	No	No	No	No	No	Not Done	Yes	No	No	Yes	No	No	No	No	No	No	No	No	No	No	No	No	No	No	No	No	No	Yes
Male	Salisbury	VISN6	White	Yes	No	Yes	No	No	No	No	No	No	No	515.0	68	223	33.903	3	Never	No	No	No	No	No	No	No	Not Done	No	No	No	No	No	No	No	No	No	No	No	No	No	No	No	No	No	No	No	No	No	No
Male	Salisbury	VISN6	White	Yes	Yes	Yes	No	No	No	No	No	No	No	515.0	71	210	29.285	1	Current	No	No	No	No	Yes	Yes	No	Not Done	Yes	No	No	No	No	No	No	No	No	No	Yes	No	No	No	No	No	No	No	Yes	No	No	No
Male	Salisbury	VISN6	White	No	No	No	No	No	No	No	No	No	No	518.89	67	208	32.573	-999	Unknown	No	No	No	No	No	No	No	Not Done	Yes	No	No	No	No	No	No	No	No	Yes	No	No	No	No	No	No	No	No	Yes	No	No	No
Male	Salisbury	VISN6	White	Yes	No	No	No	No	No	No	No	No	No	516.8	68	165	25.085	2	Ever	No	No	No	No	No	No	Yes	Not Done	Yes	No	No	No	No	No	Yes	No	No	Yes	No	No	No	No	No	No	No	No	No	No	No	No
Male	Salisbury	VISN6	White	Yes	Yes	No	No	No	No	No	No	No	No	515.0	70	197	28.263	2	Ever	No	No	No	No	No	No	No	Not Done	No	No	No	No	No	No	No	No	No	Yes	No	No	No	No	No	No	No	No	No	No	No	No
Male	Salisbury	VISN6	White	Yes	Yes	Yes	No	No	Yes	No	Yes	Yes	No	516.31	70	242	34.719	2	Ever	No	No	No	No	No	No	Yes	Not Done	Yes	No	No	No	No	No	No	No	No	Yes	No	No	No	No	No	No	No	Yes	No	No	No	No
Male	Salisbury	VISN6	White	Yes	Yes	No	No	No	No	No	No	No	Yes	508.1	69	189	27.907	2	Ever	No	Yes	No	No	No	No	Yes	Not Done	Yes	No	No	Yes	No	No	Yes	No	No	No	No	No	No	No	No	No	No	No	Yes	No	No	Yes
Male	Salisbury	VISN6	Black	Yes	Yes	Yes	No	No	No	No	No	No	No	-2	70	245	35.15	2	Ever	No	No	No	No	No	Yes	No	Not Done	No	No	No	No	No	No	No	No	No	No	No	No	No	No	No	No	No	No	Yes	No	No	No
Male	Salisbury	VISN6	White	Yes	Yes	No	No	No	No	No	No	No	No	501	72	207	28.071	2	Ever	No	No	No	No	Yes	No	Yes	Not Done	No	No	No	No	No	No	Yes	No	No	Yes	No	No	No	No	No	No	No	No	No	No	No	No
Male	Salisbury	VISN6	White	Yes	No	No	No	No	No	No	No	No	No	518.89	70	261	37.445	2	Ever	No	No	No	No	Yes	Yes	Yes	Not Done	No	No	No	No	No	No	No	No	No	Yes	No	No	No	No	No	No	No	Yes	Yes	No	No	No
Male	Salisbury	VISN6	White	Yes	No	No	No	No	No	No	No	No	No	518.89	71	207	28.867	3	Never	No	No	No	No	No	No	No	Not Done	No	No	No	Yes	No	No	No	No	No	Yes	No	No	No	No	No	No	No	No	No	No	No	No
Male	Salisbury	VISN6	White	Yes	Yes	No	No	No	No	No	No	No	No	515.0	71	220	30.68	2	Ever	No	No	No	No	No	No	No	Not Done	No	No	No	No	No	No	No	No	No	No	No	No	Yes	No	No	No	No	No	No	No	No	No
Male	Salisbury	VISN6	White	Yes	Yes	Yes	No	No	No	Yes	Yes	Yes	No	516.31	69	186	27.464	2	Ever	No	No	No	No	Yes	No	No	Not Done	Yes	No	No	No	No	No	No	No	No	Yes	No	No	No	No	No	No	No	No	No	No	No	No
Male	Salisbury	VISN6	White	Yes	Yes	No	No	No	No	No	No	No	No	518.89	67	176	27.562	2	Ever	No	No	No	No	No	No	No	Not Done	No	No	No	No	No	No	No	No	No	No	No	No	Yes	No	No	No	No	No	No	No	No	No
Male	Salisbury	VISN6	Black	No	Yes	Yes	No	No	No	No	No	No	No	518.89	64	218	37.415	1	Current	No	No	No	No	No	No	No	Not Done	No	No	No	No	No	No	No	No	No	No	No	No	Yes	No	No	No	No	No	No	No	No	No
Male	Salisbury	VISN6	White	Yes	Yes	No	No	No	No	Yes	Yes	Yes	No	516.8	72	154	20.883	2	Ever	No	No	No	No	Yes	No	No	Not Done	Yes	No	No	No	No	No	No	No	No	No	No	No	No	No	No	No	No	No	No	No	No	No
Male	Salisbury	VISN6	White	Yes	No	No	No	No	No	No	No	No	No	516.8	69	178	26.283	2	Ever	No	No	No	No	No	No	Yes	Not Done	No	No	No	No	No	No	No	No	No	Yes	No	No	No	No	No	No	No	No	No	No	No	No
Male	Salisbury	VISN6	White	Yes	Yes	No	No	No	No	No	No	No	No	518.89	73	214	28.23	3	Never	No	No	No	No	No	No	Yes	Not Done	No	No	No	No	No	No	No	No	No	Yes	No	No	No	No	No	No	No	No	Yes	No	No	No
Male	Salisbury	VISN6	White	No	Yes	No	No	No	No	No	No	No	No	518.89	72	170	23.053	3	Never	No	No	No	No	No	No	No	Not Done	No	No	No	No	No	No	Yes	No	No	No	No	No	No	No	No	No	No	No	No	No	No	No
Male	Salisbury	VISN6	White	Yes	Yes	Yes	No	No	No	Yes	Yes	Yes	Yes	516.8	72	192	26.037	2	Ever	Yes	No	No	No	Yes	No	No	Surgery	No	No	No	No	No	No	No	No	No	Yes	No	No	No	No	No	No	No	No	No	No	No	No
Male	Salisbury	VISN6	White	Yes	Yes	No	No	No	No	No	No	No	No	518.89	71	208	29.006	2	Ever	Yes	No	No	No	Yes	No	No	Not Done	Yes	No	No	No	No	No	No	No	No	No	No	No	No	No	No	No	No	No	No	No	No	No
Male	Salisbury	VISN6	Black	Yes	Yes	No	No	No	No	No	No	No	No	-2	70	195	27.976	2	Ever	No	No	No	No	Yes	No	No	Not Done	No	No	No	No	No	No	No	No	No	No	No	No	No	No	No	No	No	No	No	No	No	No
Male	Salisbury	VISN6	White	Yes	Yes	Yes	No	No	No	No	Yes	Yes	No	516.8	70	189	27.115	2	Ever	Yes	No	Yes	No	No	No	Yes	Surgery	Yes	No	No	Yes	No	Yes	No	No	No	No	No	No	No	No	No	No	No	No	No	No	No	No
Male	Salisbury	VISN6	White	Yes	No	No	No	No	No	No	No	No	No	515.0	69	152	22.444	2	Ever	No	No	No	No	No	Yes	No	Not Done	No	No	No	No	No	No	No	No	No	No	No	No	No	No	No	No	No	No	No	No	No	No
Male	Salisbury	VISN6	White	Yes	Yes	No	No	No	No	No	No	No	No	516.8	73	219	28.89	1	Current	No	Yes	No	No	Yes	No	No	Not Done	No	No	No	No	No	No	No	No	No	No	No	No	No	No	No	No	No	No	No	No	No	No
Male	Salisbury	VISN6	White	Yes	No	No	No	No	No	No	No	No	No	515.0	70	230	32.997	2	Ever	No	No	No	No	Yes	No	No	Surgery	No	No	No	No	No	No	No	No	No	Yes	No	No	No	No	No	No	No	No	No	No	No	No
Male	Salisbury	VISN6	White	No	Yes	No	No	No	No	No	No	No	No	516.8	72	188	25.494	2	Ever	No	No	No	No	Yes	No	No	Surgery	Yes	No	No	No	No	No	No	No	No	Yes	No	No	No	No	No	No	No	No	No	No	No	No
Male	Salisbury	VISN6	White	No	Yes	No	No	No	No	No	Yes	Yes	No	516.8	71	189	26.357	2	Ever	No	No	No	No	Yes	No	No	Not Done	No	No	No	No	No	No	No	No	No	No	No	No	No	No	No	No	No	No	No	No	No	No
Male	Salisbury	VISN6	White	Yes	Yes	Yes	No	No	No	No	No	No	No	515.0	70	130	18.651	2	Ever	No	No	No	No	Yes	No	No	Not Done	Yes	No	No	No	No	No	Yes	No	No	No	No	No	No	No	No	No	No	No	No	No	No	No
Male	Salisbury	VISN6	White	No	No	No	No	No	No	No	No	No	No	518.89	69	164	24.215	1	Current	No	Yes	No	No	Yes	No	Yes	Not Done	No	No	No	No	No	No	No	No	No	No	No	No	No	No	No	No	No	No	No	No	No	No
Male	Salisbury	VISN6	White	Yes	No	No	No	No	No	No	No	No	No	515.0	66	217	35.02	2	Ever	No	No	No	No	Yes	No	No	Not Done	Yes	No	No	No	No	No	No	No	No	No	No	No	No	No	No	No	No	No	Yes	No	No	No
Male	Salisbury	VISN6	White	No	No	Yes	No	No	No	No	No	No	No	516.8	64	167	28.662	-999	Unknown	No	No	Yes	No	Yes	Yes	No	Not Done	No	No	No	No	No	No	No	No	No	No	No	No	No	No	No	No	No	No	No	No	No	No
Male	Salisbury	VISN6	White	Yes	No	No	No	No	No	No	Yes	Yes	No	515.0	71	198	27.612	1	Current	No	No	Yes	No	No	No	No	Not Done	Yes	No	No	No	No	No	No	No	No	No	No	No	No	No	No	No	No	No	No	No	No	No
Male	Salisbury	VISN6	Black	No	No	Yes	No	Yes	No	No	No	No	No	518.89	72	175	23.731	2	Ever	No	No	No	No	Yes	Yes	No	Not Done	No	No	No	No	No	No	No	No	No	No	No	No	No	No	No	No	No	No	No	No	No	No
Male	Salisbury	VISN6	White	No	Yes	No	No	No	No	Unknown	Yes	Yes	No	515.0	70	193	27.689	3	Never	No	No	No	No	Yes	No	No	Not Done	Yes	No	No	Yes	No	No	No	No	No	No	No	No	No	No	No	No	No	No	No	No	No	No
Male	Salisbury	VISN6	Black	No	No	Yes	Yes	No	No	No	No	No	No	518.89	77	228	27.033	3	Never	No	No	No	Yes	No	No	No	Not Done	No	No	No	No	No	No	No	No	No	No	No	No	No	No	No	No	No	No	No	No	No	No
Male	Salisbury	VISN6	White	No	Yes	No	No	No	No	No	No	No	No	515.0	68	170	25.845	2	Ever	No	No	Yes	No	Yes	Yes	Yes	Not Done	No	No	No	No	No	No	No	No	No	No	No	No	No	No	No	No	No	Yes	No	No	No	No
Male	Salisbury	VISN6	White	No	Yes	Yes	No	No	No	Unknown	Yes	Yes	No	-2	66	187	30.179	2	Ever	No	No	No	No	Yes	No	Yes	Not Done	Yes	No	No	No	No	No	No	No	No	No	No	No	No	No	No	No	No	No	Yes	No	No	No
Male	Salisbury	VISN6	White	No	Yes	No	No	No	No	No	No	No	No	515.0	71	197	27.472	1	Current	No	No	No	No	No	No	Yes	Not Done	No	No	No	No	No	No	No	No	No	Yes	No	No	No	No	No	No	No	No	No	No	No	No
Male	Salisbury	VISN6	White	Yes	Yes	No	No	No	No	No	No	No	No	-2	72	214	29.02	2	Ever	No	Yes	No	No	No	No	No	Surgery	No	No	No	No	No	No	No	No	No	No	Yes	No	No	No	No	No	No	No	No	No	No	No
Male	Salisbury	VISN6	White	Yes	No	Yes	No	No	No	No	No	No	No	516.8	67	189	29.598	2	Ever	No	No	No	No	No	No	No	Not Done	Yes	No	No	No	Yes	No	No	No	No	Yes	No	No	No	No	No	No	No	No	No	No	No	No
Male	Salisbury	VISN6	Hispanic	No	No	Yes	No	No	No	No	No	No	No	518.89	71	382	53.272	2	Ever	No	No	No	No	No	No	No	TBBX	No	No	No	No	No	No	No	No	No	No	No	No	No	No	No	No	No	No	Yes	No	No	No
Male	Salisbury	VISN6	White	Yes	Yes	Yes	No	No	No	No	No	No	No	518.89	69	218	32.189	3	Never	No	Yes	No	No	No	No	No	Surgery	No	No	No	No	No	No	No	No	No	No	No	No	No	No	No	No	No	No	No	No	No	No
Male	Salisbury	VISN6	White	Yes	No	No	No	No	No	No	No	No	No	518.89	66	168	27.112	2	Ever	No	No	No	No	No	No	Yes	Not Done	No	No	No	No	No	No	Yes	No	No	Yes	No	No	No	No	No	No	No	No	No	No	No	No
Male	Salisbury	VISN6	White	Yes	No	No	No	No	No	No	No	No	No	516.8	68	195	29.646	2	Ever	No	No	No	No	No	No	No	Not Done	Yes	No	No	No	No	No	No	No	No	No	No	No	No	No	No	No	No	No	No	No	No	No
Male	Salisbury	VISN6	Black	Yes	No	Yes	No	No	No	No	No	No	No	515.0	74	197	25.29	3	Never	No	No	No	No	No	No	No	Not Done	Yes	No	No	No	No	No	No	No	No	Yes	No	No	No	No	No	No	No	No	No	No	No	No
Male	Salisbury	VISN6	Unknown	No	No	No	No	No	No	No	Unknown	No	No	515.0	66	153	24.692	-999	Unknown	Yes	No	Yes	No	No	No	Yes	Not Done	Yes	No	No	Yes	No	No	No	No	No	Yes	Yes	No	No	No	No	No	No	No	No	No	No	No
Male	Salisbury	VISN6	White	Yes	No	No	No	No	No	No	No	No	No	515.0	68	159	24.173	1	Current	No	No	No	No	No	No	No	Not Done	No	No	No	No	No	No	No	No	No	No	No	No	No	No	No	No	No	No	No	No	No	No
Male	Salisbury	VISN6	White	No	Yes	No	No	No	No	No	No	No	No	516.8	72	203	27.528	2	Ever	No	No	No	No	No	No	No	Not Done	No	No	No	No	No	No	No	No	No	No	No	No	No	No	No	No	No	No	No	No	No	No
Male	Salisbury	VISN6	White	No	Yes	No	No	No	No	No	No	No	No	518.89	70	154	22.094	2	Ever	No	Yes	No	No	No	No	No	Not Done	No	No	No	No	No	No	No	No	No	Yes	No	No	No	No	No	No	No	No	No	No	No	No
Male	Salisbury	VISN6	White	Yes	No	No	No	No	No	No	Yes	Yes	No	516.31	69	246	36.323	3	Never	No	No	No	No	No	No	No	Surgery	Yes	No	No	No	No	No	No	No	No	No	No	No	No	No	No	No	No	No	No	No	No	No
Male	Salisbury	VISN6	White	Yes	Yes	Yes	No	No	No	No	No	No	Yes	516.36	72	187	25.358	2	Ever	No	No	No	No	No	No	No	Surgery	No	No	No	No	No	No	No	No	No	No	No	No	No	No	No	No	No	No	No	No	No	No
Male	Salisbury	VISN6	White	No	Yes	Yes	No	No	No	No	No	No	No	515.0	72	251	34.038	1	Current	No	No	No	No	Yes	No	Yes	Not Done	Yes	No	No	Yes	No	No	No	No	No	No	No	No	No	No	No	No	No	No	No	No	No	No
Male	Salisbury	VISN6	Black	No	No	Yes	No	No	No	No	No	No	No	518.89	74	198	25.418	3	Never	No	No	No	No	No	No	No	Not Done	No	No	No	No	No	No	No	No	No	No	No	No	No	No	No	No	No	No	No	No	No	No
Male	Salisbury	VISN6	White	Yes	Yes	No	No	No	No	No	No	No	No	518.89	72	190	25.765	2	Ever	No	Yes	No	No	Yes	No	Yes	Not Done	No	No	No	No	No	No	No	No	No	No	No	No	No	No	No	No	No	No	No	No	No	No
Male	Salisbury	VISN6	White	Yes	Yes	Yes	No	No	No	Unknown	Yes	Yes	No	515.0	66	180	29.049	3	Never	No	No	No	No	No	No	No	Not Done	No	No	Yes	No	No	No	No	No	No	No	No	No	No	No	No	No	No	No	No	No	No	Yes
Male	Salisbury	VISN6	White	Yes	Yes	Yes	No	No	No	No	Yes	Yes	No	515.0	68	270	41.048	2	Ever	No	No	No	No	No	No	No	Not Done	Yes	No	No	No	No	No	Yes	No	No	Yes	No	No	No	No	No	No	No	No	Yes	No	No	No
Male	Salisbury	VISN6	White	Yes	Yes	No	No	No	No	No	No	No	No	515.0	71	216	30.122	2	Ever	Yes	Yes	No	No	No	Yes	No	Not Done	No	No	No	No	No	No	No	No	No	No	No	No	No	No	No	No	No	No	No	No	No	No
Male	Salisbury	VISN6	White	Yes	No	No	No	No	No	No	No	No	No	508.1	68	240	36.487	2	Ever	Yes	Yes	No	No	Yes	No	Yes	Not Done	No	No	No	No	No	No	No	No	No	No	No	No	No	No	No	No	No	No	Yes	No	No	No
Male	Salisbury	VISN6	White	Yes	Yes	Yes	No	Yes	No	No	Yes	Yes	No	515.0	69	184	27.169	2	Ever	No	No	No	No	Yes	No	Yes	Not Done	Yes	Yes	No	No	No	No	No	No	No	Yes	No	No	No	No	No	No	No	No	No	No	No	No
Male	Salisbury	VISN6	White	No	No	Yes	No	No	No	No	No	No	No	518.89	73	260	34.299	3	Never	No	No	No	No	No	No	No	Not Done	No	No	No	No	No	No	No	No	No	No	No	No	No	No	No	No	No	No	No	No	No	No
Male	Salisbury	VISN6	White	Yes	No	Yes	No	No	No	No	No	No	No	515.0	68	169	25.693	2	Ever	Yes	No	No	No	Yes	No	Yes	Not Done	Yes	No	No	Yes	No	No	Yes	No	No	No	No	No	No	No	No	No	No	No	No	No	No	No
Male	Salisbury	VISN6	White	No	Yes	No	No	No	No	No	No	No	No	-2	70	208	29.841	3	Never	No	No	No	No	No	No	No	Not Done	No	No	No	No	No	No	No	No	No	No	No	No	No	No	No	No	No	No	Yes	No	Yes	No
Male	Salisbury	VISN6	White	No	No	No	No	No	No	No	Yes	Yes	No	516.8	66	204	32.922	2	Ever	No	No	No	No	No	No	No	Not Done	Yes	No	No	No	No	No	No	No	No	Yes	No	No	No	No	No	No	No	No	No	No	No	No
Male	Salisbury	VISN6	White	No	Yes	Yes	No	Yes	No	No	No	No	No	515.0	69	236	34.847	1	Current	No	No	No	Yes	Yes	No	No	Surgery	No	No	No	No	No	No	No	No	No	No	No	No	No	No	No	No	No	No	No	No	No	No
Male	Salisbury	VISN6	White	No	Yes	Yes	No	No	No	No	No	No	No	518.89	72	185	25.087	1	Current	No	No	No	No	No	No	No	Not Done	No	No	No	No	No	No	No	No	No	No	No	No	Yes	No	No	No	No	No	No	No	No	No
Male	Salisbury	VISN6	White	Yes	No	Yes	No	No	No	Yes	Yes	Yes	No	518.89	75	224	27.995	2	Ever	No	No	No	No	Yes	Yes	Yes	Not Done	Yes	No	No	Yes	No	No	No	No	No	No	No	No	No	No	No	No	No	No	Yes	No	No	No
Female	Salisbury	VISN6	Black	Yes	Yes	Yes	No	No	No	No	No	No	No	-2	62	152	27.798	3	Never	No	No	No	No	No	No	No	Not Done	No	No	No	No	No	No	No	No	No	No	No	No	No	No	No	No	No	No	Yes	No	No	No
Male	Salisbury	VISN6	White	Yes	Yes	No	No	No	No	No	Yes	Yes	No	516.34	77	287	34.029	1	Current	No	No	No	No	Yes	No	No	Not Done	No	No	No	No	No	No	No	No	No	Yes	No	No	No	No	No	No	No	No	No	No	No	Yes
Male	Salisbury	VISN6	White	No	Yes	Yes	No	No	No	No	No	No	No	518.89	68	207	31.47	3	Never	No	No	No	No	No	Yes	No	Not Done	No	No	No	No	No	No	No	No	No	Yes	No	No	No	No	No	No	No	No	No	No	No	No
Male	Salisbury	VISN6	White	Yes	Yes	Yes	No	No	No	No	No	No	No	515.0	71	201	28.03	2	Ever	No	No	No	No	No	No	Yes	Not Done	Yes	No	No	Yes	No	No	Yes	No	No	Yes	No	No	No	No	No	No	No	No	No	No	No	No
Male	Salisbury	VISN6	White	No	Yes	No	No	No	No			No	No	515.0	74	208	26.702	3	Never	No	No	No	No	No	Yes	No	Not Done	No	No	No	No	No	No	Yes	No	No	No	No	No	No	No	No	No	No	No	No	No	No	No
Male	Salisbury	VISN6	Unknown	Yes	No	No	No	No	No	No	No	No	No	516.8	68	180	27.365	2	Ever	No	No	No	No	Yes	No	No	Not Done	Yes	No	No	No	No	No	No	No	No	No	No	No	No	No	No	No	No	No	No	No	No	No
Male	Salisbury	VISN6	Unknown	Yes	Yes	No	No	No	No	No	No	No	No	515.0	69	210	31.008	2	Ever	No	No	No	No	Yes	No	No	Not Done	Yes	No	No	No	No	No	No	No	No	No	No	No	No	No	No	No	No	No	No	No	No	No
Male	Salisbury	VISN6	Black	Yes	No	No	No	No	No	No	No	No	No	518.89	64	176	30.207	3	Never	No	No	No	No	No	No	No	Not Done	No	No	No	No	No	No	No	No	No	Yes	No	No	No	No	No	No	No	No	No	No	No	No
Male	Salisbury	VISN6	White	Yes	Yes	No	No	No	No	No	Yes	Yes	No	515.0	70	177	25.394	1	Current	No	No	No	No	No	No	No	Not Done	Yes	No	No	Yes	No	No	No	No	No	No	No	No	No	No	No	No	No	No	No	No	No	No
Male	Salisbury	VISN6	White	No	No	No	No	No	No	No	Yes	Yes	No	515.0	68	198	30.102	2	Ever	Yes	Yes	No	No	No	No	Yes	Not Done	Yes	No	No	No	No	No	No	No	No	No	No	No	No	No	No	No	No	Yes	No	No	No	No
Male	Salisbury	VISN6	White	Yes	No	No	No	No	No	No	No	No	No	518.89	69	231	34.109	2	Ever	No	No	No	No	No	No	Yes	Not Done	No	No	No	No	No	No	No	No	No	Yes	No	No	No	No	No	No	No	No	No	No	No	No
Male	Salisbury	VISN6	White	Yes	Yes	Yes	No	No	No	No	No	No	No	515.0	72	198	26.85	3	Never	No	No	Yes	No	No	No	Yes	Not Done	Yes	No	No	No	No	No	No	No	No	No	No	No	No	No	No	No	No	No	No	No	No	No
Male	Salisbury	VISN6	White	No	No	No	No	No	No	Unknown	Yes	Yes	No	516.8	72	200	27.121	3	Never	No	No	No	No	No	No	No	Not Done	Yes	No	No	No	No	No	No	No	No	No	No	No	No	No	No	No	No	No	No	No	No	Yes
Male	Salisbury	VISN6	White	Yes	Yes	Yes	No	No	No	No	No	No	No	-2	73	247	32.584	2	Ever	No	Yes	No	No	No	No	No	Not Done	No	No	No	No	No	No	No	No	No	Yes	No	No	No	No	No	No	No	No	Yes	No	No	No
Male	Salisbury	VISN6	White	No	No	No	No	No	No	Unknown	Yes	Yes	No	508.1	68	121	18.395	1	Current	No	Yes	No	No	Yes	No	No	Not Done	Yes	No	No	No	No	No	No	No	No	No	No	No	No	No	No	No	No	No	No	No	No	No
Male	Salisbury	VISN6	White	No	Yes	Yes	No	No	No	No	Yes	Yes	No	516.31	68	156	23.717	3	Never	No	No	No	No	Yes	No	No	Not Done	Yes	No	No	No	No	No	No	No	No	Yes	No	No	No	No	No	No	No	No	No	No	No	No
Male	Salisbury	VISN6	White	Yes	Yes	Yes	No	No	No	No	Yes	Yes	No	515.0	66	132	21.303	2	Ever	Yes	No	No	No	Yes	No	Yes	Not Done	No	No	No	No	No	No	No	No	No	No	No	No	No	No	No	No	No	No	No	No	No	No
Male	Salisbury	VISN6	White	No	No	No	No	No	No	No	No	No	No	518.89	68	162	24.629	2	Ever	No	No	No	No	Yes	No	Yes	Not Done	No	No	No	No	No	No	No	No	No	No	No	No	No	No	No	No	No	No	No	No	No	No
Male	Salisbury	VISN6	White	No	No	No	No	No	No	Yes	Yes	Yes	No	516.8	73	225	29.681	2	Ever	No	Yes	No	No	No	Yes	Yes	Not Done	Yes	No	No	No	No	No	No	No	No	Yes	No	No	No	No	No	No	No	No	No	No	No	No
Male	Salisbury	VISN6	White	Yes	Yes	No	No	No	No	No	No	No	No	515.0	72	174	23.596	3	Never	No	No	No	No	No	No	No	Not Done	Yes	No	No	No	Yes	No	No	No	No	Yes	No	No	No	No	No	No	No	No	No	No	No	No
Male	Asheville	VISN6	White	Yes	No	Yes	No	No	No	No	Yes	Yes	No	515.0	75	218	27.245	2	Ever	No	No	No	No	Yes	No	No	Not Done	No	No	No	Yes	No	No	Yes	No	No	No	No	No	No	No	No	No	No	No	No	No	No	No
Male	Asheville	VISN6	White	Yes	Yes	Yes	No	No	No	No	No	No	No	518.89	66	201	32.438	2	Ever	No	No	No	No	No	No	Yes	Not Done	No	No	No	No	No	No	No	No	No	No	No	No	No	No	No	No	No	No	No	No	No	No
Male	Richmond	VISN6	White	Yes	No	Yes	No	No	No	No	Yes	Yes	No	515.0	72	180	24.409	2	Ever	No	No	No	No	No	No	No	Not Done	Yes	No	No	No	No	No	No	No	No	No	Yes	No	No	No	No	No	No	No	No	No	No	Yes
Male	Asheville	VISN6	White	Yes	Yes	Yes	No	No	No	No	Yes	Yes	No	518.89	66	240	38.732	2	Ever	No	No	No	No	Yes	No	No	Not Done	No	No	No	No	No	No	No	No	No	Yes	No	No	No	No	No	No	No	No	Yes	No	No	No
Male	Durham	VISN6	White	Yes	Yes	No	No	No	No	No	No	No	No	-2	69	272	40.162	2	Ever	No	No	No	No	No	No	No	Not Done	Yes	No	No	Yes	No	No	Yes	No	No	Yes	No	No	No	No	No	No	No	No	Yes	No	No	No
Male	Durham	VISN6	White	Yes	No	No	No	No	No	No	No	No	No	515.0	73	152	20.051	2	Ever	No	No	No	No	No	No	No	Not Done	No	No	No	No	No	No	No	No	No	No	No	No	No	No	No	No	No	No	No	No	No	No
Male	Asheville	VISN6	White	No	Yes	No	No	No	No	No	Yes	Yes	No	518.89	64	214	36.729	2	Ever	No	No	No	No	No	No	No	Not Done	Yes	No	No	No	No	No	No	No	No	Yes	No	No	No	No	No	No	No	No	No	No	No	No
Male	Asheville	VISN6	White	Yes	No	No	No	No	No	No	No	No	No	518.89	69	200	29.531	2	Ever	No	No	No	No	No	No	No	Not Done	No	No	No	No	No	No	No	No	No	Yes	No	No	No	No	No	No	No	No	No	No	No	No
Male	Salisbury	VISN6	White	Yes	Yes	Yes	No	No	No	No	No	No	No	515.0	77	264	31.302	2	Ever	No	No	No	No	No	No	No	Not Done	Yes	No	No	No	No	No	No	No	No	No	No	No	No	No	No	No	No	No	Yes	No	No	No
Male	Asheville	VISN6	White	Yes	Yes	Yes	No	No	No	No	No	No	No	515.0	68	162	24.629	2	Ever	No	No	No	No	No	No	Yes	Surgery	No	No	No	Yes	No	No	No	No	No	No	No	No	No	No	No	No	No	No	No	No	No	No
Male	Richmond	VISN6	White	No	No	No	No	No	No	Unknown	Yes	Yes	No	-2	71	286	39.884	2	Ever	No	No	No	No	Yes	No	Yes	Not Done	Yes	No	No	No	No	No	No	No	No	No	No	No	No	No	No	No	No	No	Yes	No	No	Yes
Male	Salem	VISN6	White	Yes	Yes	No	No	No	No	No	No	No	No	515.0	71	232	32.353	2	Ever	No	No	No	No	Yes	No	No	Not Done	No	No	No	No	No	No	No	No	No	No	No	No	No	No	No	No	No	No	Yes	No	No	No
Male	Salisbury	VISN6	White	Yes	Yes	No	No	No	No	No	No	No	No	515.0	70	183	26.254	2	Ever	No	No	No	No	Yes	No	Yes	Not Done	No	No	No	No	No	No	Yes	No	No	Yes	No	No	No	No	No	No	No	No	No	No	No	No
Male	Asheville	VISN6	White	Yes	No	No	No	No	No	No	No	No	No	515.0	68	175	26.605	3	Never	No	No	No	No	No	No	Yes	Not Done	No	No	No	No	No	No	No	No	No	No	No	No	No	No	No	No	No	No	No	No	No	No
Male	Salem	VISN6	Unknown	No	Yes	No	No	No	No	No	Yes	Yes	No	518.89	70	213	30.558	2	Ever	No	No	No	No	Yes	No	No	Not Done	No	No	No	No	No	No	No	No	No	No	No	No	No	No	No	No	No	No	No	No	No	No
Male	Richmond	VISN6	Black	Yes	Yes	Yes	No	No	No	No	No	No	No	516.8	67	138	21.611	1	Current	No	No	No	No	Yes	No	No	Not Done	Yes	No	No	No	No	No	No	No	No	No	No	No	No	No	No	No	No	Yes	No	No	No	No
Male	Salem	VISN6	Unknown	Yes	Yes	Yes	No	No	No	No	Yes	Yes	No	516.8	70	155	22.237	2	Ever	No	No	No	No	Yes	No	Yes	Not Done	Yes	No	No	No	No	No	No	No	No	No	No	No	No	No	No	No	No	No	No	No	No	No
Male	Richmond	VISN6	White	Yes	Yes	Yes	No	No	No	No	Yes	Yes	No	508.1	71	199	27.751	2	Ever	No	Yes	No	No	Yes	No	No	TBBX	Yes	No	No	No	No	No	No	No	No	No	No	No	No	No	No	No	No	No	No	No	No	No
Female	Salisbury	VISN6	Black	Yes	No	Yes	No	No	No	No	Yes	Yes	No	516.8	60	107	20.894	3	Never	No	No	No	No	No	No	No	Surgery	No	No	No	No	No	No	No	No	No	No	No	No	No	No	No	No	No	No	No	No	No	No
Male	Salisbury	VISN6	White	Yes	No	No	No	No	No	No	Yes	Yes	Yes	516.8	73	258	34.035	2	Ever	No	No	No	No	Yes	No	Yes	Not Done	Yes	No	No	No	No	No	Yes	No	No	No	No	No	No	No	No	No	No	No	No	No	No	No
Male	Salisbury	VISN6	White	No	No	No	No	No	No	No	No	No	No	518.89	70	213	30.558	2	Ever	No	No	No	No	Yes	No	Yes	Not Done	No	No	No	No	No	No	No	No	No	No	No	No	No	No	No	No	No	No	No	No	No	No
Male	Asheville	VISN6	White	Yes	Yes	No	No	No	No	Yes	Yes	Yes	No	518.89	72	166	22.511	1	Current	No	No	No	No	Yes	No	No	Not Done	No	No	No	No	No	No	No	No	No	No	No	No	No	No	No	No	No	No	No	No	No	No
Male	Salisbury	VISN6	Unknown	No	No	No	No	No	No	No	Yes	Yes	No	516.31	71	196	27.333	2	Ever	No	No	No	No	Yes	No	Yes	Not Done	No	No	No	No	No	No	No	No	No	No	No	No	No	No	No	No	No	No	No	No	No	No
Male	Asheville	VISN6	White	Yes	No	No	No	No	No	No	Yes	Yes	No	515.0	69	132	19.49	2	Ever	No	No	No	No	Yes	No	Yes	Not Done	No	No	No	No	No	No	No	No	No	No	No	No	No	No	No	No	No	No	No	No	No	No
Male	Asheville	VISN6	White	No	Yes	No	No	No	No	No	No	No	No	518.89	71	197	27.472	-999	Unknown	No	No	No	No	No	No	No	Not Done	Yes	No	No	No	No	No	No	No	No	Yes	No	No	No	No	No	No	No	No	No	No	No	No
Male	Salem	VISN6	White	Yes	No	Yes	Yes	No	No	Yes	Yes	Yes	No	515.0	71	277	38.629	2	Ever	No	No	No	Yes	Yes	No	No	Not Done	Yes	No	No	Yes	No	No	Yes	No	No	Yes	No	No	No	No	No	No	No	No	No	No	No	No
Male	Salisbury	VISN6	White	Yes	Yes	No	No	No	No	No	Yes	Yes	No	516.31	70	140	20.085	3	Never	No	No	No	No	No	No	No	Not Done	No	No	No	No	No	No	No	No	No	No	No	No	No	No	No	No	No	No	No	No	No	No
Male	Richmond	VISN6	Black	Yes	No	Yes	No	Yes	No	No	No	No	No	515.0	68	196	29.798	3	Never	No	No	No	No	No	No	No	Not Done	No	No	No	No	No	No	No	No	No	No	No	No	No	No	No	No	No	No	No	Yes	No	No
Male	Fayetteville	VISN6	White	Yes	Yes	Yes	No	No	No	No	Yes	Yes	No	515.0	69	226	33.37	3	Never	No	No	No	No	No	No	No	Not Done	No	No	No	No	No	No	No	No	No	Yes	No	No	No	No	No	No	No	No	Yes	No	No	No
Male	Durham	VISN6	White	No	No	Yes	No	Yes	No	Unknown	Yes	Yes	No	516.8	69	193	28.498	2	Ever	No	No	No	No	Yes	No	Yes	Not Done	Yes	No	No	No	No	No	No	No	No	Yes	No	No	No	No	No	No	No	No	No	No	No	No
Male	Fayetteville	VISN6	White	No	Yes	Yes	No	No	No			No	No	516.8	72	200	27.121	2	Ever	No	No	No	No	No	No	Yes	Not Done	Yes	No	No	Yes	No	No	No	No	No	No	No	No	No	No	No	No	No	No	No	No	No	No
Male	Salisbury	VISN6	White	Yes	Yes	Yes	No	No	No	Unknown	Yes	Yes	No	515.0	67	186	29.128	2	Ever	No	No	No	No	Yes	No	No	Not Done	No	No	No	Yes	No	No	No	No	No	No	No	No	No	No	No	No	No	No	Yes	No	No	No
Male	Durham	VISN6	White	Yes	No	No	Yes	No	No	No	No	No	No	515.0	70	178	25.537	1	Current	No	No	No	Yes	Yes	No	Yes	Not Done	Yes	No	No	No	No	No	No	No	No	Yes	No	No	No	No	No	No	No	No	No	No	No	No
Male	Richmond	VISN6	White	Yes	Yes	No	No	No	No	No	No	No	No	515.0	72	160	21.697	2	Ever	No	No	No	No	Yes	No	No	Not Done	No	No	No	No	No	No	No	No	No	No	No	No	No	No	No	No	No	No	No	No	No	No
Male	Salisbury	VISN6	Black	Yes	No	No	No	No	No	No	No	No	No	518.89	75	201	25.12	2	Ever	No	No	No	No	No	Yes	No	Not Done	No	No	No	No	No	No	No	No	No	No	No	No	No	No	Yes	No	No	No	No	No	No	No
Male	Salem	VISN6	White	Yes	No	Yes	Yes	No	No	No	No	No	No	516.33	68	221	33.599	2	Ever	No	No	No	Yes	Yes	No	No	Not Done	No	No	No	No	No	No	No	No	No	No	No	No	No	No	No	No	No	No	No	No	No	No
Male	Salisbury	VISN6	White	Yes	Yes	Yes	No	No	No	No	No	No	No	518.89	66	190	30.663	3	Never	No	No	No	No	No	No	No	Not Done	No	No	No	No	No	No	No	No	No	No	No	No	No	No	No	No	No	No	No	No	No	No
Male	Asheville	VISN6	White	Yes	Yes	Yes	No	No	No	No	Yes	Yes	No	516.8	71	143	19.942	2	Ever	No	No	No	No	Yes	No	Yes	Not Done	No	No	No	Yes	No	No	No	No	No	No	No	No	No	No	No	No	No	No	No	No	No	No
Male	Asheville	VISN6	White	Yes	No	Yes	No	No	No	No	No	No	Yes	-2	74	237	30.425	2	Ever	No	No	No	No	No	No	No	TBBX	No	No	No	No	No	No	No	No	No	No	No	No	No	No	No	No	No	No	No	No	Yes	No
Male	Salem	VISN6	White	Yes	No	No	No	No	No	No	No	No	No	516.34	73	240	31.66	2	Ever	No	No	No	No	No	No	No	Not Done	No	No	No	No	No	No	No	No	No	Yes	No	No	No	No	No	No	No	No	Yes	No	No	No
Male	Richmond	VISN6	Black	No	No	No	No	No	No	No	Yes	Yes	No	518.89	72	170	23.053	2	Ever	No	No	No	No	No	No	No	Not Done	No	No	No	No	No	No	No	No	No	Yes	No	No	No	No	No	No	No	No	No	No	No	No
Male	Asheville	VISN6	White	No	No	No	No	No	No	No	No	No	No	518.89	71	225	31.377	3	Never	No	No	Yes	No	No	No	Yes	Not Done	Yes	No	No	No	No	No	No	No	No	Yes	No	No	No	No	No	No	No	No	Yes	No	No	No
Male	Salisbury	VISN6	White	Yes	Yes	Yes	No	No	No	No	Yes	Yes	No	515.0	69	198	29.236	2	Ever	No	No	No	No	Yes	No	No	Not Done	No	No	No	Yes	No	No	No	No	No	No	No	No	No	No	No	No	No	No	No	No	No	No
Male	Salem	VISN6	White	Yes	Yes	Yes	No	Yes	No	Yes	Yes	Yes	No	516.31	71	188	26.217	3	Never	No	Yes	No	No	Yes	No	Yes	Not Done	No	No	No	Yes	No	No	No	No	No	No	No	No	No	No	No	No	No	No	No	No	No	No
Male	Fayetteville	VISN6	White	Yes	No	No	No	No	No	No	No	No	No	518.89	67	146	22.864	3	Never	No	No	No	No	No	No	No	Not Done	No	No	No	No	No	No	No	No	No	No	No	No	No	No	No	No	No	No	No	No	No	No
Male	Richmond	VISN6	White	Yes	Yes	No	No	No	No	No	No	No	No	516.8	67	201	31.477	2	Ever	No	Yes	No	No	No	No	No	Not Done	Yes	No	No	No	No	No	No	No	No	Yes	No	No	No	No	No	No	No	No	Yes	No	No	No
Male	Richmond	VISN6	White	Yes	Yes	No	No	No	No	Yes	Yes	Yes	No	516.31	70	274	39.31	2	Ever	No	No	No	No	Yes	No	Yes	Not Done	No	No	No	No	Yes	No	Yes	No	No	Yes	No	No	No	No	No	No	No	No	Yes	No	No	No
Male	Salem	VISN6	White	Yes	No	Yes	No	No	No	No	No	No	No	508.1	68	158	24.021	1	Current	No	No	No	No	Yes	No	Yes	Not Done	Yes	No	No	No	No	No	No	No	No	No	No	No	No	No	No	No	No	No	No	No	No	No
Male	Durham	VISN6	Black	Yes	No	Yes	No	No	No	Yes	Yes	Yes	No	516.30	74	205	26.317	2	Ever	No	No	No	No	No	No	No	Surgery	No	No	No	No	No	No	No	No	No	No	No	No	No	No	No	No	No	No	No	No	No	No
Female	Salisbury	VISN6	White	Yes	Yes	Yes	No	No	No	No	No	No	No	515.0	70	234	33.571	3	Never	No	No	No	No	No	No	No	Not Done	No	No	No	No	No	No	No	No	No	No	No	No	No	No	No	No	No	No	No	No	No	No
Male	Asheville	VISN6	White	Yes	Yes	No	No	No	No	No	No	No	No	515.0	70	270	38.736	2	Ever	No	No	No	No	No	No	No	Not Done	No	No	No	No	No	No	No	No	No	No	No	No	No	No	No	No	No	No	Yes	No	No	No
Male	Salisbury	VISN6	White	Yes	No	Yes	No	No	No	No	No	No	No	516.31	67	178	27.875	2	Ever	No	No	Yes	No	Yes	No	Yes	Not Done	Yes	No	No	No	No	No	No	No	No	No	No	No	No	No	No	No	No	No	No	No	No	No
Male	Durham	VISN6	White	No	Yes	Yes	No	Yes	No	No	Yes	Yes	No	515.0	71	226	31.517	3	Never	No	No	No	Yes	No	No	No	Not Done	No	No	No	No	No	No	No	No	No	No	No	No	No	No	No	No	No	No	No	No	No	Yes
Female	Richmond	VISN6	White	Yes	No	No	No	No	No	Yes	Yes	Yes	No	516.8	60	179	34.954	2	Ever	No	No	No	No	No	No	Yes	Not Done	Yes	No	No	No	No	No	No	No	No	No	No	No	No	No	No	No	No	No	No	No	No	No
Male	Salisbury	VISN6	Black	Yes	No	No	No	No	No	No	No	No	No	518.89	72	148	20.07	2	Ever	No	Yes	No	No	Yes	No	No	Surgery	No	No	No	No	No	No	No	No	No	No	No	No	No	No	No	No	No	No	No	No	No	No
Male	Salem	VISN6	White	Yes	No	Yes	Yes	No	No	Yes	No	Yes	No	518.89	67	165	25.839	2	Ever	Yes	No	No	Yes	Yes	No	No	Not Done	No	No	No	No	No	No	No	No	No	No	No	No	No	No	No	No	No	No	No	No	No	No
Male	Fayetteville	VISN6	White	Yes	Yes	No	No	No	No	No	No	No	No	518.89	67	144	22.551	1	Current	No	No	No	No	Yes	Yes	No	Not Done	No	No	No	No	No	No	No	No	No	No	No	No	No	No	No	No	No	No	No	No	No	No
Male	Salisbury	VISN6	White	No	Yes	No	No	No	No	No	No	No	No	515.0	68	168	25.541	2	Ever	No	No	No	No	Yes	No	Yes	Not Done	Yes	No	No	No	No	No	No	No	No	No	No	No	No	No	No	No	No	No	No	No	No	No
Male	Fayetteville	VISN6	Other	Yes	Yes	No	No	No	No	Yes	Yes	Yes	No	516.8	67	165	25.839	2	Ever	No	No	No	No	Yes	No	Yes	Not Done	Yes	No	No	No	No	No	No	No	No	No	No	No	No	No	No	No	No	No	No	No	No	No
Male	Fayetteville	VISN6	White	Yes	Yes	No	No	No	No	No	No	No	No	515.0	72	245	33.224	2	Ever	No	No	No	No	No	No	No	Not Done	No	No	No	No	No	No	No	No	No	Yes	No	No	No	No	No	No	No	No	No	No	No	No
Male	Fayetteville	VISN6	Black	Yes	Yes	No	No	No	No	No	Yes	Yes	No	515.0	72	235	31.868	2	Ever	No	No	No	No	No	No	No	Not Done	Yes	No	No	No	No	No	Yes	No	No	No	No	No	No	No	No	No	No	No	No	No	No	No
Male	Richmond	VISN6	Black	Yes	Yes	No	No	No	No	No	No	No	No	515.0	75	260	32.494	2	Ever	No	No	No	No	Yes	No	No	Not Done	Yes	No	No	No	No	No	No	No	No	Yes	No	No	No	No	No	No	No	No	No	No	No	No
Female	Salisbury	VISN6	Black	No	No	Yes	No	Yes	No	No	No	No	No	515.0	71	213	29.704	2	Ever	No	No	No	No	No	No	No	Surgery	No	No	No	No	No	No	No	No	No	No	No	No	No	No	No	No	No	No	Yes	No	No	No
Male	Salem	VISN6	Other	No	Yes	No	No	No	No	No	No	No	No	-2	68	210	31.926	3	Never	No	No	No	No	No	No	No	Not Done	No	No	No	No	No	No	No	No	No	No	No	No	No	No	No	No	No	No	No	No	No	No
Male	Richmond	VISN6	White	Yes	No	Yes	No	No	No	No	No	No	Yes	516.36	70	205	29.411	1	Current	No	No	No	No	No	No	No	TBBX	Yes	No	No	No	No	No	No	No	No	No	No	No	No	No	No	No	No	No	No	No	No	No
Male	Durham	VISN6	White	Yes	Yes	No	No	No	No	No	No	No	No	515.0	68	164	24.933	3	Never	No	No	No	No	No	No	Yes	Not Done	Yes	No	No	Yes	No	No	Yes	No	No	Yes	No	No	Yes	No	No	No	No	No	No	No	No	No
Male	Salem	VISN6	White	Yes	No	Yes	No	No	No	Yes	Yes	Yes	No	516.8	71	228	31.796	1	Current	No	Yes	No	No	Yes	No	No	Not Done	Yes	No	No	No	No	No	No	No	No	Yes	No	No	No	No	No	No	No	No	Yes	No	No	No
Male	Asheville	VISN6	White	No	Yes	Yes	No	No	No	No	No	No	No	518.89	69	143	21.115	1	Current	No	No	No	No	Yes	No	No	Not Done	No	No	No	No	No	No	No	No	No	No	No	No	No	No	No	Yes	No	No	No	No	No	No
Male	Salisbury	VISN6	White	No	No	Yes	No	No	No	No	No	No	No	-2	66	181	29.21	3	Never	No	No	No	No	No	No	No	Not Done	Yes	No	No	Yes	No	No	No	No	No	No	No	No	No	No	No	No	No	No	No	No	No	No
Male	Asheville	VISN6	White	Yes	Yes	Yes	No	No	No	No	Yes	Yes	No	516.31	73	208	27.439	1	Current	No	Yes	No	No	Yes	No	No	Surgery	Yes	No	No	Yes	No	No	Yes	No	No	No	No	No	No	No	No	No	No	No	No	No	No	Yes
Male	Asheville	VISN6	White	No	No	No	No	No	No	No	No	No	No	518.89	70	240	34.432	3	Never	No	No	No	No	No	No	No	Not Done	No	No	No	No	No	No	No	No	No	Yes	No	No	No	No	No	No	No	No	Yes	No	No	No
Male	Durham	VISN6	Black	Yes	No	No	No	No	No	No	No	No	No	516.34	68	167	25.389	1	Current	No	Yes	No	No	No	No	Yes	Surgery	No	No	No	No	No	No	No	No	No	No	No	No	No	No	No	No	No	No	No	No	No	No
Male	Salem	VISN6	Black	Yes	No	No	No	No	No	No	No	No	No	515.0	72	190	25.765	3	Never	No	No	No	No	Yes	No	No	Not Done	No	No	No	No	No	No	No	No	No	No	No	No	No	No	No	No	No	No	No	No	No	No
Male	Durham	VISN6	White	Yes	Yes	No	No	No	No	No	No	No	No	515.0	66	203	32.761	3	Never	No	No	No	No	No	No	No	Not Done	No	No	No	No	No	No	No	No	No	Yes	No	No	No	No	No	No	No	No	No	No	No	No
Female	Richmond	VISN6	White	No	Yes	No	No	No	No	No	No	No	No	518.89	64	195	33.468	3	Never	No	No	No	No	No	No	No	Not Done	No	No	No	No	No	No	No	No	No	No	No	No	No	No	No	No	No	No	No	No	No	No
Male	Salem	VISN6	White	Yes	No	Yes	No	No	No	No	Yes	Yes	No	515.0	67	178	27.875	2	Ever	No	No	No	Yes	Yes	No	Yes	Not Done	No	No	No	Yes	No	No	Yes	No	No	No	No	No	No	No	No	No	No	No	No	No	No	No
Male	Salisbury	VISN6	White	Yes	Yes	Yes	No	No	No	No	No	No	No	515.0	72	240	32.546	2	Ever	No	Yes	No	No	No	No	Yes	Surgery	Yes	No	No	No	No	No	No	No	No	Yes	No	No	No	No	No	No	No	No	No	No	No	No
Male	Salisbury	VISN6	White	No	No	No	No	No	No	No	No	No	No	516.8	68	169	25.693	3	Never	Yes	No	No	No	No	No	Yes	Not Done	Yes	No	No	Yes	No	No	No	No	No	No	Yes	No	No	No	No	No	No	No	No	No	No	No
Male	Asheville	VISN6	White	Yes	Yes	No	No	No	No	No	Yes	Yes	No	501	73	175	23.085	2	Ever	Yes	No	Yes	No	Yes	No	Yes	Not Done	No	No	No	No	No	No	No	No	No	Yes	Yes	No	No	No	No	No	No	No	No	No	No	No
Male	Asheville	VISN6	White	Yes	Yes	Yes	No	No	No	No	No	No	No	515.0	70	188	26.972	2	Ever	No	No	Yes	No	No	No	Yes	Not Done	No	No	No	No	No	No	No	No	No	Yes	No	No	No	No	No	No	No	No	No	No	No	No
Male	Salisbury	VISN6	White	Yes	Yes	No	No	No	No	No	Yes	Yes	No	518.89	68	242	36.791	-999	Unknown	No	No	No	No	No	No	No	Not Done	No	No	No	No	No	No	No	No	No	Yes	No	No	No	No	No	No	No	No	No	No	No	No
Female	Salem	VISN6	White	Yes	Yes	No	Yes	Yes	No	No	No	No	No	515.0	67	148	23.177	3	Never	No	No	No	Yes	No	No	No	TBBX	No	No	No	No	No	No	No	Yes	No	No	No	No	No	No	No	No	No	No	No	No	No	Yes
Male	Salem	VISN6	White	Yes	Yes	No	No	No	No	No	No	No	No	518.89	70	183	26.254	2	Ever	No	No	No	No	No	No	No	Not Done	No	No	No	No	No	No	No	No	No	No	No	No	No	No	No	No	No	No	No	No	No	No
Male	Salisbury	VISN6	White	No	Yes	Yes	No	No	No	Unknown	Yes	Yes	No	515.0	72	240	32.546	2	Ever	No	No	No	No	Yes	No	Yes	Not Done	Yes	No	No	Yes	No	No	No	No	No	No	No	No	No	No	No	No	No	No	No	No	No	Yes
Male	Salisbury	VISN6	White	Yes	No	Yes	No	No	No	Not Reviewed	Yes	Yes	No	515.0	70	232	33.284	1	Current	No	Yes	No	No	Yes	Yes	Yes	Not Done	Yes	No	No	No	No	No	No	No	No	Yes	No	No	No	No	No	No	No	No	Yes	No	No	No
Male	Richmond	VISN6	Black	Yes	Yes	No	No	No	No	No	No	No	No	516.32	68	150	22.804	1	Current	No	No	No	No	No	Yes	No	Not Done	No	No	No	No	No	No	No	No	No	No	No	No	No	No	No	No	No	No	No	No	No	No
Male	Durham	VISN6	White	No	No	No	No	No	No	Yes	Yes	Yes	No	516.8	67	204	31.947	3	Never	No	No	No	No	No	No	Yes	Not Done	Yes	No	No	Yes	No	No	No	No	No	No	No	No	No	No	No	No	No	No	No	No	No	No
Male	Salisbury	VISN6	White	No	No	Yes	No	No	No	No	No	No	No	-2	70	247	35.436	1	Current	No	No	No	No	No	No	No	Not Done	No	No	No	No	No	No	No	No	No	No	No	No	No	No	No	No	No	No	No	No	No	No
Male	Salem	VISN6	White	Yes	Yes	Yes	No	No	No	No	Yes	Yes	No	501	68	199	30.254	2	Ever	No	No	No	No	No	No	No	Not Done	No	No	No	Yes	No	No	Yes	No	No	Yes	No	No	No	No	No	No	No	No	No	No	No	No
Male	Salisbury	VISN6	White	Yes	Yes	No	No	No	No	No	No	No	No	515.0	68	184	27.974	2	Ever	No	No	No	No	No	No	Yes	Not Done	No	No	No	No	No	No	No	No	No	No	No	No	No	No	No	No	No	No	No	No	No	No
Male	Asheville	VISN6	White	Yes	No	No	No	No	No	No	No	No	No	518.89	68	208	31.622	1	Current	No	No	No	No	No	No	No	Not Done	No	No	No	No	No	No	No	No	No	No	No	No	No	No	No	No	No	No	No	No	No	No
Male	Salisbury	VISN6	Black	No	Yes	Yes	No	No	No	No	No	No	No	-2	67	187	29.285	2	Ever	Yes	No	No	No	No	No	No	Not Done	No	No	No	No	No	No	No	No	No	No	No	No	No	No	No	No	No	No	Yes	No	No	No
Male	Fayetteville	VISN6	White	Yes	No	No	No	No	No	No	No	No	No	515.0	74	177	22.722	2	Ever	Yes	No	No	No	No	No	No	Not Done	Yes	No	No	No	No	No	No	No	No	No	No	No	No	No	No	No	No	No	No	No	No	No
Male	Fayetteville	VISN6	White	No	No	Yes	No	No	No	No	No	No	No	516.8	72	235	31.868	2	Ever	No	No	No	No	No	No	No	Not Done	No	No	No	Yes	No	No	No	No	No	No	No	No	No	No	No	No	No	No	Yes	No	No	No
Male	Salisbury	VISN6	White	Yes	No	No	No	No	No	No	Yes	Yes	Yes	516.31	69	179	26.43	2	Ever	No	No	No	No	No	No	Yes	Surgery	Yes	No	No	No	No	No	No	No	No	Yes	No	No	No	No	No	No	No	No	No	No	No	No
Male	Richmond	VISN6	White	Yes	No	No	No	No	No	Yes	Yes	Yes	No	516.8	69	142	20.967	2	Ever	No	No	No	No	No	No	No	Not Done	Yes	No	No	No	No	No	No	No	No	No	No	No	No	No	No	No	No	No	No	No	No	No
Male	Salisbury	VISN6	White	Yes	No	Yes	No	No	No	No	Yes	Yes	No	518.89	67	182	28.502	2	Ever	No	No	No	No	Yes	Yes	No	Not Done	Yes	No	No	No	No	No	No	No	No	No	No	No	No	No	No	No	No	No	No	No	No	Yes
Male	Asheville	VISN6	White	Yes	Yes	No	No	No	No	No	No	No	No	518.89	72	220	29.834	2	Ever	No	No	No	No	No	No	Yes	Not Done	No	No	No	No	No	No	No	No	No	Yes	No	No	No	No	No	No	No	No	No	No	No	No
Male	Fayetteville	VISN6	White	Yes	Yes	No	No	No	No	No	No	No	No	515.0	69	206	30.417	-999	Unknown	No	No	No	No	No	No	No	Not Done	No	No	No	No	No	No	Yes	No	No	No	No	No	No	No	No	No	No	No	No	No	No	No
Male	Richmond	VISN6	White	Yes	Yes	Yes	No	No	No	Yes	Yes	Yes	No	516.8	70	190	27.259	2	Ever	Yes	No	Yes	No	Yes	No	No	Not Done	No	No	No	No	No	No	No	No	No	Yes	No	No	Yes	No	No	No	No	No	No	No	No	No
Male	Salisbury	VISN6	Hispanic	No	Yes	Yes	No	No	No	No	No	No	No	518.89	66	230	37.118	2	Ever	No	No	No	No	No	No	No	Not Done	No	No	No	No	No	No	No	No	No	Yes	No	No	No	No	No	No	No	No	Yes	No	No	No
Female	Salisbury	VISN6	White	Yes	No	No	No	No	No	Yes	Yes	Yes	No	515.0	62	111	20.299	2	Ever	No	No	No	No	Yes	No	Yes	Not Done	Yes	No	No	No	No	No	No	No	No	No	No	No	No	No	No	No	No	No	No	No	No	No
Male	Durham	VISN6	White	Yes	Yes	No	No	No	No	No	Yes	Yes	No	516.33	75	229	28.619	2	Ever	No	Yes	No	No	Yes	No	Yes	Surgery	Yes	No	No	No	No	No	No	No	No	No	No	No	No	No	No	No	No	No	No	No	No	No
Male	Durham	VISN6	White	Yes	Yes	No	No	No	No	No	No	No	No	518.89	70	230	32.997	2	Ever	No	No	No	No	Yes	No	Yes	Not Done	Yes	No	No	Yes	No	No	Yes	No	No	Yes	No	No	No	No	No	No	No	No	Yes	No	No	Yes
Male	Asheville	VISN6	White	Yes	Yes	Yes	No	No	No	No	Yes	Yes	No	518.89	71	204	28.449	2	Ever	No	No	No	No	Yes	No	Yes	Not Done	No	No	No	No	No	No	No	No	No	No	No	No	No	No	No	No	No	No	No	No	No	No
Male	Asheville	VISN6	White	Yes	Yes	Yes	No	No	No	Yes	Yes	Yes	No	516.31	68	173	26.301	2	Ever	No	Yes	No	No	No	No	Yes	Surgery	Yes	No	No	No	No	No	No	No	No	No	No	No	No	No	No	No	No	No	No	No	No	No
Male	Durham	VISN6	White	Yes	Yes	No	No	No	No	No	No	No	No	515.0	69	153	22.591	2	Ever	No	No	No	No	No	No	Yes	Not Done	No	No	No	No	No	No	Yes	No	No	No	No	No	No	No	No	No	No	Yes	No	No	No	No
Male	Durham	VISN6	Black	Yes	No	Yes	No	No	No	No	No	No	No	518.89	68	240	36.487	3	Never	Yes	No	No	No	No	No	No	Not Done	No	No	No	No	No	No	No	No	No	Yes	No	No	No	No	No	No	No	Yes	No	No	No	No
Male	Asheville	VISN6	White	No	No	No	No	No	No	No	No	No	No	518.89	68	232	35.271	2	Ever	No	No	Yes	No	No	No	No	Not Done	No	No	No	No	No	No	No	No	No	No	No	No	No	No	No	No	No	No	Yes	No	No	No
Male	Fayetteville	VISN6	Black	Yes	No	No	No	No	No	No	Yes	Yes	No	515.0	69	133	19.638	1	Current	No	No	No	No	Yes	No	Yes	Not Done	Yes	No	No	No	No	No	No	No	No	No	No	No	No	No	No	No	No	No	No	No	No	No
Male	Asheville	VISN6	White	Yes	No	No	No	No	No	No	No	No	No	518.89	70	304	43.614	2	Ever	No	No	No	No	No	No	No	Not Done	No	No	No	No	No	No	No	No	No	Yes	No	No	No	No	No	No	No	No	No	No	No	No
Male	Richmond	VISN6	White	No	No	Yes	No	No	No	No	No	No	No	515.0	70	200	28.693	2	Ever	No	No	No	Yes	No	No	No	Not Done	No	No	No	No	No	No	No	No	No	No	No	No	No	No	No	No	No	No	No	No	No	No
Female	Durham	VISN6	White	Yes	Yes	No	No	No	No	No	No	No	Yes	516.34	64	150	25.744	1	Current	No	No	No	No	Yes	Yes	No	Surgery	No	No	No	No	No	No	No	No	No	No	No	No	Yes	No	No	No	No	No	No	No	No	No
Male	Salisbury	VISN6	White	Yes	Yes	No	No	No	No	No	No	No	No	516.31	75	240	29.994	2	Ever	No	No	No	No	No	No	No	Not Done	No	No	No	Yes	No	No	No	No	No	No	No	No	No	No	No	No	No	No	No	No	No	No
Male	Asheville	VISN6	White	Yes	No	Yes	No	Yes	No	No	No	No	No	516.8	72	197	26.715	2	Ever	Yes	No	No	No	Yes	No	Yes	Not Done	No	No	No	Yes	No	No	No	No	No	No	No	No	No	No	No	No	No	No	No	No	No	No
Male	Salisbury	VISN6	White	Yes	Yes	No	No	No	No	Yes	Yes	Yes	No	516.31	71	170	23.707	2	Ever	No	No	No	No	No	No	Yes	Surgery	Yes	No	No	No	No	No	No	No	No	No	No	No	No	No	No	No	No	No	No	No	No	Yes
Male	Asheville	VISN6	White	Yes	Yes	Yes	No	No	No	Yes	Yes	Yes	No	515.0	67	171	26.779	2	Ever	Yes	Yes	No	No	Yes	No	No	Not Done	Yes	No	No	No	No	No	No	No	No	No	No	No	No	No	No	No	No	No	No	No	No	No
Male	Durham	VISN6	White	Yes	Yes	Yes	No	No	No	Yes	Yes	Yes	No	516.31	68	150	22.804	2	Ever	No	Yes	No	No	Yes	No	No	Not Done	Yes	No	No	Yes	No	No	No	No	No	No	No	No	No	No	No	No	No	No	No	No	No	Yes
Male	Asheville	VISN6	White	Yes	Yes	No	No	No	No	No	No	No	No	515.0	70	187	26.828	3	Never	No	No	Yes	No	No	No	No	Not Done	Yes	No	No	No	No	No	No	No	No	No	No	No	No	No	No	No	No	No	No	No	No	Yes
Male	Durham	VISN6	Black	Yes	Yes	Yes	No	Yes	No	No	No	No	Yes	516.32	71	171	23.847	2	Ever	No	No	No	No	No	Yes	No	TBBX	No	No	No	No	No	No	No	No	No	No	No	No	No	No	No	No	No	No	No	No	No	No
Female	Asheville	VISN6	White	Yes	No	Yes	No	Yes	No	No	No	No	No	516.34	67	174	27.249	2	Ever	No	No	No	No	Yes	Yes	No	Not Done	No	No	No	No	No	No	No	No	Yes	No	No	No	No	No	No	No	No	No	No	No	No	No
Male	Salisbury	VISN6	White	No	No	No	No	No	No	No	No	No	No	-2	71	232	32.353	2	Ever	No	No	No	No	No	No	No	Not Done	No	No	No	Yes	No	No	No	No	No	No	No	No	No	No	No	No	No	No	No	No	No	No
Male	Fayetteville	VISN6	White	Yes	Yes	Yes	No	Yes	No	Yes	Yes	Yes	No	516.31	73	218	28.758	3	Never	No	No	No	No	Yes	No	No	Not Done	Yes	No	No	No	No	No	No	No	No	Yes	No	No	No	No	No	No	No	No	No	No	No	Yes
Male	Asheville	VISN6	White	Yes	No	Yes	No	No	No	No	No	No	No	515.0	66	151	24.369	1	Current	No	No	No	No	No	No	No	Not Done	No	No	No	No	No	No	No	No	No	No	No	No	No	No	No	No	No	No	No	No	No	No
Male	Durham	VISN6	White	Yes	No	No	No	No	No	No	Yes	Yes	No	516.31	68	190	28.886	2	Ever	No	No	Yes	No	Yes	No	No	Not Done	Yes	No	No	No	No	No	No	No	No	No	No	No	No	No	No	No	No	No	No	No	No	Yes
Male	Durham	VISN6	White	Yes	Yes	No	No	No	No	No	No	No	No	516.8	71	247	34.445	2	Ever	No	No	No	No	Yes	No	No	Not Done	No	No	No	No	No	No	No	No	No	Yes	No	No	No	No	No	No	No	No	No	No	No	No
Male	Durham	VISN6	White	Yes	No	No	No	No	No	Yes	Yes	Yes	No	515.0	70	237	34.002	2	Ever	No	No	No	No	No	No	Yes	Not Done	Yes	No	No	No	No	No	No	No	No	Yes	No	No	No	No	No	No	No	No	No	No	No	No
Male	Salisbury	VISN6	White	No	No	Yes	No	Yes	No	Yes	Yes	Yes	No	516.31	69	210	31.008	2	Ever	No	No	No	No	No	No	Yes	Surgery	Yes	No	No	No	No	No	No	No	No	Yes	No	No	No	No	No	No	No	Yes	No	No	No	No
Male	Salem	VISN6	White	No	No	No	No	No	No	No	No	No	No	515.0	70	184	26.398	2	Ever	No	No	No	No	Yes	No	No	Not Done	Yes	No	No	No	No	No	No	No	No	No	No	No	No	No	No	No	No	No	No	No	No	No
Male	Asheville	VISN6	White	Yes	Yes	Yes	No	No	No	Yes	Yes	Yes	No	515.0	65	129	21.464	3	Never	No	No	Yes	No	Yes	No	No	Not Done	Yes	No	No	No	No	No	No	No	No	No	No	No	No	No	No	Yes	No	No	No	No	No	No
Male	Salisbury	VISN6	White	Yes	No	No	No	No	No	Yes	Yes	Yes	No	516.8	65	152	25.291	2	Ever	No	No	No	No	No	No	No	Not Done	Yes	No	No	No	No	No	No	No	No	Yes	No	No	No	No	No	No	No	No	No	No	No	No
Male	Salisbury	VISN6	White	No	No	Yes	No	No	No	Yes	Yes	Yes	No	515.0	76	218	26.532	2	Ever	No	No	No	No	Yes	No	No	Not Done	Yes	No	No	No	No	No	No	No	No	No	No	No	No	No	No	No	No	No	No	No	No	No
Male	Asheville	VISN6	White	Yes	No	No	No	No	No	No	No	No	No	518.89	67	172	26.936	3	Never	No	No	No	No	No	No	No	Not Done	No	No	No	No	No	No	No	No	No	No	No	No	No	No	No	No	No	No	No	No	No	No
Male	Salem	VISN6	White	Yes	Yes	Yes	No	No	No	Yes	Yes	Yes	No	-2	71	254	35.421	2	Ever	No	Yes	Yes	No	Yes	Yes	No	Not Done	Yes	No	No	Yes	No	No	No	No	No	No	No	No	No	No	No	No	No	No	No	No	No	Yes
Male	Salem	VISN6	White	Yes	Yes	Yes	No	Yes	No	No	Yes	Yes	No	516.31	72	206	27.935	2	Ever	No	No	Yes	No	No	No	No	Not Done	Yes	No	No	No	No	No	No	No	No	Yes	No	No	No	No	No	No	No	No	No	No	No	Yes
Male	Richmond	VISN6	Black	Yes	Yes	No	No	No	No	Unknown	Yes	Yes	No	-2	69	214	31.598	1	Current	No	No	No	No	Yes	No	No	Not Done	Yes	No	No	No	No	No	No	No	No	Yes	No	No	Yes	No	No	No	No	No	Yes	No	No	No
Male	Asheville	VISN6	Unknown	Yes	Yes	No	No	No	No	No	Yes	Yes	Yes	515.0	68	149	22.652	1	Current	No	Yes	No	No	Yes	No	No	TBBX	Yes	No	No	No	No	No	No	No	No	No	No	No	No	No	No	No	No	No	No	No	No	Yes
Male	Asheville	VISN6	White	No	No	No	No	No	No	No	No	No	No	518.89	71	221	30.819	1	Current	No	No	No	No	No	No	Yes	Not Done	Yes	No	No	No	No	No	No	No	No	Yes	No	No	No	No	No	No	No	No	No	No	No	No
Male	Salisbury	VISN6	White	Yes	No	Yes	No	No	No	No	No	No	No	515.0	72	194	26.308	2	Ever	No	No	No	No	No	No	No	Not Done	Yes	Yes	No	No	No	No	No	No	No	No	No	No	No	No	No	No	No	No	No	No	No	No
Male	Durham	VISN6	Black	Yes	No	Yes	No	No	Yes	No	No	No	Yes	515.0	72	208	28.206	1	Current	No	No	No	Yes	No	No	No	TBBX	No	No	No	No	No	No	No	No	No	No	No	No	No	No	No	No	No	No	No	No	No	No
Male	Durham	VISN6	White	Yes	Yes	No	No	No	No	No	Yes	Yes	Yes	518.89	71.5	182	25.027	1	Current	No	No	No	No	Yes	No	No	Not Done	No	No	No	No	No	No	No	No	No	No	No	No	No	No	No	No	No	No	No	No	No	No
Male	Richmond	VISN6	White	Yes	No	Yes	No	No	No	No	Yes	Yes	No	516.8	66	125	20.173	2	Ever	No	Yes	No	No	Yes	No	No	Not Done	Yes	No	No	No	No	No	No	No	No	No	No	No	No	No	No	No	No	No	No	No	No	No
Male	Durham	VISN6	White	Yes	No	No	No	No	No	Unknown	Yes	Yes	No	515.0	72	150	20.341	2	Ever	No	No	No	No	Yes	No	No	Not Done	Yes	No	No	No	No	No	No	No	No	Yes	Yes	No	No	No	No	No	No	No	No	No	No	No
Male	Durham	VISN6	White	Yes	Yes	No	No	No	No	No	Yes	Yes	No	516.31	65	203	33.777	1	Current	Yes	No	No	No	Yes	No	No	Not Done	Yes	No	No	No	No	No	No	No	No	No	No	No	No	No	No	No	No	No	No	No	No	No
Male	Asheville	VISN6	White	Yes	Yes	Yes	No	No	No	No	No	No	Yes	515.0	70	192	27.546	2	Ever	No	No	No	No	No	No	No	TBBX	No	No	No	No	No	No	No	No	No	Yes	No	No	No	No	No	No	No	No	No	No	No	No
Male	Salem	VISN6	White	Yes	No	Yes	No	No	No	No	Yes	Yes	No	508.1	70	193	27.689	2	Ever	No	No	No	No	No	Yes	No	Not Done	Yes	No	No	Yes	No	No	Yes	No	No	Yes	No	No	No	No	No	No	No	No	Yes	No	No	Yes
Male	Salem	VISN6	White	Yes	Yes	No	No	No	No	No	No	No	No	518.89	71	170	23.707	2	Ever	No	No	No	No	No	No	No	Not Done	No	No	No	No	No	No	No	No	No	No	No	No	No	No	No	No	No	No	No	No	No	No
Male	Richmond	VISN6	White	Yes	Yes	No	No	No	No	No	Yes	Yes	No	516.8	71	225	31.377	2	Ever	No	No	No	No	No	No	Yes	Not Done	No	No	No	No	No	No	Yes	No	No	No	No	No	No	No	No	No	No	Yes	No	No	No	No
Male	Salem	VISN6	Unknown	No	No	Yes	No	No	No	Unknown	Yes	Yes	No	516.31	69	202	29.826	-999	Unknown	No	No	No	No	No	No	No	Not Done	Yes	No	No	No	No	No	No	No	No	Yes	No	No	No	No	No	No	No	No	No	No	No	No
Male	Salisbury	VISN6	White	Yes	No	Yes	No	No	No	No	Yes	Yes	No	515.0	73	214	28.23	2	Ever	No	Yes	No	No	Yes	No	No	Not Done	No	No	No	No	No	No	No	No	No	Yes	No	No	No	No	No	No	No	No	No	No	No	No
Male	Asheville	VISN6	White	No	Yes	No	No	No	No	No	No	No	No	-2	69	176	25.987	3	Never	No	No	No	No	No	No	No	Not Done	No	No	No	No	No	No	No	No	No	No	No	No	No	No	No	No	No	No	No	No	No	No
Male	Asheville	VISN6	Black	No	No	No	No	No	No	No	No	No	No	515.0	71	188	26.217	3	Never	No	No	No	No	No	No	No	Not Done	No	No	No	No	No	No	No	No	No	No	No	No	No	No	No	No	No	No	No	No	No	No
Male	Asheville	VISN6	White	Yes	Yes	No	No	No	No	Yes	Yes	Yes	Yes	516.31	71	198	27.612	2	Ever	No	Yes	No	No	Yes	No	No	TBBX	Yes	No	No	No	No	No	No	No	No	No	No	No	No	No	No	No	No	No	No	No	No	No
Male	Asheville	VISN6	White	Yes	Yes	No	No	No	No	No	No	No	No	518.89	74	230	29.527	2	Ever	No	No	No	No	No	No	Yes	Not Done	No	No	No	No	No	No	No	No	No	No	No	No	No	No	No	No	No	No	No	No	No	No
Male	Fayetteville	VISN6	White	Yes	Yes	Yes	No	No	No	No	Yes	Yes	No	515.0	70	175	25.107	1	Current	No	No	No	No	Yes	No	No	Not Done	Yes	No	No	Yes	No	No	No	No	No	No	Yes	No	No	No	No	No	No	No	No	No	No	No
Male	Salisbury	VISN6	White	Yes	Yes	No	No	No	No	No	No	No	No	515.0	73	197	25.988	1	Current	No	No	No	No	Yes	No	No	Not Done	No	No	No	No	No	No	No	No	No	No	No	No	No	No	No	No	No	No	No	No	No	No
Male	Salisbury	VISN6	White	Yes	Yes	No	No	No	No	No	No	No	No	516.8	72	227	30.783	1	Current	No	No	No	No	Yes	No	Yes	Not Done	Yes	No	No	No	No	No	No	No	No	No	No	No	No	No	No	No	No	No	No	No	No	No
Male	Asheville	VISN6	Black	Yes	Yes	Yes	No	No	No	No	Yes	Yes	No	516.31	67	203	31.79	2	Ever	No	No	No	No	Yes	No	No	Not Done	No	No	No	No	No	No	No	No	No	No	No	No	No	No	No	No	No	No	No	No	No	No
Male	Fayetteville	VISN6	White	Yes	No	No	No	No	No			No	No	501	72	251	34.038	3	Never	No	No	No	No	No	No	Yes	Not Done	No	No	No	Yes	No	No	No	No	No	No	No	No	No	No	No	No	No	No	No	No	No	No
Male	Richmond	VISN6	White	No	No	No	No	No	No	No	Yes	Yes	No	516.8	69	206	30.417	1	Current	No	No	No	No	Yes	No	No	Not Done	No	No	No	Yes	No	No	Yes	No	No	Yes	No	No	No	No	No	No	No	No	No	No	No	No
Male	Richmond	VISN6	White	No	Yes	No	No	No	No	No	Yes	Yes	No	518.89	70	160	22.955	1	Current	No	No	No	No	Yes	No	Yes	Not Done	Yes	No	No	No	No	No	No	No	No	Yes	No	No	No	No	No	No	No	No	No	No	No	No
Male	Salem	VISN6	White	Yes	Yes	No	No	No	No	No	No	No	No	518.89	71	193	26.915	2	Ever	No	No	No	No	No	No	Yes	Not Done	No	No	No	No	No	No	No	No	No	No	No	No	Yes	No	No	No	No	No	No	No	No	No
Male	Salem	VISN6	Unknown	Yes	Yes	Yes	No	No	No	Unknown	Yes	Yes	No	515.0	66	125	20.173	2	Ever	No	No	No	No	Yes	No	No	Not Done	Yes	No	No	Yes	No	No	Yes	No	No	No	Yes	No	No	No	No	No	No	Yes	No	No	No	No
Male	Salem	VISN6	White	Yes	No	Yes	No	No	No	No	No	No	No	515.0	69	212	31.303	1	Current	No	No	No	No	Yes	No	No	Not Done	No	No	No	No	No	No	No	No	No	Yes	No	No	No	No	No	No	No	No	No	No	No	No
Male	Salem	VISN6	Other	Yes	Yes	Yes	No	No	No	No	Yes	Yes	No	515.0	66	184	29.695	2	Ever	No	No	No	No	Yes	No	Yes	Not Done	Yes	No	No	No	No	No	Yes	No	No	Yes	No	No	No	No	No	No	No	No	No	No	No	Yes
Male	Salisbury	VISN6	White	No	No	No	No	No	No	No	Yes	Yes	No	-2	72	182	24.68	2	Ever	No	No	No	No	No	No	No	Not Done	No	No	No	Yes	No	No	No	No	No	No	No	No	No	No	No	No	No	No	No	No	No	No
Male	Durham	VISN6	White	Yes	Yes	No	No	No	No	No	Yes	Yes	No	516.31	71	208	29.006	2	Ever	No	No	No	No	No	No	Yes	Surgery	No	No	No	No	Yes	No	No	No	No	Yes	No	No	No	No	No	No	No	No	No	No	No	No
Male	Salisbury	VISN6	White	Yes	Yes	No	No	No	No	No	No	No	No	515.0	70	191	27.402	3	Never	Yes	No	No	No	Yes	No	Yes	Not Done	Yes	No	No	No	No	No	No	No	No	No	Yes	No	Yes	No	No	No	No	No	No	No	No	No
Male	Salisbury	VISN6	White	Yes	Yes	Yes	Yes	No	No	No	No	No	No	518.89	71	212	29.564	2	Ever	No	No	No	Yes	No	No	Yes	Not Done	No	No	No	No	No	No	No	No	No	No	No	No	No	No	No	No	No	No	No	No	No	No
Male	Salisbury	VISN6	White	Yes	No	No	No	No	No	No	No	No	No	-2	71	322	44.904	-999	Unknown	No	No	No	No	No	No	No	Not Done	No	No	No	No	No	No	No	No	No	No	No	No	No	No	No	No	No	No	No	No	No	No
Male	Salisbury	VISN6	White	No	No	No	No	No	No	Unknown	Yes	Yes	No	-2	67	277	43.379	3	Never	No	No	No	No	No	No	No	Not Done	No	No	No	No	No	No	Yes	No	No	Yes	No	No	No	No	No	No	No	No	Yes	No	No	Yes
Male	Asheville	VISN6	White	Yes	Yes	No	No	No	No	No	Yes	Yes	No	515.0	66	196	31.631	1	Current	No	No	No	No	No	No	No	Not Done	No	No	No	No	No	No	No	No	No	No	No	No	No	No	No	No	No	No	No	No	No	No
Male	Asheville	VISN6	White	Yes	Yes	No	No	No	No	Unknown	Unknown	No	No	-2	72	163	22.104	2	Ever	No	No	No	No	Yes	No	No	Not Done	Yes	No	No	No	No	No	No	No	No	No	No	No	No	No	No	No	No	No	No	No	No	No
Male	Asheville	VISN6	White	Yes	Yes	No	No	No	No	No	No	No	Yes	515.0	64	187	32.094	2	Ever	Yes	Yes	No	No	No	No	No	TBBX	Yes	No	No	No	No	No	No	No	No	Yes	No	No	No	No	No	No	No	No	No	No	No	No
Male	Durham	VISN6	Black	Yes	No	No	No	No	No	No	No	No	No	-2	71	164	22.87	3	Never	No	No	No	No	No	No	No	Not Done	Yes	No	No	No	No	No	No	No	No	No	No	No	No	No	No	No	No	No	No	No	No	No
Male	Durham	VISN6	Black	Yes	No	No	No	No	No	Yes	Yes	Yes	No	515.0	69	206	30.417	2	Ever	Yes	No	No	No	No	Yes	No	Not Done	Yes	No	No	No	No	No	No	No	No	No	No	No	No	No	No	No	No	No	Yes	No	No	No
Male	Richmond	VISN6	White	No	Yes	No	No	No	No	No	Yes	Yes	No	518.89	70	149	21.376	3	Never	No	No	No	No	No	No	No	Not Done	No	No	No	No	No	No	No	No	No	Yes	No	No	No	No	No	No	No	No	No	No	No	No
Male	Salem	VISN6	White	Yes	Yes	Yes	No	No	No	Yes	Yes	Yes	No	515.0	69	258	38.095	1	Current	No	No	No	No	Yes	No	Yes	Not Done	No	No	No	No	No	No	Yes	No	No	Yes	No	No	No	No	No	No	No	No	Yes	No	No	Yes
Male	Salem	VISN6	White	Yes	Yes	No	No	No	No	Yes	Yes	Yes	No	516.8	70	220	31.563	2	Ever	No	No	No	No	Yes	No	Yes	Not Done	Yes	No	No	No	No	No	Yes	No	No	Yes	No	No	No	No	No	No	No	No	No	No	No	Yes
Male	Salisbury	VISN6	White	No	No	No	No	No	No	No	No	No	No	-2	70	265	38.019	-999	Unknown	No	No	No	No	No	No	No	Not Done	No	No	No	No	No	No	No	No	No	No	No	No	No	No	No	No	No	No	Yes	No	No	No
Male	Salisbury	VISN6	White	Yes	No	Yes	No	No	No	No	No	No	No	518.89	69	174	25.692	3	Never	No	No	No	No	No	No	No	Not Done	No	No	No	No	No	No	No	No	No	No	No	No	No	No	No	No	No	No	No	No	No	No
Female	Durham	VISN6	Black	Yes	Yes	No	No	No	No	No	Yes	Yes	No	516.34	67	126	19.732	2	Ever	No	No	No	No	Yes	No	No	Not Done	Yes	No	No	No	No	No	No	No	No	No	No	No	No	No	No	Yes	No	No	No	No	No	No
Female	Durham	VISN6	Black	Yes	No	Yes	No	Yes	No	No	Yes	Yes	Yes	516.30	66	158	25.499	3	Never	No	No	No	No	No	No	No	Not Done	No	No	No	No	No	No	No	No	No	No	No	No	No	No	Yes	No	No	No	No	No	No	No
Male	Durham	VISN6	Black	Yes	No	Yes	No	Yes	No	No	Yes	Yes	No	516.34	65	242	40.266	2	Ever	No	No	No	No	No	No	No	TBBX	No	No	No	Yes	No	No	No	No	No	Yes	No	No	No	No	No	No	No	No	No	No	No	No
Male	Richmond	VISN6	White	Yes	No	No	No	No	No	No	No	No	No	518.89	68	120	18.243	3	Never	No	No	No	No	Yes	No	No	Not Done	Yes	No	No	No	No	No	No	No	No	No	No	No	No	No	No	No	No	No	No	No	No	No
Male	Richmond	VISN6	White	No	Yes	No	No	No	No	No	No	No	No	-2	77	232	27.508	2	Ever	No	No	No	No	No	No	No	Not Done	Yes	No	No	Yes	No	No	No	No	No	No	No	No	No	No	No	No	No	No	No	No	No	No
Male	Salem	VISN6	White	Yes	Yes	Yes	No	No	No	No	No	No	Yes	515.0	70	164	23.528	2	Ever	No	No	No	No	Yes	Yes	No	Not Done	Yes	No	No	No	No	No	Yes	No	No	Yes	No	No	No	No	No	No	No	No	No	No	No	No
Male	Salisbury	VISN6	White	Yes	No	No	No	No	No	No	No	No	No	518.89	76	297	36.148	2	Ever	No	No	No	No	No	No	No	Not Done	No	No	No	Yes	No	No	No	No	No	No	No	No	No	No	No	No	No	No	Yes	No	No	No
Male	Richmond	VISN6	White	Yes	No	No	No	No	No	No	No	No	No	516.8	65	151	25.124	2	Ever	No	Yes	No	No	No	No	No	Not Done	Yes	No	No	No	No	No	No	No	No	No	No	No	No	No	No	No	No	No	No	No	No	No
Male	Salisbury	VISN6	Black	No	No	No	No	No	No	No	No	No	No	-2	76	369	44.911	3	Never	No	No	No	No	No	No	No	Not Done	No	No	No	No	No	No	No	No	No	No	No	No	Yes	No	No	No	No	No	Yes	No	No	No
Male	Salisbury	VISN6	White	No	No	No	No	No	No	No	No	No	No	-2	70	275	39.454	1	Current	No	No	No	No	No	No	Yes	Not Done	Yes	No	No	No	No	No	No	No	No	No	No	No	No	No	No	No	No	No	No	No	Yes	No
Male	Salisbury	VISN6	White	Yes	No	No	No	No	No	No	No	No	No	516.31	66	152	24.53	2	Ever	No	No	No	No	No	No	No	Not Done	Yes	No	No	Yes	Yes	No	Yes	No	No	Yes	No	No	No	No	No	No	No	No	No	No	No	No
Male	Durham	VISN6	White	Yes	No	Yes	Yes	No	No	No	No	No	No	515.0	69	177	26.135	2	Ever	No	No	No	Yes	No	No	No	Not Done	Yes	No	No	No	No	No	No	No	No	No	No	No	No	No	No	No	No	No	No	No	No	No
Male	Salem	VISN6	White	Yes	Yes	No	No	No	No	Yes	Yes	Yes	No	515.0	71	244	34.027	1	Current	No	No	No	No	Yes	No	No	Not Done	Yes	No	No	Yes	No	No	Yes	No	No	Yes	No	No	No	No	No	No	No	No	No	No	No	Yes
Male	Salisbury	VISN6	White	Yes	No	No	No	No	No	No	Yes	Yes	No	515.0	68	214	32.535	1	Current	No	No	No	No	No	No	No	Not Done	Yes	No	No	No	No	No	No	No	No	No	No	No	No	No	No	No	No	No	No	No	No	No
Male	Salisbury	VISN6	Black	No	Yes	No	No	No	No	Unknown	Yes	Yes	No	515.0	70	201	28.837	2	Ever	Yes	No	Yes	No	Yes	No	Yes	Not Done	Yes	No	No	No	No	No	No	No	No	Yes	No	No	No	No	No	No	No	No	No	No	No	No
Male	Salem	VISN6	Black	Yes	No	Yes	No	No	No	Yes	Yes	Yes	No	515.0	75	245	30.619	2	Ever	Yes	No	No	No	Yes	No	No	Not Done	No	No	No	Yes	No	No	No	No	No	No	No	No	No	No	No	No	No	No	No	No	No	No
Male	Asheville	VISN6	White	Yes	No	No	No	No	No	No	No	No	No	518.89	75	442	55.24	2	Ever	No	No	No	No	Yes	No	No	Not Done	No	No	No	Yes	No	No	No	No	No	Yes	No	No	No	No	No	No	No	No	Yes	No	No	No
Male	Asheville	VISN6	White	Yes	Yes	No	No	No	No	No	Yes	Yes	No	515.0	68	151	22.956	1	Current	No	No	Yes	No	Yes	No	Yes	Not Done	Yes	No	No	No	No	No	No	No	No	Yes	Yes	No	No	No	No	No	No	No	No	No	No	No
Male	Asheville	VISN6	White	Yes	No	No	No	No	No	Yes	No	Yes	No	515.0	74	220	28.243	2	Ever	No	No	No	No	No	No	No	Not Done	No	No	No	No	No	No	No	No	No	No	No	No	No	No	No	No	No	No	Yes	No	No	No
Male	Fayetteville	VISN6	White	Yes	Yes	Yes	No	No	No	No	No	No	No	518.89	71	241	33.609	1	Current	No	No	No	No	Yes	No	No	Not Done	No	No	No	No	No	No	No	No	No	No	No	No	No	No	No	No	No	No	Yes	No	No	No
Male	Richmond	VISN6	White	No	Yes	No	No	No	No	No	No	No	No	515.0	65	240	39.933	2	Ever	No	No	No	No	Yes	No	No	Not Done	Yes	No	No	No	No	No	No	No	No	No	No	No	No	No	No	No	No	No	Yes	No	No	No
Male	Salisbury	VISN6	White	Yes	No	Yes	No	No	No	No	No	No	No	516.34	74	222	28.5	1	Current	No	No	No	No	No	No	No	Not Done	No	No	No	No	No	No	No	No	No	No	No	No	No	No	No	No	No	No	No	No	No	No
Male	Salem	VISN6	White	Yes	Yes	No	No	No	No	No	No	No	No	518.89	72	250	33.902	2	Ever	No	No	No	No	No	No	No	Not Done	No	No	No	No	No	No	No	No	No	No	No	No	No	No	No	No	No	No	Yes	No	No	No
Male	Salem	VISN6	White	Yes	Yes	Yes	Yes	No	No	No	No	No	No	515.0	66	136	21.948	2	Ever	No	No	Yes	Yes	Yes	Yes	No	Not Done	Yes	No	No	Yes	Yes	No	No	No	No	No	No	No	No	No	No	No	No	No	No	No	No	No
Male	Asheville	VISN6	White	Yes	No	No	No	No	No	No	Yes	Yes	No	516.8	74	192	24.648	1	Current	No	No	No	No	No	No	Yes	Not Done	Yes	No	No	Yes	No	No	Yes	No	No	Yes	No	No	No	No	No	No	No	No	No	No	No	No
Male	Salem	VISN6	White	No	No	No	No	No	No	No	No	No	No	-2	70	217	31.132	3	Never	Yes	No	No	No	No	No	Yes	Not Done	Yes	No	No	No	No	No	No	No	No	Yes	No	No	No	No	No	No	No	No	No	No	No	No
Male	Salisbury	VISN6	White	Yes	No	Yes	No	No	No	Unknown	Yes	Yes	No	515.0	69	189	27.907	2	Ever	No	No	No	No	Yes	No	No	Not Done	Yes	No	No	No	No	No	No	No	No	No	No	No	No	No	No	No	No	No	No	No	No	No
Male	Salem	VISN6	White	Yes	Yes	Yes	No	No	No	Yes	Yes	Yes	No	515.0	69	269	39.72	2	Ever	No	No	No	No	Yes	No	Yes	Not Done	No	No	No	No	No	No	Yes	No	No	Yes	No	No	No	No	No	No	No	No	No	No	No	No
Male	Salisbury	VISN6	White	Yes	Yes	No	No	No	No	No	Yes	Yes	No	516.8	67	181	28.345	2	Ever	No	No	No	No	No	No	Yes	Not Done	Yes	No	No	No	No	No	No	No	No	No	No	No	No	No	No	No	No	No	No	No	No	No
Male	Salisbury	VISN6	White	Yes	No	Yes	No	No	No	Yes	Yes	Yes	No	515.0	76	220	26.776	2	Ever	No	No	No	No	No	No	No	Not Done	No	No	No	No	No	No	No	No	No	No	No	No	No	No	No	No	No	No	No	No	No	No
Male	Asheville	VISN6	White	Yes	Yes	No	No	No	Yes	No	No	No	No	516.8	71	192	26.775	1	Current	No	No	No	No	Yes	No	No	Not Done	No	No	No	No	No	No	No	No	No	Yes	No	No	No	No	No	No	No	No	No	No	No	No
Male	Asheville	VISN6	Black	Yes	No	No	No	No	No	No	No	No	No	516.8	71	276	38.489	2	Ever	No	No	No	No	No	No	No	Not Done	Yes	No	No	No	No	No	No	No	No	Yes	No	No	No	No	No	No	No	No	No	No	No	No
Male	Asheville	VISN6	White	Yes	Yes	Yes	No	No	No	Yes	Yes	Yes	No	501	72	240	32.546	2	Ever	Yes	No	Yes	No	Yes	No	Yes	Not Done	Yes	No	No	No	No	No	Yes	No	No	Yes	Yes	No	No	No	No	No	No	No	No	No	No	No
Male	Asheville	VISN6	White	No	Yes	No	No	No	No	No	No	No	No	515.0	75	297	37.118	2	Ever	No	No	No	No	Yes	No	Yes	Not Done	Yes	No	No	No	No	No	Yes	No	No	Yes	No	No	Yes	No	No	No	No	No	No	No	No	No
Male	Richmond	VISN6	White	Yes	Yes	Yes	No	No	No	Yes	No	Yes	No	515.0	69	215	31.746	3	Never	No	No	No	No	No	No	Yes	Not Done	Yes	No	No	No	No	No	Yes	No	No	No	No	No	No	No	No	No	No	No	No	No	No	No
Male	Asheville	VISN6	White	Yes	Yes	Yes	No	No	No	Yes	Yes	Yes	No	515.0	68	214	32.535	1	Current	No	No	No	No	Yes	No	Yes	Not Done	Yes	No	No	No	No	No	Yes	No	No	No	No	No	No	No	No	No	No	No	No	No	No	No
Male	Salisbury	VISN6	White	Yes	No	No	No	No	No	No	No	No	No	518.89	70	262	37.588	3	Never	No	No	No	No	No	No	No	Not Done	No	No	No	Yes	No	No	No	No	No	Yes	No	No	No	No	No	No	No	No	No	No	No	No
Male	Richmond	VISN6	White	Yes	No	Yes	No	No	No	No	Yes	Yes	No	515.0	67	174	27.249	2	Ever	No	No	No	No	No	No	Yes	Not Done	Yes	No	No	No	No	No	No	No	No	No	No	No	No	No	No	No	No	No	No	No	No	No
Male	Richmond	VISN6	White	Yes	No	Yes	No	No	No	No	No	No	No	515.0	69	193	28.498	1	Current	No	No	No	No	No	No	No	Surgery	No	No	No	Yes	No	No	No	No	No	No	No	No	No	No	No	No	No	No	No	No	No	No
Male	Salem	VISN6	White	Yes	Yes	Yes	No	No	No	Yes	Yes	Yes	No	515.0	64	130	22.312	2	Ever	No	No	No	No	Yes	No	No	Not Done	Yes	No	No	No	No	No	No	No	No	No	No	No	No	No	No	No	No	No	No	No	No	No
Male	Richmond	VISN6	White	Yes	Yes	Yes	No	No	Yes	Yes	Yes	Yes	No	516.31	71	217	30.262	2	Ever	No	No	No	No	No	No	No	Surgery	Yes	No	No	No	No	No	No	No	No	Yes	No	No	No	No	No	No	No	No	No	No	No	No
Male	Fayetteville	VISN6	White	Yes	No	No	No	No	No	No	No	No	No	515.0	70	226	32.424	2	Ever	No	No	No	No	No	No	No	Not Done	No	No	No	No	No	No	No	No	No	Yes	No	No	No	No	No	No	No	No	No	No	No	No
Male	Asheville	VISN6	White	Yes	Yes	Yes	No	No	No	No	No	No	No	516.5	72	218	29.562	2	Ever	No	No	No	No	No	No	No	Surgery	No	No	No	No	No	No	No	No	No	No	No	No	No	No	No	No	No	No	No	No	No	No
Male	Asheville	VISN6	White	Yes	No	No	No	No	No	No	No	No	No	518.89	71	246	34.306	2	Ever	No	No	No	No	No	No	Yes	Not Done	No	No	No	No	No	No	No	No	No	Yes	No	No	No	No	No	No	No	No	Yes	No	No	No
Male	Salisbury	VISN6	White	Yes	Yes	No	No	No	No	No	No	No	No	515.0	70	175	25.107	1	Current	No	No	No	No	Yes	No	No	Not Done	No	No	No	Yes	No	No	No	No	No	No	No	No	No	No	No	No	No	No	No	No	No	No
Male	Salisbury	VISN6	White	Yes	Yes	No	No	No	No	No	No	No	No	515.0	69	262	38.686	1	Current	No	No	No	No	No	Yes	Yes	Not Done	No	No	No	No	No	No	No	No	No	Yes	No	No	No	No	No	No	No	No	Yes	No	No	No
Male	Fayetteville	VISN6	White	Yes	Yes	No	No	No	No	No	No	No	No	518.89	74	250	32.094	3	Never	No	No	No	No	No	No	No	Not Done	No	No	No	No	No	No	No	No	No	Yes	No	No	No	No	No	No	No	No	No	No	No	No
Male	Richmond	VISN6	White	No	No	No	No	No	No	No	No	No	No	515.0	66	130	20.98	-999	Unknown	Yes	No	No	No	No	No	No	Not Done	Yes	No	No	No	No	No	No	No	No	No	No	No	No	No	No	No	No	No	No	No	No	No
Male	Fayetteville	VISN6	Unknown	Yes	No	No	No	No	No			No	No	515.0	67	154	24.117	3	Never	Yes	No	No	No	No	No	Yes		Yes	No	No	No	No	No	No	No	No	No	No	No	No	No	No	No	No	Yes	No	No	No	No
Male	Fayetteville	VISN6	Black	Yes	Yes	Yes	No	No	No	No	No	No	No	516.8	69	177	26.135	2	Ever	No	No	No	No	No	No	No	Not Done	Yes	No	No	No	No	No	No	No	No	No	No	No	No	No	No	No	No	No	No	No	No	No
Male	Asheville	VISN6	Unknown	Yes	Yes	No	No	No	No	No	No	No	No	518.89	70	162	23.242	1	Current	No	No	Yes	No	Yes	No	No	Not Done	No	No	No	No	No	No	No	No	No	No	No	No	No	No	No	No	No	No	No	No	No	No
Male	Fayetteville	VISN6	White	No	Yes	No	No	No	No	No	Yes	Yes	No	-2	67	221	34.609	-999	Unknown	No	No	No	No	No	No	No	Not Done	No	No	No	No	No	No	No	No	No	No	No	No	No	No	No	No	No	No	No	No	No	No
Male	Asheville	VISN6	White	Yes	Yes	Yes	No	No	No	Yes	Yes	Yes	No	518.89	66	123	19.85	2	Ever	No	No	Yes	No	Yes	No	Yes	Not Done	Yes	No	No	No	No	No	No	No	No	No	No	No	No	No	No	No	No	No	No	No	No	No
Male	Asheville	VISN6	White	Yes	No	No	No	No	No	No	No	No	No	518.89	72	240	32.546	3	Never	No	No	No	No	No	No	No	Not Done	No	No	No	No	No	No	No	No	No	Yes	No	No	No	No	No	No	No	No	Yes	No	No	No
Male	Asheville	VISN6	White	Yes	Yes	No	No	No	No	No	Yes	Yes	No	518.89	72	170	23.053	2	Ever	No	No	No	No	No	No	No	Not Done	Yes	No	No	No	No	No	No	No	No	No	No	No	No	No	No	No	No	No	No	No	No	No
Male	Salisbury	VISN6	White	Yes	Yes	No	No	No	No	No	No	No	No	515.0	77	264	31.302	1	Current	No	No	No	No	No	Yes	No	Not Done	No	No	No	No	No	No	No	No	No	No	No	No	No	No	No	No	No	No	No	No	No	No
Male	Durham	VISN6	Black	Yes	Yes	No	No	No	No	No	No	No	No	515.0	71	171	23.847	2	Ever	No	No	No	No	No	No	No	Not Done	No	No	No	No	No	No	No	No	No	No	No	No	No	No	No	No	No	No	No	No	No	No
Female	Durham	VISN6	White	Yes	Yes	Yes	No	No	No	No	No	No	Yes	515.0	64	165	28.319	2	Ever	No	No	No	No	No	No	No	Surgery	Yes	No	No	No	No	No	No	No	No	No	No	No	No	No	No	No	No	No	No	No	No	No
Male	Durham	VISN6	Black	Yes	No	No	No	No	No	No	No	No	No	515.0	73	152	20.051	2	Ever	No	No	No	No	No	No	No	Not Done	No	No	No	No	No	No	No	No	No	Yes	No	No	No	No	No	No	No	No	No	No	No	No
Male	Fayetteville	VISN6	Unknown	Yes	No	No	Yes	No	No	No	No	No	No	-2	75	260	32.494	2	Ever	No	No	No	Yes	No	No	No	Not Done	No	No	No	No	No	No	No	No	No	No	No	No	No	No	No	No	No	No	Yes	No	No	No
Male	Richmond	VISN6	White	Yes	Yes	Yes	No	No	No	Yes	Yes	Yes	No	516.31	69	234	34.551	2	Ever	No	No	No	No	No	No	No	Surgery	Yes	No	No	No	No	No	No	No	No	No	No	No	No	No	No	No	No	No	No	No	No	No
Female	Richmond	VISN6	Black	Yes	Yes	No	No	No	No	No	No	No	No	518.89	67	222	34.766	2	Ever	No	No	No	No	No	No	Yes	Not Done	No	No	No	No	No	No	No	No	No	No	No	No	No	No	No	No	No	No	No	No	No	No
Male	Salem	VISN6	White	Yes	Yes	Yes	No	No	No	No	No	No	Yes	515.0	69	174	25.692	3	Never	No	No	No	No	Yes	Yes	Yes	TBBX	No	No	No	No	No	No	No	No	No	No	No	No	No	No	No	No	No	Yes	No	No	No	No
Male	Salisbury	VISN6	White	Yes	Yes	Yes	No	No	No	No	Yes	Yes	No	515.0	65	198	32.945	1	Current	No	No	No	No	Yes	No	No	Not Done	Yes	No	No	No	No	No	No	No	No	No	No	No	No	No	No	No	No	No	No	No	No	Yes
Male	Richmond	VISN6	White	Yes	Yes	No	No	No	No	No	No	No	No	-2	66	175	28.242	3	Never	Yes	No	No	No	No	No	No	Not Done	Yes	No	No	Yes	No	No	No	No	No	No	No	No	No	No	No	No	No	No	No	No	No	No
Male	Salisbury	VISN6	White	Yes	Yes	Yes	No	No	No	No	No	No	No	518.89	69	235	34.699	1	Current	Yes	No	No	No	No	No	No	Not Done	No	No	No	No	No	No	No	No	No	Yes	No	No	No	No	No	No	No	No	No	No	No	No
Male	Salisbury	VISN6	White	No	No	No	No	No	No	No	No	No	No	515.0	72	212	28.749	2	Ever	No	No	No	No	Yes	No	No	Not Done	No	No	No	No	No	No	No	No	No	No	No	No	No	No	No	No	No	No	No	No	No	No
Male	Richmond	VISN6	White	Yes	No	Yes	No	No	No	No	Yes	Yes	No	516.36	70	166	23.815	2	Ever	No	No	No	No	No	No	No	Not Done	Yes	No	No	No	No	No	No	No	No	No	No	No	No	No	No	No	No	No	No	No	No	Yes
Male	Asheville	VISN6	White	Yes	Yes	Yes	Yes	Yes	No	No	No	No	No	515.0	71	163	22.731	3	Never	No	No	No	Yes	Yes	No	No	Not Done	No	No	No	No	No	No	No	No	No	No	No	No	No	No	No	No	No	No	No	No	No	No
Male	Richmond	VISN6	Unknown	Yes	No	No	No	No	No	No	No	No	No	515.0	70	192	27.546	3	Never	No	No	No	No	No	No	No	Not Done	Yes	No	No	No	No	No	No	No	No	No	No	No	No	No	No	No	No	No	No	No	No	No
Male	Richmond	VISN6	Black	Yes	No	No	No	No	No	No	No	No	No	516.30	70	183	26.254	2	Ever	No	No	No	No	No	No	Yes	Not Done	No	No	No	No	No	No	Yes	No	No	No	No	No	No	No	No	No	No	No	No	No	No	No
Male	Asheville	VISN6	White	Yes	No	Yes	No	No	No	No	Yes	Yes	No	515.0	68	185	28.126	2	Ever	No	No	No	No	Yes	No	Yes	Not Done	No	No	No	No	No	No	No	No	No	Yes	No	No	No	No	No	No	No	No	No	No	No	No
Male	Durham	VISN6	White	Yes	No	Yes	No	Yes	No	No	Yes	Yes	No	515.0	72	236	32.003	3	Never	No	No	No	Yes	No	No	No	Surgery	Yes	No	No	No	No	No	No	No	No	No	No	No	No	No	No	No	No	No	Yes	No	No	No
Male	Asheville	VISN6	White	Yes	No	No	No	No	No	No	No	No	No	515.0	73	245	32.32	3	Never	No	No	No	No	No	No	No	Not Done	No	No	No	No	No	No	No	No	No	No	No	No	No	No	No	No	No	No	No	No	No	No
Male	Salem	VISN6	White	No	Yes	No	No	No	No	No	Yes	Yes	No	518.89	69	240	35.437	1	Current	No	No	No	No	Yes	No	No	Not Done	No	No	No	No	No	No	No	No	No	No	No	No	Yes	No	No	No	No	No	No	No	No	No
Male	Asheville	VISN6	White	Yes	No	No	No	No	No	No	Yes	Yes	No	515.0	69	340	50.203	1	Current	No	No	No	No	Yes	No	No	Not Done	No	No	No	No	No	No	No	No	No	Yes	No	No	No	No	No	No	No	No	Yes	No	No	No
Male	Salisbury	VISN6	White	Yes	Yes	No	No	No	No	No	No	No	No	515.0	68	244	37.096	2	Ever	No	No	No	No	No	Yes	No	Not Done	Yes	No	No	No	No	No	No	No	No	Yes	No	No	No	No	No	No	No	No	No	No	No	No
Male	Fayetteville	VISN6	Black	Yes	Yes	No	No	No	No	No	No	No	No	515.0	70	213	30.558	1	Current	No	No	No	No	Yes	No	No	Not Done	No	No	No	No	No	No	No	No	No	Yes	No	No	No	No	No	No	No	No	No	No	No	No
Male	Asheville	VISN6	White	No	No	No	No	No	No	No	No	No	No	518.89	70	238	34.145	3	Never	No	No	No	No	No	Yes	No	Not Done	No	No	No	No	No	No	No	No	No	No	No	No	No	No	No	No	No	No	No	No	No	No
Male	Salisbury	VISN6	White	No	No	No	No	No	No	No	No	No	No	518.89	67	160	25.056	2	Ever	No	No	No	No	No	No	No	Not Done	No	No	No	No	No	No	No	No	No	No	No	No	No	No	No	No	No	No	No	No	No	No
Male	Richmond	VISN6	White	No	No	No	No	No	No	No	No	No	No	518.89	65	210	34.942	-999	Unknown	No	No	No	No	Yes	No	No	Not Done	No	No	No	No	No	No	No	No	No	Yes	No	No	No	No	No	No	No	No	Yes	No	No	No
Male	Salem	VISN6	White	Yes	Yes	Yes	No	No	No	Yes	Yes	Yes	No	518.89	69	135	19.933	2	Ever	No	No	No	No	Yes	No	No	Not Done	No	No	No	No	No	No	No	No	No	No	No	No	No	No	No	No	No	No	No	No	No	No
Female	Salisbury	VISN6	White	Yes	Yes	No	No	No	No	No	No	No	No	515.0	63	223	39.498	2	Ever	No	No	No	No	No	Yes	No	Not Done	Yes	Yes	No	No	No	No	Yes	No	No	Yes	No	No	No	No	No	No	No	No	Yes	No	No	Yes
Male	Salisbury	VISN6	White	No	No	No	No	No	No	No	No	No	No	516.8	71	212	29.564	2	Ever	No	No	No	No	No	No	No	Not Done	Yes	No	No	No	No	No	No	No	No	Yes	No	No	No	No	No	No	No	No	No	No	No	No
Male	Fayetteville	VISN6	White	Yes	No	No	No	No	No	No	No	No	No	501	66	149	24.046	2	Ever	No	No	No	No	No	No	Yes	Not Done	Yes	No	No	No	No	No	No	No	No	No	No	No	No	No	No	No	No	No	No	No	No	No
Male	Asheville	VISN6	White	Yes	No	No	No	No	No	No	No	No	No	518.89	72	196	26.579	2	Ever	No	No	No	No	No	No	No	Not Done	Yes	No	No	No	No	No	No	No	No	Yes	No	No	No	No	No	No	No	No	No	No	No	No
Male	Richmond	VISN6	White	No	Yes	No	No	No	No	No	Yes	Yes	No	515.0	71	218	30.401	2	Ever	No	No	No	No	Yes	No	Yes	Not Done	Yes	No	No	No	No	No	No	No	No	No	No	No	No	No	No	No	No	No	Yes	No	No	No
Male	Salisbury	VISN6	White	No	No	Yes	No	No	No	No	No	No	No	516.8	70	210	30.128	2	Ever	No	Yes	No	No	No	No	Yes	Not Done	Yes	No	No	Yes	No	No	Yes	No	No	No	No	No	No	No	No	No	No	No	No	No	No	No
Male	Salisbury	VISN6	White	Yes	Yes	Yes	No	No	No	No	No	No	No	518.89	67	200	31.321	2	Ever	No	No	No	No	Yes	No	No	Not Done	Yes	No	No	No	No	No	No	No	No	No	No	No	No	No	No	No	No	No	No	No	No	No
Male	Richmond	VISN6	White	Yes	Yes	No	No	No	No	No	No	No	No	518.89	72	155	21.019	1	Current	No	No	No	No	Yes	No	No	Not Done	Yes	No	No	No	No	No	Yes	No	No	No	No	No	No	No	No	No	No	No	No	No	No	No
Male	Salisbury	VISN6	White	No	No	No	No	No	No	No	No	No	No	518.89	67	184	28.815	2	Ever	No	No	No	No	No	No	No	Not Done	No	No	No	No	No	No	No	No	No	No	No	No	No	No	No	No	No	No	No	No	No	No
Male	Richmond	VISN6	White	Yes	Yes	No	No	No	No	No	No	No	No	501	70	217	31.132	1	Current	No	No	No	No	Yes	No	Yes	Not Done	No	No	No	No	No	No	No	No	No	No	No	No	No	No	No	No	No	No	No	No	No	No
Male	Salem	VISN6	White	Yes	Yes	Yes	No	No	No	No	Yes	Yes	No	518.89	68	180	27.365	1	Current	No	No	Yes	No	Yes	Yes	No	Not Done	No	No	No	No	No	No	No	No	No	No	No	No	No	No	No	No	No	No	No	No	No	No
Male	Fayetteville	VISN6	White	Yes	No	No	No	No	No	Not Reviewed	Yes	Yes	No	515.0	66	152	24.53	2	Ever	No	No	No	No	Yes	No	No	Not Done	No	No	No	No	No	No	No	No	No	No	No	No	No	No	No	No	No	No	No	No	No	No
Male	Salisbury	VISN6	White	Yes	Yes	No	No	No	No	No	No	No	No	515.0	70	224	32.137	1	Current	No	No	No	No	No	No	Yes	Not Done	No	No	No	No	No	No	No	No	No	Yes	No	No	No	No	No	No	No	No	No	No	No	No
Male	Durham	VISN6	Black	Yes	Yes	No	No	No	No	Yes	Yes	Yes	Yes	515.0	69	133	19.638	2	Ever	No	No	No	Yes	No	No	No	Surgery	Yes	No	No	No	No	No	No	No	No	No	No	No	No	No	No	Yes	No	No	No	No	No	No
Male	Asheville	VISN6	White	Yes	Yes	Yes	No	No	No	No	Yes	Yes	No	516.8	73	212	27.966	3	Never	No	No	No	No	No	No	No	Not Done	Yes	No	No	Yes	No	No	No	No	No	No	No	No	No	No	No	No	No	No	No	No	No	No
Male	Asheville	VISN6	White	Yes	No	No	No	No	Yes	No	Yes	Yes	No	516.31	72	193	26.172	2	Ever	No	No	No	No	No	No	No	Not Done	Yes	No	No	No	No	No	Yes	No	No	Yes	No	No	No	No	No	No	No	No	No	No	No	Yes
Male	Richmond	VISN6	White	Yes	Yes	Yes	No	No	No	Unknown	Yes	Yes	No	516.8	74	270	34.662	2	Ever	No	No	No	No	No	No	Yes	Not Done	Yes	No	No	No	No	No	Yes	No	No	Yes	No	No	No	No	No	No	No	No	Yes	No	No	Yes
Male	Richmond	VISN6	White	Yes	No	Yes	Yes	No	No	No	No	No	No	515.0	68	183	27.822	1	Current	No	No	No	Yes	No	No	No	Not Done	No	No	No	No	No	No	No	No	No	No	No	No	No	No	No	No	No	No	No	No	No	No
Male	Salem	VISN6	White	Yes	Yes	No	No	No	No	No	Yes	Yes	No	518.89	71	312	43.51	2	Ever	No	No	No	No	No	No	No	Not Done	No	No	No	No	No	No	No	No	No	No	No	No	No	No	No	No	No	No	No	No	No	No
Male	Salisbury	VISN6	White	No	No	Yes	No	No	No	Unknown	Yes	Yes	No	516.8	66	171	27.597	2	Ever	No	No	No	No	No	No	No	Not Done	Yes	No	No	No	No	No	No	No	No	No	No	No	Yes	No	No	No	No	No	No	No	No	No
Male	Fayetteville	VISN6	Black	Yes	Yes	No	No	No	No	No	No	No	No	518.89	72	228	30.918	1	Current	No	No	No	No	Yes	No	No	Not Done	No	No	No	No	No	No	No	No	No	No	No	No	Yes	No	No	No	No	No	No	No	No	No
Male	Fayetteville	VISN6	White	Yes	No	No	No	No	No	No	No	No	No	515.0	72	260	35.258	1	Current	Yes	No	No	No	No	No	No	Not Done	No	No	No	No	No	No	No	No	No	Yes	No	No	No	No	No	No	No	No	Yes	No	No	No
Male	Salisbury	VISN6	White	Yes	No	Yes	No	No	No	No	No	No	No	515.0	68	155	23.565	2	Ever	No	Yes	No	No	No	No	No	Not Done	Yes	No	No	No	No	No	No	No	No	Yes	No	No	No	No	No	No	No	No	No	No	No	No
Male	Richmond	VISN6	White	No	No	No	No	No	No	Unknown	Yes	Yes	No	516.8	65	147	24.459	-999	Unknown	Yes	No	Yes	No	No	No	No	Not Done	No	No	No	No	No	No	Yes	No	No	No	No	No	No	No	No	No	No	No	No	No	No	No
Male	Richmond	VISN6	White	Yes	No	No	No	No	No	Unknown	Yes	Yes	No	516.8	69	192	28.35	2	Ever	No	No	No	No	Yes	No	No	Not Done	Yes	No	No	No	No	No	No	No	No	No	No	No	No	No	No	No	No	No	No	No	No	No
Female	Salem	VISN6	White	Yes	Yes	Yes	No	No	No	No	No	No	No	518.89	66	166	26.79	3	Never	No	No	No	No	Yes	No	No	Not Done	No	No	No	No	No	No	No	No	No	No	No	No	No	No	Yes	No	No	No	No	No	No	No
Male	Salisbury	VISN6	White	No	Yes	No	No	No	No	No	Yes	Yes	No	515.0	72	253	34.309	3	Never	No	No	No	No	No	No	Yes	Not Done	Yes	No	No	No	No	No	No	No	No	Yes	No	No	No	No	No	No	No	No	No	No	No	No
Male	Salisbury	VISN6	White	Yes	Yes	No	No	No	No	No	No	No	No	516.36	73	212	27.966	1	Current	No	No	No	No	Yes	No	No	Surgery	No	No	No	No	No	No	No	No	No	No	No	No	No	No	No	No	No	No	No	No	No	No
Male	Salem	VISN6	Unknown	Yes	No	Yes	No	Yes	No	No	Yes	Yes	No	516.31	71	227	31.656	2	Ever	No	No	No	No	No	No	No	Not Done	Yes	No	No	No	No	No	Yes	No	No	No	No	No	No	No	No	No	No	No	No	No	No	Yes
Male	Durham	VISN6	Black	Yes	No	Yes	No	No	No	Yes	Yes	Yes	Yes	515.0	67	221	34.609	2	Ever	No	No	No	No	No	No	No		No	No	No	No	No	No	No	No	No	No	No	No	No	No	No	No	No	No	No	No	No	No
Male	Richmond	VISN6	White	Yes	Yes	No	No	No	No	No	No	No	No	518.89	72	216	29.291	3	Never	No	No	No	No	No	No	No	Not Done	No	No	No	No	No	No	No	No	No	No	No	No	No	No	No	No	No	No	No	No	No	No
Male	Fayetteville	VISN6	White	Yes	No	No	No	No	No	No	No	No	No	515.0	68	251	38.16	2	Ever	No	No	No	No	No	No	No	Not Done	No	No	No	No	No	No	No	No	No	No	No	No	No	No	No	No	No	No	Yes	No	No	No
Male	Asheville	VISN6	Black	Yes	No	No	No	No	No	No	No	No	No	515.0	68	201	30.558	1	Current	No	No	No	No	No	No	No	Not Done	No	No	No	No	No	No	No	No	No	Yes	No	No	No	No	No	No	No	No	No	No	No	No
Male	Salisbury	VISN6	White	No	No	No	No	No	No	No	No	No	No	515.0	71	263	36.677	1	Current	No	No	No	No	No	No	Yes	Not Done	No	No	No	No	No	No	No	No	No	Yes	No	No	No	No	No	No	No	No	Yes	No	No	No
Male	Durham	VISN6	White	Yes	No	Yes	No	No	No	No	No	No	No	516.31	71	228	31.796	2	Ever	No	No	No	No	No	No	No	Not Done	Yes	No	No	No	No	No	No	No	No	Yes	No	No	No	No	No	No	No	No	No	No	No	No
Male	Richmond	VISN6	White	Yes	No	No	No	No	No	No	No	No	No	518.89	66	140	22.594	1	Current	No	Yes	No	No	No	No	No	Not Done	Yes	No	No	No	No	No	No	No	No	Yes	No	No	No	No	No	No	No	No	No	No	No	No
Male	Salisbury	VISN6	White	Yes	Yes	Yes	Yes	No	No	Yes	Yes	Yes	No	515.0	66	178	28.726	2	Ever	No	No	No	Yes	Yes	No	No	Not Done	Yes	No	No	Yes	No	No	Yes	No	No	No	No	No	Yes	No	No	No	No	No	No	No	No	Yes
Male	Durham	VISN6	White	No	Yes	No	No	No	No	No	No	No	No	-2	72	198	26.85	1	Current	No	No	No	No	No	No	Yes	Not Done	Yes	No	No	No	No	No	No	No	No	Yes	No	No	No	No	No	No	No	No	No	No	No	No
Male	Durham	VISN6	White	No	No	Yes	Yes	Yes	No	Yes	Yes	Yes	No	516.8	71	282	39.326	2	Ever	No	No	No	No	No	No	No	Not Done	Yes	No	No	No	No	No	No	No	No	Yes	No	No	No	No	No	No	No	No	Yes	No	No	No
Female	Fayetteville	VISN6	Black	Yes	No	No	No	No	No	No	No	No	No	515.0	62	193	35.296	2	Ever	No	No	No	No	Yes	No	No	Not Done	No	No	No	No	No	No	No	No	No	No	No	No	No	No	No	No	No	No	No	No	No	No
Male	Salisbury	VISN6	Black	No	No	No	No	No	No	No	No	No	No	518.89	70	177	25.394	1	Current	No	No	No	No	No	No	No	TBBX	No	No	No	No	No	No	No	No	No	No	No	No	No	No	No	No	No	No	No	No	No	No
Male	Fayetteville	VISN6	White	Yes	Yes	No	No	No	No	No	No	No	No	515.0	68	189	28.734	1	Current	No	No	No	No	No	No	No	Not Done	No	No	No	No	No	No	No	No	No	No	No	No	No	No	No	No	No	No	No	No	No	No
Male	Salisbury	VISN6	Black	Yes	Yes	No	No	No	No	No	No	No	No	515.0	66	142	22.916	1	Current	No	No	No	No	Yes	No	Yes	Not Done	No	No	No	Yes	No	No	Yes	No	No	Yes	No	No	No	No	No	No	No	No	Yes	No	No	No
Male	Salisbury	VISN6	White	No	Yes	Yes	No	No	No	No	Yes	Yes	No	515.0	73	220	29.022	-999	Unknown	No	No	No	No	No	No	No	Not Done	No	No	No	No	No	No	No	No	No	No	No	No	No	No	No	No	No	No	No	No	No	No
Male	Richmond	VISN6	White	Yes	Yes	Yes	No	No	No	No	No	No	No	515.0	70	122	17.503	1	Current	No	No	No	No	No	Yes	Yes	Not Done	No	No	No	No	No	No	No	No	No	No	No	No	No	No	No	Yes	No	No	No	No	No	No
Male	Richmond	VISN6	White	Yes	No	No	Yes	Yes	No	No	Yes	Yes	No	515.0	71	185	25.799	2	Ever	No	No	No	Yes	Yes	No	Yes	Not Done	No	No	No	No	No	No	No	No	No	No	No	No	No	No	No	No	No	No	No	No	No	No
Male	Salisbury	VISN6	Black	Yes	Yes	No	No	No	No	No	No	No	No	518.89	74	181	23.236	3	Never	No	No	No	No	No	No	No	Not Done	No	No	No	No	No	No	No	No	No	No	No	No	No	No	No	No	No	No	No	No	No	No
Male	Durham	VISN6	White	No	Yes	No	No	No	No	No	No	No	No	516.8	69	194	28.645	3	Never	No	No	Yes	No	No	No	Yes	Not Done	Yes	No	No	No	No	No	No	No	No	Yes	No	No	No	No	No	No	No	No	No	No	No	No
Male	Durham	VISN6	White	Yes	Yes	No	Yes	No	No	Yes	Yes	Yes	No	515.0	71	248	34.585	2	Ever	No	No	Yes	No	No	No	No	Not Done	No	No	No	No	No	No	No	No	No	No	No	No	Yes	No	No	No	No	No	No	No	Yes	No
Male	Durham	VISN6	Black	Yes	Yes	No	No	No	No	No	No	No	No	515.0	70	180	25.824	2	Ever	No	No	No	No	Yes	No	No	Not Done	Yes	No	No	No	No	No	Yes	No	No	No	No	No	No	No	No	No	No	No	No	No	No	No
Male	Fayetteville	VISN6	Black	Yes	Yes	Yes	No	No	No	No	No	No	No	-2	71	189	26.357	1	Current	No	Yes	No	No	No	No	No	Surgery	Yes	No	No	No	No	No	No	No	No	Yes	No	No	No	No	No	No	No	No	No	No	No	No
Male	Asheville	VISN6	White	Yes	Yes	No	No	No	No	No	Yes	Yes	No	516.8	71	139	19.384	2	Ever	No	No	Yes	No	No	No	No	Not Done	Yes	No	Yes	Yes	No	No	Yes	No	No	No	No	No	No	No	No	No	No	No	No	No	No	No
Male	Asheville	VISN6	White	Yes	Yes	Yes	No	No	No	No	No	No	No	516.34	70	222	31.85	1	Current	No	No	No	No	Yes	No	Yes	Surgery	No	No	No	Yes	No	No	No	No	No	No	No	No	No	No	No	No	No	No	No	No	No	No
Male	Salem	VISN6	White	Yes	No	No	No	Yes	No	No	Yes	Yes	No	515.0	71	144	20.081	2	Ever	No	No	Yes	No	No	No	No	Not Done	Yes	No	No	No	No	No	No	No	No	No	No	No	No	No	No	No	No	No	No	No	No	No
Male	Salisbury	VISN6	White	Yes	Yes	No	No	No	No	No	No	No	No	515.0	72	214	29.02	2	Ever	No	No	No	No	No	Yes	No	Not Done	No	No	No	No	No	No	No	No	No	No	Yes	No	No	No	No	No	No	No	No	No	No	No
Male	Fayetteville	VISN6	Black	Yes	Yes	Yes	No	No	No	No	No	No	No	515.0	73	260	34.299	3	Never	No	No	No	Yes	No	No	No	Not Done	No	No	No	No	No	No	No	No	No	No	No	No	No	No	No	No	No	No	No	No	No	No
Male	Asheville	VISN6	White	Yes	No	No	No	No	No	No	No	No	No	518.89	68	152	23.108	2	Ever	No	No	No	No	Yes	No	No	Not Done	No	No	No	No	No	No	No	No	No	No	No	No	No	No	No	No	No	No	No	No	No	No
Male	Asheville	VISN6	White	Yes	Yes	No	No	No	No	No	No	No	No	518.89	71	184	25.659	2	Ever	No	No	No	No	No	No	No	Not Done	No	No	No	Yes	No	No	No	No	No	No	No	No	No	No	No	No	No	No	Yes	No	No	No
Male	Richmond	VISN6	White	No	No	No	No	No	No	No	Yes	Yes	No	516.8	66	174	28.081	2	Ever	Yes	No	No	No	No	No	Yes	Not Done	Yes	No	No	Yes	No	No	No	No	No	Yes	No	No	No	No	No	No	No	No	No	No	No	No
Male	Salem	VISN6	White	Yes	Yes	No	No	No	No	No	No	No	No	518.89	73	230	30.341	2	Ever	No	No	No	No	No	No	Yes	Not Done	No	No	No	No	No	No	No	No	No	No	No	No	No	No	No	No	No	Yes	No	No	No	No
Male	Salem	VISN6	White	No	No	No	No	No	No	No	No	No	No	518.89	74	197	25.29	-999	Unknown	No	No	No	No	No	No	No	Not Done	No	No	No	No	No	No	No	No	No	No	No	No	No	No	No	No	No	No	No	No	No	No
Male	Salisbury	VISN6	White	No	Yes	No	No	No	No	No	No	No	No	515.0	71	190	26.496	2	Ever	No	No	No	No	No	No	No	Not Done	No	No	No	Yes	No	No	No	No	No	No	No	No	No	No	No	No	No	No	No	No	No	No
Male	Asheville	VISN6	White	No	Yes	No	No	No	No	No	No	No	No	518.89	72	207	28.071	2	Ever	No	No	No	No	No	No	No	Not Done	No	No	No	No	No	No	No	No	No	No	No	No	No	No	No	No	No	No	No	No	No	No
Male	Asheville	VISN6	White	Yes	Yes	No	No	No	No	No	No	No	No	516.30	72	185	25.087	2	Ever	No	No	No	No	Yes	No	No	Not Done	No	No	No	No	No	No	No	No	No	No	No	No	No	No	No	No	No	No	No	No	No	No
Male	Richmond	VISN6	Black	Yes	Yes	No	No	No	No	No	No	No	No	-2	71	143	19.942	1	Current	No	Yes	No	No	No	No	No	Not Done	Yes	No	No	No	No	No	No	No	No	No	No	No	No	No	No	No	No	No	No	No	No	No
Male	Salem	VISN6	White	Yes	No	No	No	No	No	Yes	Yes	Yes	No	516.31	70	165	23.672	1	Current	No	No	No	No	Yes	No	No	Not Done	No	No	No	No	No	No	No	No	No	No	No	No	No	No	No	No	No	No	No	No	No	No
Male	Asheville	VISN6	White	No	Yes	No	No	No	No	No	No	No	No	518.89	68	244	37.096	2	Ever	No	No	No	No	No	No	No	Not Done	Yes	No	No	No	No	No	Yes	No	No	Yes	No	No	No	No	No	No	No	No	Yes	No	No	No
Male	Durham	VISN6	White	Yes	No	No	No	No	No	No	Yes	Yes	Yes	515.0	70	211	30.272	2	Ever	Yes	No	No	No	Yes	No	No	Not Done	No	No	No	No	No	No	No	No	No	No	No	No	No	No	No	No	No	No	Yes	No	No	No
Male	Salisbury	VISN6	White	Yes	Yes	No	No	No	No	No	No	No	No	518.89	69	188	27.759	2	Ever	Yes	No	No	Yes	Yes	No	No	Not Done	Yes	No	No	No	No	No	No	No	No	Yes	No	No	No	No	No	No	No	No	No	No	No	No
Male	Durham	VISN6	Black	Yes	Yes	No	No	No	No	No	No	No	No	-2	70	208	29.841	1	Current	No	No	No	No	No	No	No	Not Done	No	No	No	No	No	No	No	No	No	No	No	No	No	No	No	No	No	No	No	No	No	No
Male	Durham	VISN6	White	No	Yes	Yes	No	No	No	Yes	Yes	Yes	No	495.9	70	153	21.95	3	Never	No	No	No	No	No	No	Yes	Not Done	Yes	No	No	No	No	No	No	No	No	No	No	No	No	No	No	No	No	Yes	No	No	No	No
Male	Asheville	VISN6	White	Yes	Yes	No	No	No	No	No	No	No	No	515.0	67	188	29.441	1	Current	No	No	No	No	Yes	No	Yes	Not Done	No	No	No	No	No	No	No	No	No	No	No	No	No	No	No	No	No	No	No	No	No	No
Male	Durham	VISN6	White	Yes	No	Yes	No	Yes	No	Yes	Yes	Yes	No	516.8	68	149	22.652	3	Never	No	No	No	No	No	No	No	Not Done	Yes	No	No	No	No	No	Yes	No	No	No	No	No	No	No	No	No	No	No	No	No	No	No
Male	Fayetteville	VISN6	White	No	Yes	No	No	No	No	No	No	No	No	518.89	70	183	26.254	1	Current	No	No	No	No	Yes	No	No	Not Done	Yes	No	No	No	No	No	No	No	No	Yes	No	No	No	No	No	No	No	No	No	No	No	No
Male	Salisbury	VISN6	Black	Yes	Yes	No	No	No	No	No	No	No	No	516.8	73	256	33.771	2	Ever	No	No	No	No	No	No	No	Not Done	No	No	No	No	No	No	No	No	No	Yes	No	No	No	No	No	No	No	No	No	No	No	No
Male	Richmond	VISN6	White	Yes	Yes	No	No	No	No	No	No	No	No	516.8	70	236	33.858	3	Never	No	No	Yes	No	Yes	No	No	Not Done	Yes	No	No	No	No	No	No	No	No	Yes	No	No	No	No	No	No	No	No	No	No	No	No
Male	Asheville	VISN6	White	No	No	No	No	No	No	No	No	No	No	518.89	68	152	23.108	2	Ever	No	No	No	No	No	No	No	Not Done	Yes	No	No	No	No	No	No	No	No	Yes	No	No	No	No	No	No	No	No	No	No	No	No
Male	Durham	VISN6	Black	Yes	Yes	Yes	Yes	No	No	No	No	No	No	515.0	75	229	28.619	2	Ever	No	No	No	Yes	No	No	No	Not Done	Yes	No	No	No	No	No	No	No	No	No	No	No	No	No	No	Yes	No	No	No	No	No	No
Male	Salisbury	VISN6	White	Yes	No	Yes	Yes	Yes	No	Yes	Yes	Yes	No	515.0	72	240	32.546	2	Ever	No	No	No	No	Yes	No	No	Not Done	Yes	No	No	Yes	No	No	Yes	No	No	Yes	No	No	No	No	No	No	No	No	No	No	No	Yes
Male	Durham	VISN6	Black	Yes	Yes	Yes	No	No	No	No	No	No	No	515.0	68	214	32.535	2	Ever	No	No	No	Yes	No	No	No	Surgery	No	No	No	No	No	No	No	No	No	No	No	No	No	No	No	No	No	No	No	No	No	No
Male	Asheville	VISN6	White	Yes	Yes	No	Yes	No	No	Unknown	Yes	Yes	No	515.0	74	158	20.283	3	Never	No	No	No	Yes	No	No	No	Not Done	Yes	No	No	No	No	No	No	No	No	No	No	No	No	No	No	No	No	No	No	No	No	No
Male	Salem	VISN6	White	Yes	Yes	Yes	No	No	No	Yes	Yes	Yes	No	516.34	69	213	31.451	2	Ever	No	No	No	No	Yes	Yes	No	Not Done	Yes	No	No	No	No	No	No	No	No	Yes	No	No	No	No	No	No	No	No	No	No	No	No
Male	Salem	VISN6	White	Yes	Yes	No	Yes	No	No	No	No	No	No	515.0	68	150	22.804	2	Ever	No	No	No	Yes	Yes	No	Yes	Not Done	Yes	No	No	No	No	No	No	No	No	Yes	No	No	No	No	No	No	No	No	No	No	No	No
Male	Salem	VISN6	White	Yes	No	No	No	No	No	No	No	No	No	518.89	74	186	23.878	2	Ever	No	No	No	No	Yes	No	No	Not Done	No	No	No	No	No	No	No	No	No	No	No	No	No	No	No	No	No	No	No	No	No	No
Male	Salisbury	VISN6	White	Yes	Yes	No	No	No	No	No	Yes	Yes	No	516.31	71	192	26.775	2	Ever	No	No	No	No	No	No	No	Not Done	No	No	No	No	No	No	No	No	No	No	No	No	Yes	No	No	No	No	No	No	No	No	No
[truncated: 1,294 more rows]
[truncated: 64 more columns]
